# Supplementary material for: The Pokeweed Leaf mRNA Transcriptome and Its Regulation by Jasmonic Acid
Source: Front Plant Sci. 2016 Mar 16;7:283. doi: 10.3389/fpls.2016.00283 (PMC4792876; doi:10.3389/fpls.2016.00283)
Supplement: Supplementary file 1 [file Data_Sheet_1.XLSX]

## Sheet: Sheet1
Data Sheet 1. Primer sequences. A list of all primers used in this study.
Primer Name	Sequence (5'-3')
KPAP Forward	CAGGATCCCACGAGATGCGACTA
KPAP Reverse	CAGTCGACCCACGTACAATACTACACC
PAPNAT Forward	GCTGGATCCTTTTTTTTTTTTTGCATCATAATTGG
PAPNAT Reverse	CTGTCGACGTTCTCATAAAAAAGCCTCAG
28S rRNA Forward	AACGTGAGCTGGGTTTAGACCGTCG
28S rRNA Reverse	TCAGTAGGGTAAAACTAACC
c3192 Forward	AATCTACGGCAAGGATGCAAC
c3192 Reverse	AGGATCTGGCTGATACCCAT
c54513 Forward	AACAATGGCTCCACACTCACC
c54513 Reverse	CACCATTGAAAGACCCGACCC
c53743 Forward	CCTCCTCAGCCTCATCGACT
c53743 Reverse	GCTCTTCGGCGTGATACAACC
c52494 Forward	AACAGCTCTTGCCTTGAACACA
c52494 Reverse	TGGCTTTGAAACACCGACACC
c61645 Forward	CTACCAATAGGAATTCGGCTTCGG
c61645 Reverse	TTGCCCAAATGCCAATTCTCG
c117394 Forward	CATCCTGCTGGTATCTTGTGT
c117394 Reverse	TCGCCGCAGCATACTTGTCC
c18776 Forward	ACCGTAACCTTTGACCTTGCAG
c18776 Reverse	CACGATAAGCCACGACATAGACA
c55503 Forward	ATCTATGGTCCTTTTGGCACCT
c55503 Reverse	ACTTGGTCAATCTGAGTACCCC
c33224 Forward	GCAGATTCCCCACTTTCAATGCT
c33224 Reverse	ACCACTTTGCCACAGTCGAGA
c33116 Forward	CTAGTCCCCAGTGTTCTTGAGC
c33116 Reverse	ACAACTTGCAGCATCTCTAACCA
