# Supplementary material for: The Pokeweed Leaf mRNA Transcriptome and Its Regulation by Jasmonic Acid
Source: Front Plant Sci. 2016 Mar 16;7:283. doi: 10.3389/fpls.2016.00283 (PMC4792876; doi:10.3389/fpls.2016.00283)
Supplement: Supplementary file 2 [file Data_Sheet_2.XLSX]

## Sheet: Sheet1
Data Sheet 2. BLASTx alignment coverage report. Full-length transcript analysis of BLASTx-annotated transcripts was conducted with Trinity. Types of statements that can be made from this table include: 1) There are 14,069 proteins in the UniRef90 database that are represented by nearly full-length transcripts in pokeweed, having >80% alignment coverage; 2) There are 3,032 proteins in the UniRef90…
Coverage of Top Unique Hit (%)	UniRef90		SwissProt
	count_in_bin	>bin_below	count_in_bin	>bin_below
91-100	11037	11037	5326	5326
81-90	3032	14069	1487	6813
71-80	2176	16245	895	7708
61-70	2065	18310	745	8453
51-60	2094	20404	677	9130
41-50	2266	22670	701	9831
31-40	2456	25126	764	10595
21-30	2915	28041	931	11526
11-20	3784	31825	1149	12675
0-10	2467	34292	731	13406
