# Supplementary material for: The Pokeweed Leaf mRNA Transcriptome and Its Regulation by Jasmonic Acid
Source: Front Plant Sci. 2016 Mar 16;7:283. doi: 10.3389/fpls.2016.00283 (PMC4792876; doi:10.3389/fpls.2016.00283)
Supplement: Supplementary file 3 [file Data_Sheet_3.XLSX]

## Sheet: Galaxy183-(Compare_two_Datasets
Data Sheet 3. Transcriptome annotation report. The Trinotate program was used for report generation. The following fields are included: gene_id, transcript_id, top_BLASTX_hit (both SwissProt and UniRef90), prot_id, prot_coords, top_BLASTP_hit (both SwissProt and UniRef90), Pfam, eggnog, gene_ontology. Backticks (`) and carets (^) are used to delimit data within an individual field.
#gene_id	transcript_id	sprot_Top_BLASTX_hit	TrEMBL_Top_BLASTX_hit	prot_id	prot_coords	sprot_Top_BLASTP_hit	TrEMBL_Top_BLASTP_hit	Pfam	eggnog	gene_ontology_blast	gene_ontology_pfam
c100019_g1	c100019_g1_i1	.	J3MP94_ORYBR^J3MP94_ORYBR^Q:79-249,H:38-94^43.86%ID^E:1e-05^SubName: Full=Uncharacterized protein {ECO:0000313|EnsemblPlants:OB07G32260.1};^Eukaryota; Viridiplantae; Streptophyta; Embryophyta; Tracheophyta; Spermatophyta; Magnoliophyta; Liliopsida; Poales; Poaceae; BEP clade; Ehrhartoideae; Oryzeae; Oryza	.	.	.	.	.	.	.	.
c10001_g1	c10001_g1_i1	Y5713_ARATH^Y5713_ARATH^Q:210-1436,H:31-414^67.39%ID^E:0^RecName: Full=PI-PLC X domain-containing protein At5g67130;^Eukaryota; Viridiplantae; Streptophyta; Embryophyta; Tracheophyta; Spermatophyta; Magnoliophyta; eudicotyledons; Gunneridae; Pentapetalae; rosids; malvids; Brassicales; Brassicaceae; Camelineae; Arabidopsis	A0A067K768_JATCU^A0A067K768_JATCU^Q:222-1469,H:36-421^70.02%ID^E:0^SubName: Full=Uncharacterized protein {ECO:0000313|EMBL:KDP31957.1};^Eukaryota; Viridiplantae; Streptophyta; Embryophyta; Tracheophyta; Spermatophyta; Magnoliophyta; eudicotyledons; Gunneridae; Pentapetalae; rosids; fabids; Malpighiales; Euphorbiaceae; Crotonoideae; Jatropheae; Jatropha	c10001_g1_i1|m.1717	3-1127[+]	Y5713_ARATH^Y5713_ARATH^Q:67-370,H:28-331^78.62%ID^E:0^RecName: Full=PI-PLC X domain-containing protein At5g67130;^Eukaryota; Viridiplantae; Streptophyta; Embryophyta; Tracheophyta; Spermatophyta; Magnoliophyta; eudicotyledons; Gunneridae; Pentapetalae; rosids; malvids; Brassicales; Brassicaceae; Camelineae; Arabidopsis	A0A072UQZ4_MEDTR^A0A072UQZ4_MEDTR^Q:39-370,H:4-336^74.17%ID^E:0^SubName: Full=Pi-PLC X domain plant-like protein {ECO:0000313|EMBL:KEH31448.1};^Eukaryota; Viridiplantae; Streptophyta; Embryophyta; Tracheophyta; Spermatophyta; Magnoliophyta; eudicotyledons; Gunneridae; Pentapetalae; rosids; fabids; Fabales; Fabaceae; Papilionoideae; Trifolieae; Medicago	.	.	GO:0046658^cellular_component^anchored component of plasma membrane`GO:0005886^cellular_component^plasma membrane`GO:0008081^molecular_function^phosphoric diester hydrolase activity`GO:0006629^biological_process^lipid metabolic process	.
c10001_g1	c10001_g1_i2	Y5713_ARATH^Y5713_ARATH^Q:210-1346,H:31-414^72.66%ID^E:0^RecName: Full=PI-PLC X domain-containing protein At5g67130;^Eukaryota; Viridiplantae; Streptophyta; Embryophyta; Tracheophyta; Spermatophyta; Magnoliophyta; eudicotyledons; Gunneridae; Pentapetalae; rosids; malvids; Brassicales; Brassicaceae; Camelineae; Arabidopsis	A0A067K768_JATCU^A0A067K768_JATCU^Q:222-1379,H:36-421^75.45%ID^E:0^SubName: Full=Uncharacterized protein {ECO:0000313|EMBL:KDP31957.1};^Eukaryota; Viridiplantae; Streptophyta; Embryophyta; Tracheophyta; Spermatophyta; Magnoliophyta; eudicotyledons; Gunneridae; Pentapetalae; rosids; fabids; Malpighiales; Euphorbiaceae; Crotonoideae; Jatropheae; Jatropha	c10001_g1_i2|m.1718	3-1388[+]	Y5713_ARATH^Y5713_ARATH^Q:67-448,H:28-414^72.87%ID^E:0^RecName: Full=PI-PLC X domain-containing protein At5g67130;^Eukaryota; Viridiplantae; Streptophyta; Embryophyta; Tracheophyta; Spermatophyta; Magnoliophyta; eudicotyledons; Gunneridae; Pentapetalae; rosids; malvids; Brassicales; Brassicaceae; Camelineae; Arabidopsis	A0A072UQZ4_MEDTR^A0A072UQZ4_MEDTR^Q:39-461,H:4-428^68.94%ID^E:0^SubName: Full=Pi-PLC X domain plant-like protein {ECO:0000313|EMBL:KEH31448.1};^Eukaryota; Viridiplantae; Streptophyta; Embryophyta; Tracheophyta; Spermatophyta; Magnoliophyta; eudicotyledons; Gunneridae; Pentapetalae; rosids; fabids; Fabales; Fabaceae; Papilionoideae; Trifolieae; Medicago	.	.	GO:0046658^cellular_component^anchored component of plasma membrane`GO:0005886^cellular_component^plasma membrane`GO:0008081^molecular_function^phosphoric diester hydrolase activity`GO:0006629^biological_process^lipid metabolic process	.
c10003_g1	c10003_g1_i1	DHE2_ACHKL^DHE2_ACHKL^Q:6-200,H:591-655^50.77%ID^E:2e-11^RecName: Full=NAD-specific glutamate dehydrogenase;^Eukaryota; Stramenopiles; Oomycetes; Saprolegniales; Saprolegniaceae; Achlya	S9U8U4_9TRYP^S9U8U4_9TRYP^Q:6-200,H:171-235^50.77%ID^E:2e-08^SubName: Full=NAD-specific glutamate dehydrogenase domain protein {ECO:0000313|EMBL:EPY27152.1};^Eukaryota; Euglenozoa; Kinetoplastida; Trypanosomatidae; Strigomonas	.	.	.	.	.	.	GO:0004352^molecular_function^glutamate dehydrogenase (NAD+) activity	.
c100048_g1	c100048_g1_i1	.	M5XZ91_PRUPE^M5XZ91_PRUPE^Q:3-203,H:58-122^43.28%ID^E:4e-07^SubName: Full=Uncharacterized protein {ECO:0000313|EMBL:EMJ24600.1};^Eukaryota; Viridiplantae; Streptophyta; Embryophyta; Tracheophyta; Spermatophyta; Magnoliophyta; eudicotyledons; Gunneridae; Pentapetalae; rosids; fabids; Rosales; Rosaceae; Maloideae; Amygdaleae; Prunus	.	.	.	.	.	.	.	.
c100051_g1	c100051_g1_i1	ZC3HD_HUMAN^ZC3HD_HUMAN^Q:2-187,H:590-651^100%ID^E:1e-18^RecName: Full=Zinc finger CCCH domain-containing protein 13;^Eukaryota; Metazoa; Chordata; Craniata; Vertebrata; Euteleostomi; Mammalia; Eutheria; Euarchontoglires; Primates; Haplorrhini; Catarrhini; Hominidae; Homo	G3SF61_GORGO^G3SF61_GORGO^Q:2-187,H:590-651^100%ID^E:3e-17^SubName: Full=Uncharacterized protein {ECO:0000313|Ensembl:ENSGGOP00000026745};^Eukaryota; Metazoa; Chordata; Craniata; Vertebrata; Euteleostomi; Mammalia; Eutheria; Euarchontoglires; Primates; Haplorrhini; Catarrhini; Hominidae; Gorilla	c100051_g1_i1|m.52819	2-364[+]	ZC3HD_HUMAN^ZC3HD_HUMAN^Q:1-121,H:590-710^100%ID^E:2e-63^RecName: Full=Zinc finger CCCH domain-containing protein 13;^Eukaryota; Metazoa; Chordata; Craniata; Vertebrata; Euteleostomi; Mammalia; Eutheria; Euarchontoglires; Primates; Haplorrhini; Catarrhini; Hominidae; Homo	A0PJJ2_HUMAN^A0PJJ2_HUMAN^Q:1-121,H:337-457^100%ID^E:1e-63^SubName: Full=ZC3H13 protein {ECO:0000313|EMBL:AAH32425.1};^Eukaryota; Metazoa; Chordata; Craniata; Vertebrata; Euteleostomi; Mammalia; Eutheria; Euarchontoglires; Primates; Haplorrhini; Catarrhini; Hominidae; Homo	.	.	GO:0046872^molecular_function^metal ion binding`GO:0044822^molecular_function^poly(A) RNA binding	.
c100066_g1	c100066_g1_i1	RAB2A_MOUSE^RAB2A_MOUSE^Q:65-256,H:4-66^82.81%ID^E:4e-32^RecName: Full=Ras-related protein Rab-2A;^Eukaryota; Metazoa; Chordata; Craniata; Vertebrata; Euteleostomi; Mammalia; Eutheria; Euarchontoglires; Glires; Rodentia; Sciurognathi; Muroidea; Muridae; Murinae; Mus; Mus	L8GSP6_ACACA^L8GSP6_ACACA^Q:5-259,H:3-83^74.12%ID^E:1e-35^.^.	.	.	.	.	.	COG1100^GTP-binding Protein	GO:0005789^cellular_component^endoplasmic reticulum membrane`GO:0033116^cellular_component^endoplasmic reticulum-Golgi intermediate compartment membrane`GO:0070062^cellular_component^extracellular vesicular exosome`GO:0005794^cellular_component^Golgi apparatus`GO:0000139^cellular_component^Golgi membrane`GO:0005765^cellular_component^lysosomal membrane`GO:0042470^cellular_component^melanosome`GO:…	.
c100071_g1	c100071_g1_i1	.	F6HCW0_VITVI^F6HCW0_VITVI^Q:30-284,H:4-109^51.85%ID^E:1e-26^SubName: Full=Putative uncharacterized protein {ECO:0000313|EMBL:CCB50055.1};^Eukaryota; Viridiplantae; Streptophyta; Embryophyta; Tracheophyta; Spermatophyta; Magnoliophyta; eudicotyledons; Gunneridae; Pentapetalae; rosids; Vitales; Vitaceae; Vitis	.	.	.	.	.	.	.	.
c100074_g1	c100074_g1_i1	.	.	c100074_g1_i1|m.52821	46-399[+]	.	G7JG90_MEDTR^G7JG90_MEDTR^Q:5-118,H:11-126^30.25%ID^E:0.0007^SubName: Full=Uncharacterized protein {ECO:0000313|EMBL:AES89939.1};^Eukaryota; Viridiplantae; Streptophyta; Embryophyta; Tracheophyta; Spermatophyta; Magnoliophyta; eudicotyledons; Gunneridae; Pentapetalae; rosids; fabids; Fabales; Fabaceae; Papilionoideae; Trifolieae; Medicago	.	.	.	.
c100076_g1	c100076_g1_i1	RL32_RAT^RL32_RAT^Q:36-218,H:1-61^100%ID^E:4e-28^RecName: Full=60S ribosomal protein L32;^Eukaryota; Metazoa; Chordata; Craniata; Vertebrata; Euteleostomi; Mammalia; Eutheria; Euarchontoglires; Glires; Rodentia; Sciurognathi; Muroidea; Muridae; Murinae; Rattus	S7PU22_MYOBR^S7PU22_MYOBR^Q:3-218,H:47-118^94.44%ID^E:1e-31^SubName: Full=60S ribosomal protein L32 {ECO:0000313|EMBL:EPQ12027.1};^Eukaryota; Metazoa; Chordata; Craniata; Vertebrata; Euteleostomi; Mammalia; Eutheria; Laurasiatheria; Chiroptera; Microchiroptera; Vespertilionidae; Myotis	.	.	.	.	.	COG1717^(ribosomal) protein	GO:0022625^cellular_component^cytosolic large ribosomal subunit`GO:0016020^cellular_component^membrane`GO:0044822^molecular_function^poly(A) RNA binding`GO:0003735^molecular_function^structural constituent of ribosome`GO:0006412^biological_process^translation	.
c100091_g1	c100091_g1_i1	FTM_HUMAN^FTM_HUMAN^Q:81-212,H:1101-1144^61.36%ID^E:9e-11^RecName: Full=Protein fantom;^Eukaryota; Metazoa; Chordata; Craniata; Vertebrata; Euteleostomi; Mammalia; Eutheria; Euarchontoglires; Primates; Haplorrhini; Catarrhini; Hominidae; Homo	F6TVP4_MACMU^F6TVP4_MACMU^Q:81-233,H:9-58^68.63%ID^E:5e-15^SubName: Full=Uncharacterized protein {ECO:0000313|Ensembl:ENSMMUP00000033850};^Eukaryota; Metazoa; Chordata; Craniata; Vertebrata; Euteleostomi; Mammalia; Eutheria; Euarchontoglires; Primates; Haplorrhini; Catarrhini; Cercopithecidae; Cercopithecinae; Macaca	.	.	.	.	.	NOG117461^Sporulation domain protein	GO:0005930^cellular_component^axoneme`GO:0005911^cellular_component^cell-cell junction`GO:0005813^cellular_component^centrosome`GO:0036064^cellular_component^ciliary basal body`GO:0005929^cellular_component^cilium`GO:0005737^cellular_component^cytoplasm`GO:0005923^cellular_component^tight junction`GO:0031870^molecular_function^thromboxane A2 receptor binding`GO:0043010^biological_process^camera-t…	.
c100110_g1	c100110_g1_i1	NOTUM_MOUSE^NOTUM_MOUSE^Q:2-319,H:108-212^36.11%ID^E:4e-12^RecName: Full=Protein notum homolog;^Eukaryota; Metazoa; Chordata; Craniata; Vertebrata; Euteleostomi; Mammalia; Eutheria; Euarchontoglires; Glires; Rodentia; Sciurognathi; Muroidea; Muridae; Murinae; Mus; Mus	A0A067DBN8_CITSI^A0A067DBN8_CITSI^Q:2-334,H:42-152^72.07%ID^E:9e-56^SubName: Full=Uncharacterized protein {ECO:0000313|EMBL:KDO40419.1};^Eukaryota; Viridiplantae; Streptophyta; Embryophyta; Tracheophyta; Spermatophyta; Magnoliophyta; eudicotyledons; Gunneridae; Pentapetalae; rosids; malvids; Sapindales; Rutaceae; Citrus	c100110_g1_i1|m.52822	2-334[+]	NOTUM_MOUSE^NOTUM_MOUSE^Q:1-106,H:108-212^36.11%ID^E:4e-12^RecName: Full=Protein notum homolog;^Eukaryota; Metazoa; Chordata; Craniata; Vertebrata; Euteleostomi; Mammalia; Eutheria; Euarchontoglires; Glires; Rodentia; Sciurognathi; Muroidea; Muridae; Murinae; Mus; Mus	A0A067DBN8_CITSI^A0A067DBN8_CITSI^Q:1-111,H:42-152^72.07%ID^E:8e-56^SubName: Full=Uncharacterized protein {ECO:0000313|EMBL:KDO40419.1};^Eukaryota; Viridiplantae; Streptophyta; Embryophyta; Tracheophyta; Spermatophyta; Magnoliophyta; eudicotyledons; Gunneridae; Pentapetalae; rosids; malvids; Sapindales; Rutaceae; Citrus	PF03283.8^PAE^Pectinacetylesterase^1-111^E:2.9e-50	.	GO:0005576^cellular_component^extracellular region`GO:0016787^molecular_function^hydrolase activity	.
c100113_g1	c100113_g1_i1	.	W9RCW8_9ROSA^W9RCW8_9ROSA^Q:42-182,H:41-87^57.45%ID^E:8e-08^SubName: Full=Beta-hexosaminidase subunit {ECO:0000313|EMBL:EXB65335.1};^Eukaryota; Viridiplantae; Streptophyta; Embryophyta; Tracheophyta; Spermatophyta; Magnoliophyta; eudicotyledons; Gunneridae; Pentapetalae; rosids; fabids; Rosales; Moraceae; Morus	.	.	.	.	.	.	.	.
c100133_g1	c100133_g1_i1	RL32_RAT^RL32_RAT^Q:2-220,H:55-127^100%ID^E:3e-47^RecName: Full=60S ribosomal protein L32;^Eukaryota; Metazoa; Chordata; Craniata; Vertebrata; Euteleostomi; Mammalia; Eutheria; Euarchontoglires; Glires; Rodentia; Sciurognathi; Muroidea; Muridae; Murinae; Rattus	A0A096N3L4_PAPAN^A0A096N3L4_PAPAN^Q:2-220,H:42-114^100%ID^E:3e-45^SubName: Full=Uncharacterized protein {ECO:0000313|Ensembl:ENSPANP00000006931};^Eukaryota; Metazoa; Chordata; Craniata; Vertebrata; Euteleostomi; Mammalia; Eutheria; Euarchontoglires; Primates; Haplorrhini; Catarrhini; Cercopithecidae; Cercopithecinae; Papio	.	.	.	.	.	COG1717^(ribosomal) protein	GO:0022625^cellular_component^cytosolic large ribosomal subunit`GO:0016020^cellular_component^membrane`GO:0044822^molecular_function^poly(A) RNA binding`GO:0003735^molecular_function^structural constituent of ribosome`GO:0006412^biological_process^translation	.
c100141_g1	c100141_g1_i1	GOLM1_HUMAN^GOLM1_HUMAN^Q:2-178,H:343-401^100%ID^E:1e-32^RecName: Full=Golgi membrane protein 1;^Eukaryota; Metazoa; Chordata; Craniata; Vertebrata; Euteleostomi; Mammalia; Eutheria; Euarchontoglires; Primates; Haplorrhini; Catarrhini; Hominidae; Homo	G1QUE7_NOMLE^G1QUE7_NOMLE^Q:2-178,H:245-303^98.31%ID^E:5e-31^SubName: Full=Uncharacterized protein {ECO:0000313|Ensembl:ENSNLEP00000004567};^Eukaryota; Metazoa; Chordata; Craniata; Vertebrata; Euteleostomi; Mammalia; Eutheria; Euarchontoglires; Primates; Haplorrhini; Catarrhini; Hylobatidae; Nomascus	.	.	.	.	.	.	GO:0005615^cellular_component^extracellular space`GO:0070062^cellular_component^extracellular vesicular exosome`GO:0005794^cellular_component^Golgi apparatus`GO:0005887^cellular_component^integral component of plasma membrane`GO:0006997^biological_process^nucleus organization`GO:0019216^biological_process^regulation of lipid metabolic process	.
c100173_g1	c100173_g1_i1	.	A5BLN8_VITVI^A5BLN8_VITVI^Q:63-239,H:57-116^50%ID^E:9e-11^SubName: Full=Putative uncharacterized protein {ECO:0000313|EMBL:CAN65797.1};^Eukaryota; Viridiplantae; Streptophyta; Embryophyta; Tracheophyta; Spermatophyta; Magnoliophyta; eudicotyledons; Gunneridae; Pentapetalae; rosids; Vitales; Vitaceae; Vitis`A5BLN8_VITVI^A5BLN8_VITVI^Q:2-76,H:37-61^64%ID^E:9e-11^SubName: Full=Putative uncharacteriz…	.	.	.	.	.	.	.	.
c100174_g1	c100174_g1_i1	.	R0GW13_9BRAS^R0GW13_9BRAS^Q:28-234,H:139-207^43.48%ID^E:1e-05^SubName: Full=Uncharacterized protein {ECO:0000313|EMBL:EOA15363.1};^Eukaryota; Viridiplantae; Streptophyta; Embryophyta; Tracheophyta; Spermatophyta; Magnoliophyta; eudicotyledons; Gunneridae; Pentapetalae; rosids; malvids; Brassicales; Brassicaceae; Camelineae; Capsella	.	.	.	.	.	.	.	.
c100192_g1	c100192_g1_i1	TBB_LYMST^TBB_LYMST^Q:1-123,H:51-91^92.68%ID^E:2e-19^RecName: Full=Tubulin beta chain;^Eukaryota; Metazoa; Lophotrochozoa; Mollusca; Gastropoda; Heterobranchia; Euthyneura; Panpulmonata; Hygrophila; Lymnaeoidea; Lymnaeidae; Lymnaea	W4Y852_STRPU^W4Y852_STRPU^Q:1-126,H:41-82^92.86%ID^E:7e-19^.^.	.	.	.	.	.	.	GO:0005737^cellular_component^cytoplasm`GO:0005874^cellular_component^microtubule`GO:0005525^molecular_function^GTP binding`GO:0003924^molecular_function^GTPase activity`GO:0005200^molecular_function^structural constituent of cytoskeleton`GO:0007017^biological_process^microtubule-based process`GO:0051258^biological_process^protein polymerization	.
c100196_g1	c100196_g1_i1	.	A0A059D748_EUCGR^A0A059D748_EUCGR^Q:81-374,H:64-161^48.98%ID^E:6e-11^SubName: Full=Uncharacterized protein {ECO:0000313|EMBL:KCW86251.1};^Eukaryota; Viridiplantae; Streptophyta; Embryophyta; Tracheophyta; Spermatophyta; Magnoliophyta; eudicotyledons; Gunneridae; Pentapetalae; rosids; malvids; Myrtales; Myrtaceae; Eucalyptus	.	.	.	.	.	.	.	.
c100198_g1	c100198_g1_i1	.	F9Z0W1_PROAA^F9Z0W1_PROAA^Q:2-403,H:31-164^100%ID^E:4e-80^SubName: Full=Uncharacterized protein {ECO:0000313|EMBL:AEE73297.1};^Bacteria; Actinobacteria; Actinobacteridae; Actinomycetales; Propionibacterineae; Propionibacteriaceae; Propionibacterium	c100198_g1_i1|m.52823	2-403[+]	.	F9Z0W1_PROAA^F9Z0W1_PROAA^Q:1-134,H:31-164^100%ID^E:4e-92^SubName: Full=Uncharacterized protein {ECO:0000313|EMBL:AEE73297.1};^Bacteria; Actinobacteria; Actinobacteridae; Actinomycetales; Propionibacterineae; Propionibacteriaceae; Propionibacterium	PF13280.1^WYL^WYL domain^52-96^E:1.1e-07	.	.	.
c100202_g1	c100202_g1_i1	.	A0A067JZQ1_JATCU^A0A067JZQ1_JATCU^Q:67-222,H:58-119^48.39%ID^E:3e-10^SubName: Full=Uncharacterized protein {ECO:0000313|EMBL:KDP28238.1};^Eukaryota; Viridiplantae; Streptophyta; Embryophyta; Tracheophyta; Spermatophyta; Magnoliophyta; eudicotyledons; Gunneridae; Pentapetalae; rosids; fabids; Malpighiales; Euphorbiaceae; Crotonoideae; Jatropheae; Jatropha	.	.	.	.	.	.	.	.
c100203_g1	c100203_g1_i1	.	A5AD63_VITVI^A5AD63_VITVI^Q:3-215,H:382-452^43.66%ID^E:1e-12^SubName: Full=Putative uncharacterized protein {ECO:0000313|EMBL:CAN62321.1};^Eukaryota; Viridiplantae; Streptophyta; Embryophyta; Tracheophyta; Spermatophyta; Magnoliophyta; eudicotyledons; Gunneridae; Pentapetalae; rosids; Vitales; Vitaceae; Vitis	.	.	.	.	.	.	.	.
c10021_g1	c10021_g1_i1	XYLT1_RAT^XYLT1_RAT^Q:546-1505,H:166-483^29.2%ID^E:1e-22^RecName: Full=Xylosyltransferase 1;^Eukaryota; Metazoa; Chordata; Craniata; Vertebrata; Euteleostomi; Mammalia; Eutheria; Euarchontoglires; Glires; Rodentia; Sciurognathi; Muroidea; Muridae; Murinae; Rattus	A0A061GNR0_THECC^A0A061GNR0_THECC^Q:579-1697,H:113-481^75.87%ID^E:0^SubName: Full=Core-2/I-branching beta-1,6-N-acetylglucosaminyltransferase family protein {ECO:0000313|EMBL:EOY31048.1};^Eukaryota; Viridiplantae; Streptophyta; Embryophyta; Tracheophyta; Spermatophyta; Magnoliophyta; eudicotyledons; Gunneridae; Pentapetalae; rosids; malvids; Malvales; Malvaceae; Byttnerioideae; Theobroma	c10021_g1_i1|m.1720	432-1712[+]	XYLT1_RAT^XYLT1_RAT^Q:39-358,H:166-483^29.2%ID^E:2e-23^RecName: Full=Xylosyltransferase 1;^Eukaryota; Metazoa; Chordata; Craniata; Vertebrata; Euteleostomi; Mammalia; Eutheria; Euarchontoglires; Glires; Rodentia; Sciurognathi; Muroidea; Muridae; Murinae; Rattus	M5VQ15_PRUPE^M5VQ15_PRUPE^Q:12-422,H:7-419^71.94%ID^E:0^SubName: Full=Uncharacterized protein {ECO:0000313|EMBL:EMJ03354.1};^Eukaryota; Viridiplantae; Streptophyta; Embryophyta; Tracheophyta; Spermatophyta; Magnoliophyta; eudicotyledons; Gunneridae; Pentapetalae; rosids; fabids; Rosales; Rosaceae; Maloideae; Amygdaleae; Prunus	PF02485.16^Branch^Core-2/I-Branching enzyme^72-331^E:2.4e-70	.	GO:0005789^cellular_component^endoplasmic reticulum membrane`GO:0000139^cellular_component^Golgi membrane`GO:0008375^molecular_function^acetylglucosaminyltransferase activity`GO:0030158^molecular_function^protein xylosyltransferase activity`GO:0030206^biological_process^chondroitin sulfate biosynthetic process`GO:0015012^biological_process^heparan sulfate proteoglycan biosynthetic process`GO:0048…	GO:0008375^molecular_function^acetylglucosaminyltransferase activity`GO:0016020^cellular_component^membrane
c100220_g1	c100220_g1_i1	PPR65_ARATH^PPR65_ARATH^Q:36-167,H:74-118^48.89%ID^E:0.0003^RecName: Full=Pentatricopeptide repeat-containing protein At1g31430;^Eukaryota; Viridiplantae; Streptophyta; Embryophyta; Tracheophyta; Spermatophyta; Magnoliophyta; eudicotyledons; Gunneridae; Pentapetalae; rosids; malvids; Brassicales; Brassicaceae; Camelineae; Arabidopsis	S8D0Y0_9LAMI^S8D0Y0_9LAMI^Q:36-167,H:152-196^53.33%ID^E:0.0008^SubName: Full=Uncharacterized protein {ECO:0000313|EMBL:EPS73045.1};^Eukaryota; Viridiplantae; Streptophyta; Embryophyta; Tracheophyta; Spermatophyta; Magnoliophyta; eudicotyledons; Gunneridae; Pentapetalae; asterids; lamiids; Lamiales; Lentibulariaceae; Genlisea	c100220_g1_i1|m.52824	1-321[+]	.	.	.	.	.	.
c100223_g1	c100223_g1_i1	.	A5BDE6_VITVI^A5BDE6_VITVI^Q:62-235,H:473-530^34.48%ID^E:0.0001^SubName: Full=Putative uncharacterized protein {ECO:0000313|EMBL:CAN81026.1};^Eukaryota; Viridiplantae; Streptophyta; Embryophyta; Tracheophyta; Spermatophyta; Magnoliophyta; eudicotyledons; Gunneridae; Pentapetalae; rosids; Vitales; Vitaceae; Vitis	.	.	.	.	.	.	.	.
c100233_g1	c100233_g1_i1	YTX2_XENLA^YTX2_XENLA^Q:24-350,H:510-616^31.19%ID^E:2e-09^RecName: Full=Transposon TX1 uncharacterized 149 kDa protein;^Eukaryota; Metazoa; Chordata; Craniata; Vertebrata; Euteleostomi; Amphibia; Batrachia; Anura; Pipoidea; Pipidae; Xenopodinae; Xenopus; Xenopus	Q2HUN6_MEDTR^Q2HUN6_MEDTR^Q:6-350,H:486-600^53.04%ID^E:1e-29^SubName: Full=RNA-directed DNA polymerase (Reverse transcriptase); Ribonuclease H {ECO:0000313|EMBL:ABD28627.2};^Eukaryota; Viridiplantae; Streptophyta; Embryophyta; Tracheophyta; Spermatophyta; Magnoliophyta; eudicotyledons; Gunneridae; Pentapetalae; rosids; fabids; Fabales; Fabaceae; Papilionoideae; Trifolieae; Medicago	.	.	.	.	.	.	.	.
c100250_g1	c100250_g1_i1	WAKLQ_ARATH^WAKLQ_ARATH^Q:7-198,H:97-161^40%ID^E:3e-10^RecName: Full=Wall-associated receptor kinase-like 20;^Eukaryota; Viridiplantae; Streptophyta; Embryophyta; Tracheophyta; Spermatophyta; Magnoliophyta; eudicotyledons; Gunneridae; Pentapetalae; rosids; malvids; Brassicales; Brassicaceae; Camelineae; Arabidopsis	A0A067JHK5_JATCU^A0A067JHK5_JATCU^Q:7-237,H:75-151^74.03%ID^E:1e-31^SubName: Full=Uncharacterized protein {ECO:0000313|EMBL:KDP23426.1};^Eukaryota; Viridiplantae; Streptophyta; Embryophyta; Tracheophyta; Spermatophyta; Magnoliophyta; eudicotyledons; Gunneridae; Pentapetalae; rosids; fabids; Malpighiales; Euphorbiaceae; Crotonoideae; Jatropheae; Jatropha	.	.	.	.	.	COG0515^Serine Threonine protein kinase	GO:0016021^cellular_component^integral component of membrane`GO:0005524^molecular_function^ATP binding`GO:0030247^molecular_function^polysaccharide binding`GO:0004674^molecular_function^protein serine/threonine kinase activity	.
c10029_g1	c10029_g1_i1	CINV1_ORYSJ^CINV1_ORYSJ^Q:1-888,H:265-559^75.34%ID^E:7e-165^RecName: Full=Cytosolic invertase 1 {ECO:0000303|PubMed:18317796};^Eukaryota; Viridiplantae; Streptophyta; Embryophyta; Tracheophyta; Spermatophyta; Magnoliophyta; Liliopsida; Poales; Poaceae; BEP clade; Ehrhartoideae; Oryzeae; Oryza	V4U1W9_9ROSI^V4U1W9_9ROSI^Q:1-888,H:363-658^81.42%ID^E:2e-177^SubName: Full=Uncharacterized protein {ECO:0000313|EMBL:ESR58050.1};^Eukaryota; Viridiplantae; Streptophyta; Embryophyta; Tracheophyta; Spermatophyta; Magnoliophyta; eudicotyledons; Gunneridae; Pentapetalae; rosids; malvids; Sapindales; Rutaceae; Citrus	c10029_g1_i1|m.1722	1-897[+]	CINV1_ORYSJ^CINV1_ORYSJ^Q:1-296,H:265-559^75.34%ID^E:8e-170^RecName: Full=Cytosolic invertase 1 {ECO:0000303|PubMed:18317796};^Eukaryota; Viridiplantae; Streptophyta; Embryophyta; Tracheophyta; Spermatophyta; Magnoliophyta; Liliopsida; Poales; Poaceae; BEP clade; Ehrhartoideae; Oryzeae; Oryza	V4U1W9_9ROSI^V4U1W9_9ROSI^Q:1-296,H:363-658^81.42%ID^E:0^SubName: Full=Uncharacterized protein {ECO:0000313|EMBL:ESR58050.1};^Eukaryota; Viridiplantae; Streptophyta; Embryophyta; Tracheophyta; Spermatophyta; Magnoliophyta; eudicotyledons; Gunneridae; Pentapetalae; rosids; malvids; Sapindales; Rutaceae; Citrus	PF12899.2^Glyco_hydro_100^Alkaline and neutral invertase^1-272^E:2.5e-137`PF06202.9^GDE_C^Amylo-alpha-1,6-glucosidase^18-260^E:0.00011	.	GO:0033926^molecular_function^glycopeptide alpha-N-acetylgalactosaminidase activity	GO:0033926^molecular_function^glycopeptide alpha-N-acetylgalactosaminidase activity`GO:0004134^molecular_function^4-alpha-glucanotransferase activity`GO:0004135^molecular_function^amylo-alpha-1,6-glucosidase activity`GO:0005980^biological_process^glycogen catabolic process
c100301_g1	c100301_g1_i1	E134_ARATH^E134_ARATH^Q:27-281,H:362-447^47.67%ID^E:3e-21^RecName: Full=Glucan endo-1,3-beta-glucosidase 4;^Eukaryota; Viridiplantae; Streptophyta; Embryophyta; Tracheophyta; Spermatophyta; Magnoliophyta; eudicotyledons; Gunneridae; Pentapetalae; rosids; malvids; Brassicales; Brassicaceae; Camelineae; Arabidopsis	A0A061ELN2_THECC^A0A061ELN2_THECC^Q:27-290,H:21-108^46.59%ID^E:8e-22^SubName: Full=Carbohydrate-binding X8 domain superfamily protein isoform 1 {ECO:0000313|EMBL:EOY05277.1};^Eukaryota; Viridiplantae; Streptophyta; Embryophyta; Tracheophyta; Spermatophyta; Magnoliophyta; eudicotyledons; Gunneridae; Pentapetalae; rosids; malvids; Malvales; Malvaceae; Byttnerioideae; Theobroma	.	.	.	.	.	.	GO:0031225^cellular_component^anchored component of membrane`GO:0046658^cellular_component^anchored component of plasma membrane`GO:0005886^cellular_component^plasma membrane`GO:0042973^molecular_function^glucan endo-1,3-beta-D-glucosidase activity`GO:0005975^biological_process^carbohydrate metabolic process`GO:0006952^biological_process^defense response	.
c100330_g1	c100330_g1_i1	CN166_PONAB^CN166_PONAB^Q:3-260,H:106-191^100%ID^E:1e-53^RecName: Full=UPF0568 protein C14orf166 homolog;^Eukaryota; Metazoa; Chordata; Craniata; Vertebrata; Euteleostomi; Mammalia; Eutheria; Euarchontoglires; Primates; Haplorrhini; Catarrhini; Hominidae; Pongo	Q6QN02_CHILA^Q6QN02_CHILA^Q:3-260,H:7-92^95.35%ID^E:2e-51^SubName: Full=Homeobox prox 1 {ECO:0000313|EMBL:AAS59420.1};^Eukaryota; Metazoa; Chordata; Craniata; Vertebrata; Euteleostomi; Mammalia; Eutheria; Euarchontoglires; Glires; Rodentia; Hystricognathi; Chinchillidae; Chinchilla	.	.	.	.	.	.	GO:0015629^cellular_component^actin cytoskeleton`GO:0005737^cellular_component^cytoplasm`GO:0005829^cellular_component^cytosol`GO:0005815^cellular_component^microtubule organizing center`GO:0005634^cellular_component^nucleus`GO:0048471^cellular_component^perinuclear region of cytoplasm`GO:0072669^cellular_component^tRNA-splicing ligase complex`GO:0044822^molecular_function^poly(A) RNA binding`GO:…	.
c100334_g1	c100334_g1_i1	.	K4D6Y6_SOLLC^K4D6Y6_SOLLC^Q:1-144,H:70-117^47.92%ID^E:4e-08^SubName: Full=Uncharacterized protein {ECO:0000313|EnsemblPlants:Solyc11g020340.1.1};^Eukaryota; Viridiplantae; Streptophyta; Embryophyta; Tracheophyta; Spermatophyta; Magnoliophyta; eudicotyledons; Gunneridae; Pentapetalae; asterids; lamiids; Solanales; Solanaceae; Solanoideae; Solaneae; Solanum; Lycopersicon`K4D6Y6_SOLLC^K4D6Y6_SOLLC^Q…	.	.	.	.	.	.	.	.
c100340_g1	c100340_g1_i1	POLX_TOBAC^POLX_TOBAC^Q:3-248,H:1067-1148^45.12%ID^E:7e-17^RecName: Full=Retrovirus-related Pol polyprotein from transposon TNT 1-94;^Eukaryota; Viridiplantae; Streptophyta; Embryophyta; Tracheophyta; Spermatophyta; Magnoliophyta; eudicotyledons; Gunneridae; Pentapetalae; asterids; lamiids; Solanales; Solanaceae; Nicotianoideae; Nicotianeae; Nicotiana	E2GK51_BRYDI^E2GK51_BRYDI^Q:3-248,H:1060-1141^63.41%ID^E:3e-27^SubName: Full=Gag/pol protein {ECO:0000313|EMBL:ADJ18449.1};^Eukaryota; Viridiplantae; Streptophyta; Embryophyta; Tracheophyta; Spermatophyta; Magnoliophyta; eudicotyledons; Gunneridae; Pentapetalae; rosids; fabids; Cucurbitales; Cucurbitaceae; Bryonieae; Bryonia	.	.	.	.	.	.	GO:0004190^molecular_function^aspartic-type endopeptidase activity`GO:0004519^molecular_function^endonuclease activity`GO:0003676^molecular_function^nucleic acid binding`GO:0003964^molecular_function^RNA-directed DNA polymerase activity`GO:0008270^molecular_function^zinc ion binding`GO:0015074^biological_process^DNA integration	.
c100350_g1	c100350_g1_i1	.	.	c100350_g1_i1|m.52827	2-313[+]	.	F6GUM1_VITVI^F6GUM1_VITVI^Q:6-104,H:1-86^34.65%ID^E:0.0005^SubName: Full=Putative uncharacterized protein {ECO:0000313|EMBL:CCB43454.1};^Eukaryota; Viridiplantae; Streptophyta; Embryophyta; Tracheophyta; Spermatophyta; Magnoliophyta; eudicotyledons; Gunneridae; Pentapetalae; rosids; Vitales; Vitaceae; Vitis	.	.	.	.
c100356_g1	c100356_g1_i1	.	M1D352_SOLTU^M1D352_SOLTU^Q:10-237,H:4-79^30.26%ID^E:3e-06^SubName: Full=Uncharacterized protein {ECO:0000313|EnsemblPlants:PGSC0003DMT400080201};^Eukaryota; Viridiplantae; Streptophyta; Embryophyta; Tracheophyta; Spermatophyta; Magnoliophyta; eudicotyledons; Gunneridae; Pentapetalae; asterids; lamiids; Solanales; Solanaceae; Solanoideae; Solaneae; Solanum	.	.	.	.	.	.	.	.
c100359_g1	c100359_g1_i1	PME33_ARATH^PME33_ARATH^Q:16-240,H:204-275^48.05%ID^E:4e-09^RecName: Full=Probable pectinesterase/pectinesterase inhibitor 33;^Eukaryota; Viridiplantae; Streptophyta; Embryophyta; Tracheophyta; Spermatophyta; Magnoliophyta; eudicotyledons; Gunneridae; Pentapetalae; rosids; malvids; Brassicales; Brassicaceae; Camelineae; Arabidopsis	A0A022RUW6_ERYGU^A0A022RUW6_ERYGU^Q:22-222,H:94-160^47.76%ID^E:2e-10^RecName: Full=Pectinesterase {ECO:0000256|RuleBase:RU000589};^Eukaryota; Viridiplantae; Streptophyta; Embryophyta; Tracheophyta; Spermatophyta; Magnoliophyta; eudicotyledons; Gunneridae; Pentapetalae; asterids; lamiids; Lamiales; Phrymaceae; Erythranthe	.	.	.	.	.	COG4677^pectinesterase	GO:0005618^cellular_component^cell wall`GO:0005576^cellular_component^extracellular region`GO:0045330^molecular_function^aspartyl esterase activity`GO:0004857^molecular_function^enzyme inhibitor activity`GO:0030599^molecular_function^pectinesterase activity`GO:0042545^biological_process^cell wall modification`GO:0045490^biological_process^pectin catabolic process	.
c10036_g1	c10036_g1_i1	ENDO4_ARATH^ENDO4_ARATH^Q:2-838,H:14-292^64.87%ID^E:1e-132^RecName: Full=Endonuclease 4;^Eukaryota; Viridiplantae; Streptophyta; Embryophyta; Tracheophyta; Spermatophyta; Magnoliophyta; eudicotyledons; Gunneridae; Pentapetalae; rosids; malvids; Brassicales; Brassicaceae; Camelineae; Arabidopsis	B9S606_RICCO^B9S606_RICCO^Q:2-832,H:15-289^74.01%ID^E:4e-149^SubName: Full=Nuclease PA3, putative {ECO:0000313|EMBL:EEF40915.1};^Eukaryota; Viridiplantae; Streptophyta; Embryophyta; Tracheophyta; Spermatophyta; Magnoliophyta; eudicotyledons; Gunneridae; Pentapetalae; rosids; fabids; Malpighiales; Euphorbiaceae; Acalyphoideae; Acalypheae; Ricinus	c10036_g1_i1|m.1723	2-904[+]	ENDO4_ARATH^ENDO4_ARATH^Q:1-279,H:14-292^64.87%ID^E:6e-136^RecName: Full=Endonuclease 4;^Eukaryota; Viridiplantae; Streptophyta; Embryophyta; Tracheophyta; Spermatophyta; Magnoliophyta; eudicotyledons; Gunneridae; Pentapetalae; rosids; malvids; Brassicales; Brassicaceae; Camelineae; Arabidopsis	B9S606_RICCO^B9S606_RICCO^Q:1-277,H:15-289^74.01%ID^E:2e-152^SubName: Full=Nuclease PA3, putative {ECO:0000313|EMBL:EEF40915.1};^Eukaryota; Viridiplantae; Streptophyta; Embryophyta; Tracheophyta; Spermatophyta; Magnoliophyta; eudicotyledons; Gunneridae; Pentapetalae; rosids; fabids; Malpighiales; Euphorbiaceae; Acalyphoideae; Acalypheae; Ricinus	PF02265.11^S1-P1_nuclease^S1/P1 Nuclease^12-278^E:1.7e-77	.	GO:0004519^molecular_function^endonuclease activity`GO:0046872^molecular_function^metal ion binding`GO:0003676^molecular_function^nucleic acid binding`GO:0006308^biological_process^DNA catabolic process	GO:0003676^molecular_function^nucleic acid binding`GO:0004519^molecular_function^endonuclease activity`GO:0006308^biological_process^DNA catabolic process
c100375_g1	c100375_g1_i1	RL8_XENLA^RL8_XENLA^Q:13-219,H:1-69^72.46%ID^E:5e-29^RecName: Full=60S ribosomal protein L8;^Eukaryota; Metazoa; Chordata; Craniata; Vertebrata; Euteleostomi; Amphibia; Batrachia; Anura; Pipoidea; Pipidae; Xenopodinae; Xenopus; Xenopus	A8IVK1_CHLRE^A8IVK1_CHLRE^Q:13-219,H:1-69^79.71%ID^E:2e-32^SubName: Full=Ribosomal protein L8 {ECO:0000313|EMBL:EDP03554.1};^Eukaryota; Viridiplantae; Chlorophyta; Chlorophyceae; Chlamydomonadales; Chlamydomonadaceae; Chlamydomonas	.	.	.	.	.	.	GO:0015934^cellular_component^large ribosomal subunit`GO:0019843^molecular_function^rRNA binding`GO:0003735^molecular_function^structural constituent of ribosome`GO:0006412^biological_process^translation	.
c100384_g1	c100384_g1_i1	ATHB7_ARATH^ATHB7_ARATH^Q:82-360,H:32-124^64.52%ID^E:5e-37^RecName: Full=Homeobox-leucine zipper protein ATHB-7;^Eukaryota; Viridiplantae; Streptophyta; Embryophyta; Tracheophyta; Spermatophyta; Magnoliophyta; eudicotyledons; Gunneridae; Pentapetalae; rosids; malvids; Brassicales; Brassicaceae; Camelineae; Arabidopsis	D5FV17_PHYAN^D5FV17_PHYAN^Q:4-360,H:3-118^70.59%ID^E:5e-47^SubName: Full=Putative homeobox protein 12 {ECO:0000313|EMBL:ACZ05048.1};^Eukaryota; Viridiplantae; Streptophyta; Embryophyta; Tracheophyta; Spermatophyta; Magnoliophyta; eudicotyledons; Gunneridae; Pentapetalae; Caryophyllales; Phytolaccaceae; Phytolacca	c100384_g1_i1|m.52828	1-465[+]	ATHB7_ARATH^ATHB7_ARATH^Q:28-130,H:32-134^62.14%ID^E:9e-39^RecName: Full=Homeobox-leucine zipper protein ATHB-7;^Eukaryota; Viridiplantae; Streptophyta; Embryophyta; Tracheophyta; Spermatophyta; Magnoliophyta; eudicotyledons; Gunneridae; Pentapetalae; rosids; malvids; Brassicales; Brassicaceae; Camelineae; Arabidopsis	D5FV17_PHYAN^D5FV17_PHYAN^Q:2-132,H:3-130^65.65%ID^E:1e-48^SubName: Full=Putative homeobox protein 12 {ECO:0000313|EMBL:ACZ05048.1};^Eukaryota; Viridiplantae; Streptophyta; Embryophyta; Tracheophyta; Spermatophyta; Magnoliophyta; eudicotyledons; Gunneridae; Pentapetalae; Caryophyllales; Phytolaccaceae; Phytolacca	PF00046.24^Homeobox^Homeobox domain^29-81^E:4.5e-16`PF02183.13^HALZ^Homeobox associated leucine zipper^83-125^E:1.9e-12	.	GO:0005634^cellular_component^nucleus`GO:0043565^molecular_function^sequence-specific DNA binding`GO:0003700^molecular_function^sequence-specific DNA binding transcription factor activity`GO:0009738^biological_process^abscisic acid-activated signaling pathway`GO:0045893^biological_process^positive regulation of transcription, DNA-templated`GO:0009737^biological_process^response to abscisic acid`G…	GO:0003677^molecular_function^DNA binding`GO:0003700^molecular_function^sequence-specific DNA binding transcription factor activity`GO:0043565^molecular_function^sequence-specific DNA binding`GO:0006355^biological_process^regulation of transcription, DNA-templated`GO:0005634^cellular_component^nucleus
c10038_g1	c10038_g1_i1	MYOD_DICDI^MYOD_DICDI^Q:290-664,H:725-862^31.88%ID^E:8e-14^RecName: Full=Myosin ID heavy chain;^Eukaryota; Amoebozoa; Mycetozoa; Dictyosteliida; Dictyostelium	E0CUK7_VITVI^E0CUK7_VITVI^Q:239-793,H:49-233^75.68%ID^E:6e-94^SubName: Full=Putative uncharacterized protein {ECO:0000313|EMBL:CBI22556.3};^Eukaryota; Viridiplantae; Streptophyta; Embryophyta; Tracheophyta; Spermatophyta; Magnoliophyta; eudicotyledons; Gunneridae; Pentapetalae; rosids; Vitales; Vitaceae; Vitis	c10038_g1_i1|m.1724	2-808[+]	MYOD_DICDI^MYOD_DICDI^Q:97-221,H:725-862^31.88%ID^E:3e-14^RecName: Full=Myosin ID heavy chain;^Eukaryota; Amoebozoa; Mycetozoa; Dictyosteliida; Dictyostelium	A0A061G8R3_THECC^A0A061G8R3_THECC^Q:41-264,H:1-223^67.11%ID^E:1e-97^SubName: Full=Myosin heavy chain-related isoform 3 {ECO:0000313|EMBL:EOY23439.1};^Eukaryota; Viridiplantae; Streptophyta; Embryophyta; Tracheophyta; Spermatophyta; Magnoliophyta; eudicotyledons; Gunneridae; Pentapetalae; rosids; malvids; Malvales; Malvaceae; Byttnerioideae; Theobroma	PF06017.8^Myosin_TH1^Myosin tail^93-256^E:1.5e-37	COG5022^myosin heavy chain	GO:0005938^cellular_component^cell cortex`GO:0031252^cellular_component^cell leading edge`GO:0016459^cellular_component^myosin complex`GO:0031143^cellular_component^pseudopodium`GO:0005524^molecular_function^ATP binding`GO:0003774^molecular_function^motor activity`GO:0006935^biological_process^chemotaxis`GO:0006909^biological_process^phagocytosis	GO:0003774^molecular_function^motor activity`GO:0016459^cellular_component^myosin complex
c100395_g1	c100395_g1_i1	K125_ARATH^K125_ARATH^Q:131-355,H:3-77^86.67%ID^E:1e-39^RecName: Full=Probable 125 kDa kinesin-related protein;^Eukaryota; Viridiplantae; Streptophyta; Embryophyta; Tracheophyta; Spermatophyta; Magnoliophyta; eudicotyledons; Gunneridae; Pentapetalae; rosids; malvids; Brassicales; Brassicaceae; Camelineae; Arabidopsis	A0A067KMI6_JATCU^A0A067KMI6_JATCU^Q:131-355,H:3-77^89.33%ID^E:2e-39^RecName: Full=Kinesin-like protein {ECO:0000256|RuleBase:RU000394};^Eukaryota; Viridiplantae; Streptophyta; Embryophyta; Tracheophyta; Spermatophyta; Magnoliophyta; eudicotyledons; Gunneridae; Pentapetalae; rosids; fabids; Malpighiales; Euphorbiaceae; Crotonoideae; Jatropheae; Jatropha	.	.	.	.	.	COG5059^Kinesin family member	GO:0005737^cellular_component^cytoplasm`GO:0005871^cellular_component^kinesin complex`GO:0005874^cellular_component^microtubule`GO:0005524^molecular_function^ATP binding`GO:0003777^molecular_function^microtubule motor activity`GO:0007018^biological_process^microtubule-based movement	.
c100405_g1	c100405_g1_i1	RS11_DUNTE^RS11_DUNTE^Q:13-213,H:1-67^83.58%ID^E:3e-36^RecName: Full=40S ribosomal protein S11;^Eukaryota; Viridiplantae; Chlorophyta; Chlorophyceae; Chlamydomonadales; Dunaliellaceae; Dunaliella	A8JHC3_CHLRE^A8JHC3_CHLRE^Q:13-213,H:1-67^91.04%ID^E:1e-37^SubName: Full=Ribosomal protein S11 {ECO:0000313|EMBL:EDO96718.1};^Eukaryota; Viridiplantae; Chlorophyta; Chlorophyceae; Chlamydomonadales; Chlamydomonadaceae; Chlamydomonas	.	.	.	.	.	.	GO:0005840^cellular_component^ribosome`GO:0019843^molecular_function^rRNA binding`GO:0003735^molecular_function^structural constituent of ribosome`GO:0006412^biological_process^translation	.
c100465_g1	c100465_g1_i1	.	A0A022RS57_ERYGU^A0A022RS57_ERYGU^Q:40-357,H:67-172^34.91%ID^E:5e-08^SubName: Full=Uncharacterized protein {ECO:0000313|EMBL:EYU43342.1};^Eukaryota; Viridiplantae; Streptophyta; Embryophyta; Tracheophyta; Spermatophyta; Magnoliophyta; eudicotyledons; Gunneridae; Pentapetalae; asterids; lamiids; Lamiales; Phrymaceae; Erythranthe	.	.	.	.	.	.	.	.
c100468_g1	c100468_g1_i1	.	M1DS91_SOLTU^M1DS91_SOLTU^Q:17-271,H:8-94^34.48%ID^E:1e-08^SubName: Full=Uncharacterized protein {ECO:0000313|EnsemblPlants:PGSC0003DMT400093578};^Eukaryota; Viridiplantae; Streptophyta; Embryophyta; Tracheophyta; Spermatophyta; Magnoliophyta; eudicotyledons; Gunneridae; Pentapetalae; asterids; lamiids; Solanales; Solanaceae; Solanoideae; Solaneae; Solanum	c100468_g1_i1|m.52830	2-301[+]	.	M1DS91_SOLTU^M1DS91_SOLTU^Q:6-90,H:8-94^34.48%ID^E:1e-08^SubName: Full=Uncharacterized protein {ECO:0000313|EnsemblPlants:PGSC0003DMT400093578};^Eukaryota; Viridiplantae; Streptophyta; Embryophyta; Tracheophyta; Spermatophyta; Magnoliophyta; eudicotyledons; Gunneridae; Pentapetalae; asterids; lamiids; Solanales; Solanaceae; Solanoideae; Solaneae; Solanum	PF10536.4^PMD^Plant mobile domain^22-92^E:1.5e-06	.	.	.
c100470_g1	c100470_g1_i1	.	I3SW61_MEDTR^I3SW61_MEDTR^Q:5-265,H:36-122^52.87%ID^E:2e-21^SubName: Full=Uncharacterized protein {ECO:0000313|EMBL:AFK44503.1};^Eukaryota; Viridiplantae; Streptophyta; Embryophyta; Tracheophyta; Spermatophyta; Magnoliophyta; eudicotyledons; Gunneridae; Pentapetalae; rosids; fabids; Fabales; Fabaceae; Papilionoideae; Trifolieae; Medicago	c100470_g1_i1|m.52831	2-304[+]	.	I3SW61_MEDTR^I3SW61_MEDTR^Q:2-88,H:36-122^52.87%ID^E:2e-22^SubName: Full=Uncharacterized protein {ECO:0000313|EMBL:AFK44503.1};^Eukaryota; Viridiplantae; Streptophyta; Embryophyta; Tracheophyta; Spermatophyta; Magnoliophyta; eudicotyledons; Gunneridae; Pentapetalae; rosids; fabids; Fabales; Fabaceae; Papilionoideae; Trifolieae; Medicago	.	.	.	.
c10047_g2	c10047_g2_i1	.	G7IAU8_MEDTR^G7IAU8_MEDTR^Q:664-759,H:42-73^62.5%ID^E:0.0001^SubName: Full=Uncharacterized protein {ECO:0000313|EMBL:AES62819.1};^Eukaryota; Viridiplantae; Streptophyta; Embryophyta; Tracheophyta; Spermatophyta; Magnoliophyta; eudicotyledons; Gunneridae; Pentapetalae; rosids; fabids; Fabales; Fabaceae; Papilionoideae; Trifolieae; Medicago	c10047_g2_i1|m.1726	1-762[+]	.	G7IAU8_MEDTR^G7IAU8_MEDTR^Q:222-253,H:42-73^62.5%ID^E:6e-05^SubName: Full=Uncharacterized protein {ECO:0000313|EMBL:AES62819.1};^Eukaryota; Viridiplantae; Streptophyta; Embryophyta; Tracheophyta; Spermatophyta; Magnoliophyta; eudicotyledons; Gunneridae; Pentapetalae; rosids; fabids; Fabales; Fabaceae; Papilionoideae; Trifolieae; Medicago	.	.	.	.
c10047_g2	c10047_g2_i1	.	G7IAU8_MEDTR^G7IAU8_MEDTR^Q:664-759,H:42-73^62.5%ID^E:0.0001^SubName: Full=Uncharacterized protein {ECO:0000313|EMBL:AES62819.1};^Eukaryota; Viridiplantae; Streptophyta; Embryophyta; Tracheophyta; Spermatophyta; Magnoliophyta; eudicotyledons; Gunneridae; Pentapetalae; rosids; fabids; Fabales; Fabaceae; Papilionoideae; Trifolieae; Medicago	c10047_g2_i1|m.1727	3-557[+]	.	.	.	.	.	.
c100493_g1	c100493_g1_i1	.	I0Z4N9_9CHLO^I0Z4N9_9CHLO^Q:169-336,H:155-209^46.43%ID^E:7e-06^SubName: Full=Uncharacterized protein {ECO:0000313|EMBL:EIE25608.1};^Eukaryota; Viridiplantae; Chlorophyta; Trebouxiophyceae; Coccomyxaceae; Coccomyxa	.	.	.	.	.	.	.	.
c100515_g1	c100515_g1_i1	.	B9RHH2_RICCO^B9RHH2_RICCO^Q:2-331,H:694-802^82.73%ID^E:5e-56^SubName: Full=Synaptotagmin, putative {ECO:0000313|EMBL:EEF49182.1};^Eukaryota; Viridiplantae; Streptophyta; Embryophyta; Tracheophyta; Spermatophyta; Magnoliophyta; eudicotyledons; Gunneridae; Pentapetalae; rosids; fabids; Malpighiales; Euphorbiaceae; Acalyphoideae; Acalypheae; Ricinus	c100515_g1_i1|m.52833	2-331[+]	.	B9RHH2_RICCO^B9RHH2_RICCO^Q:1-110,H:694-802^82.73%ID^E:4e-56^SubName: Full=Synaptotagmin, putative {ECO:0000313|EMBL:EEF49182.1};^Eukaryota; Viridiplantae; Streptophyta; Embryophyta; Tracheophyta; Spermatophyta; Magnoliophyta; eudicotyledons; Gunneridae; Pentapetalae; rosids; fabids; Malpighiales; Euphorbiaceae; Acalyphoideae; Acalypheae; Ricinus	.	.	.	.
c100528_g1	c100528_g1_i1	.	F4NCI7_BETVU^F4NCI7_BETVU^Q:67-303,H:987-1065^50.63%ID^E:2e-17^SubName: Full=Uncharacterized protein {ECO:0000313|EMBL:CCA66040.1};^Eukaryota; Viridiplantae; Streptophyta; Embryophyta; Tracheophyta; Spermatophyta; Magnoliophyta; eudicotyledons; Gunneridae; Pentapetalae; Caryophyllales; Amaranthaceae; Beta	c100528_g1_i1|m.52835	1-306[+]	.	F4NCI7_BETVU^F4NCI7_BETVU^Q:23-101,H:987-1065^50.63%ID^E:2e-17^SubName: Full=Uncharacterized protein {ECO:0000313|EMBL:CCA66040.1};^Eukaryota; Viridiplantae; Streptophyta; Embryophyta; Tracheophyta; Spermatophyta; Magnoliophyta; eudicotyledons; Gunneridae; Pentapetalae; Caryophyllales; Amaranthaceae; Beta	.	.	.	.
c100543_g1	c100543_g1_i1	HIS4_BACHD^HIS4_BACHD^Q:1-225,H:31-105^84%ID^E:6e-39^RecName: Full=1-(5-phosphoribosyl)-5-[(5-phosphoribosylamino)methylideneamino] imidazole-4-carboxamide isomerase;^Bacteria; Firmicutes; Bacilli; Bacillales; Bacillaceae; Bacillus	D3FYB2_BACPE^D3FYB2_BACPE^Q:1-225,H:31-105^100%ID^E:2e-45^RecName: Full=1-(5-phosphoribosyl)-5-[(5-phosphoribosylamino)methylideneamino] imidazole-4-carboxamide isomerase {ECO:0000256|HAMAP-Rule:MF_01014, ECO:0000256|RuleBase:RU003658};^Bacteria; Firmicutes; Bacilli; Bacillales; Bacillaceae; Bacillus	.	.	.	.	.	COG0106^phosphoribosylformimino-5-aminoimidazole carboxamide ribotide isomerase	GO:0005737^cellular_component^cytoplasm`GO:0003949^molecular_function^1-(5-phosphoribosyl)-5-[(5-phosphoribosylamino)methylideneamino]imidazole-4-carboxamide isomerase activity`GO:0000105^biological_process^histidine biosynthetic process	.
c10056_g1	c10056_g1_i1	BCH2_CAPAN^BCH2_CAPAN^Q:2-238,H:109-187^94.94%ID^E:5e-35^RecName: Full=Beta-carotene hydroxylase 2, chloroplastic;^Eukaryota; Viridiplantae; Streptophyta; Embryophyta; Tracheophyta; Spermatophyta; Magnoliophyta; eudicotyledons; Gunneridae; Pentapetalae; asterids; lamiids; Solanales; Solanaceae; Solanoideae; Capsiceae; Capsicum	A0A061G282_THECC^A0A061G282_THECC^Q:2-238,H:97-175^94.94%ID^E:2e-33^SubName: Full=Beta-hydroxylase 1, 1,B1,chy1,BCH1 isoform 2 {ECO:0000313|EMBL:EOY23307.1};^Eukaryota; Viridiplantae; Streptophyta; Embryophyta; Tracheophyta; Spermatophyta; Magnoliophyta; eudicotyledons; Gunneridae; Pentapetalae; rosids; malvids; Malvales; Malvaceae; Byttnerioideae; Theobroma	.	.	.	.	.	.	GO:0031969^cellular_component^chloroplast membrane`GO:0016021^cellular_component^integral component of membrane`GO:0016787^molecular_function^hydrolase activity`GO:0005506^molecular_function^iron ion binding`GO:0016491^molecular_function^oxidoreductase activity`GO:0016117^biological_process^carotenoid biosynthetic process`GO:0006633^biological_process^fatty acid biosynthetic process	.
c10056_g2	c10056_g2_i1	BCH1_CAPAN^BCH1_CAPAN^Q:76-408,H:1-111^40.87%ID^E:8e-11^RecName: Full=Beta-carotene hydroxylase 1, chloroplastic;^Eukaryota; Viridiplantae; Streptophyta; Embryophyta; Tracheophyta; Spermatophyta; Magnoliophyta; eudicotyledons; Gunneridae; Pentapetalae; asterids; lamiids; Solanales; Solanaceae; Solanoideae; Capsiceae; Capsicum	F6H6C8_VITVI^F6H6C8_VITVI^Q:76-408,H:1-101^42.11%ID^E:6e-12^SubName: Full=Putative uncharacterized protein {ECO:0000313|EMBL:CCB47839.1};^Eukaryota; Viridiplantae; Streptophyta; Embryophyta; Tracheophyta; Spermatophyta; Magnoliophyta; eudicotyledons; Gunneridae; Pentapetalae; rosids; Vitales; Vitaceae; Vitis	c10056_g2_i1|m.1728	76-408[+]	BCH1_CAPAN^BCH1_CAPAN^Q:1-111,H:1-111^40.87%ID^E:4e-11^RecName: Full=Beta-carotene hydroxylase 1, chloroplastic;^Eukaryota; Viridiplantae; Streptophyta; Embryophyta; Tracheophyta; Spermatophyta; Magnoliophyta; eudicotyledons; Gunneridae; Pentapetalae; asterids; lamiids; Solanales; Solanaceae; Solanoideae; Capsiceae; Capsicum	F6H6C8_VITVI^F6H6C8_VITVI^Q:1-111,H:1-101^42.11%ID^E:3e-12^SubName: Full=Putative uncharacterized protein {ECO:0000313|EMBL:CCB47839.1};^Eukaryota; Viridiplantae; Streptophyta; Embryophyta; Tracheophyta; Spermatophyta; Magnoliophyta; eudicotyledons; Gunneridae; Pentapetalae; rosids; Vitales; Vitaceae; Vitis	.	.	GO:0031969^cellular_component^chloroplast membrane`GO:0016021^cellular_component^integral component of membrane`GO:0016787^molecular_function^hydrolase activity`GO:0005506^molecular_function^iron ion binding`GO:0016491^molecular_function^oxidoreductase activity`GO:0016117^biological_process^carotenoid biosynthetic process`GO:0006633^biological_process^fatty acid biosynthetic process	.
c100572_g1	c100572_g1_i1	RL5_DUNSA^RL5_DUNSA^Q:2-325,H:162-267^69.44%ID^E:9e-27^RecName: Full=60S ribosomal protein L5;^Eukaryota; Viridiplantae; Chlorophyta; Chlorophyceae; Chlamydomonadales; Dunaliellaceae; Dunaliella	A8HP55_CHLRE^A8HP55_CHLRE^Q:2-352,H:162-278^64.1%ID^E:2e-27^SubName: Full=Ribosomal protein L5 {ECO:0000313|EMBL:EDP09597.1};^Eukaryota; Viridiplantae; Chlorophyta; Chlorophyceae; Chlamydomonadales; Chlamydomonadaceae; Chlamydomonas	c100572_g1_i1|m.52838	2-358[+]	RL5_DUNSA^RL5_DUNSA^Q:1-108,H:162-267^69.44%ID^E:2e-46^RecName: Full=60S ribosomal protein L5;^Eukaryota; Viridiplantae; Chlorophyta; Chlorophyceae; Chlamydomonadales; Dunaliellaceae; Dunaliella	A0A087SKJ4_AUXPR^A0A087SKJ4_AUXPR^Q:1-117,H:162-278^61.54%ID^E:3e-45^SubName: Full=60S ribosomal protein L5-1 {ECO:0000313|EMBL:KFM26248.1};^Eukaryota; Viridiplantae; Chlorophyta; Trebouxiophyceae; Chlorellales; Chlorellaceae; Auxenochlorella	PF14204.1^Ribosomal_L18_c^Ribosomal L18 C-terminal region^32-119^E:4.4e-31	.	GO:0005840^cellular_component^ribosome`GO:0008097^molecular_function^5S rRNA binding`GO:0003735^molecular_function^structural constituent of ribosome`GO:0006412^biological_process^translation	.
c100581_g1	c100581_g1_i1	SERK2_ARATH^SERK2_ARATH^Q:6-287,H:92-183^40.43%ID^E:8e-12^RecName: Full=Somatic embryogenesis receptor kinase 2;^Eukaryota; Viridiplantae; Streptophyta; Embryophyta; Tracheophyta; Spermatophyta; Magnoliophyta; eudicotyledons; Gunneridae; Pentapetalae; rosids; malvids; Brassicales; Brassicaceae; Camelineae; Arabidopsis`SERK2_ARATH^SERK2_ARATH^Q:3-176,H:139-196^36.21%ID^E:3e-05^RecName: Full=Somati…	A0A072V6R2_MEDTR^A0A072V6R2_MEDTR^Q:3-272,H:184-272^54.44%ID^E:8e-22^SubName: Full=LRR receptor-like kinase {ECO:0000313|EMBL:KEH37754.1};^Eukaryota; Viridiplantae; Streptophyta; Embryophyta; Tracheophyta; Spermatophyta; Magnoliophyta; eudicotyledons; Gunneridae; Pentapetalae; rosids; fabids; Fabales; Fabaceae; Papilionoideae; Trifolieae; Medicago	.	.	.	.	.	COG0515^Serine Threonine protein kinase	GO:0016021^cellular_component^integral component of membrane`GO:0005886^cellular_component^plasma membrane`GO:0005524^molecular_function^ATP binding`GO:0008289^molecular_function^lipid binding`GO:0004674^molecular_function^protein serine/threonine kinase activity`GO:0033612^molecular_function^receptor serine/threonine kinase binding`GO:0009742^biological_process^brassinosteroid mediated signaling…	.
c100582_g1	c100582_g1_i1	.	M1B343_SOLTU^M1B343_SOLTU^Q:1-231,H:129-206^43.59%ID^E:1e-12^SubName: Full=Uncharacterized protein {ECO:0000313|EnsemblPlants:PGSC0003DMT400035996};^Eukaryota; Viridiplantae; Streptophyta; Embryophyta; Tracheophyta; Spermatophyta; Magnoliophyta; eudicotyledons; Gunneridae; Pentapetalae; asterids; lamiids; Solanales; Solanaceae; Solanoideae; Solaneae; Solanum	.	.	.	.	.	.	.	.
c100588_g1	c100588_g1_i1	.	M5XNH6_PRUPE^M5XNH6_PRUPE^Q:1-156,H:3-54^53.85%ID^E:7e-10^SubName: Full=Uncharacterized protein {ECO:0000313|EMBL:EMJ23063.1};^Eukaryota; Viridiplantae; Streptophyta; Embryophyta; Tracheophyta; Spermatophyta; Magnoliophyta; eudicotyledons; Gunneridae; Pentapetalae; rosids; fabids; Rosales; Rosaceae; Maloideae; Amygdaleae; Prunus`M5XNH6_PRUPE^M5XNH6_PRUPE^Q:137-184,H:47-62^75%ID^E:7e-10^SubName: F…	.	.	.	.	.	.	.	.
c100591_g1	c100591_g1_i1	AB4B_ARATH^AB4B_ARATH^Q:1-279,H:444-536^83.87%ID^E:2e-47^RecName: Full=ABC transporter B family member 4;^Eukaryota; Viridiplantae; Streptophyta; Embryophyta; Tracheophyta; Spermatophyta; Magnoliophyta; eudicotyledons; Gunneridae; Pentapetalae; rosids; malvids; Brassicales; Brassicaceae; Camelineae; Arabidopsis`AB4B_ARATH^AB4B_ARATH^Q:4-279,H:1103-1195^63.44%ID^E:2e-30^RecName: Full=ABC transport…	V7C8K3_PHAVU^V7C8K3_PHAVU^Q:1-279,H:431-523^91.4%ID^E:3e-49^SubName: Full=Uncharacterized protein {ECO:0000313|EMBL:ESW26474.1};^Eukaryota; Viridiplantae; Streptophyta; Embryophyta; Tracheophyta; Spermatophyta; Magnoliophyta; eudicotyledons; Gunneridae; Pentapetalae; rosids; fabids; Fabales; Fabaceae; Papilionoideae; Phaseoleae; Phaseolus`V7C8K3_PHAVU^V7C8K3_PHAVU^Q:4-279,H:1092-1183^66.3%ID^E:7e…	.	.	.	.	.	COG1132^(ABC) transporter	GO:0016021^cellular_component^integral component of membrane`GO:0016020^cellular_component^membrane`GO:0005886^cellular_component^plasma membrane`GO:0009506^cellular_component^plasmodesma`GO:0005524^molecular_function^ATP binding`GO:0010329^molecular_function^auxin efflux transmembrane transporter activity`GO:0010328^molecular_function^auxin influx transmembrane transporter activity`GO:0008559^mo…	.
c100594_g1	c100594_g1_i1	.	G7U9U2_PROAA^G7U9U2_PROAA^Q:2-169,H:385-440^100%ID^E:3e-31^SubName: Full=Uncharacterized protein {ECO:0000313|EMBL:AER06682.1};^Bacteria; Actinobacteria; Actinobacteridae; Actinomycetales; Propionibacterineae; Propionibacteriaceae; Propionibacterium	.	.	.	.	.	.	.	.
c100604_g1	c100604_g1_i1	.	F6I200_VITVI^F6I200_VITVI^Q:2-202,H:115-181^88.06%ID^E:4e-31^SubName: Full=Putative uncharacterized protein {ECO:0000313|EMBL:CCB60967.1};^Eukaryota; Viridiplantae; Streptophyta; Embryophyta; Tracheophyta; Spermatophyta; Magnoliophyta; eudicotyledons; Gunneridae; Pentapetalae; rosids; Vitales; Vitaceae; Vitis	.	.	.	.	.	.	.	.
c100607_g1	c100607_g1_i1	YUC10_ARATH^YUC10_ARATH^Q:1-198,H:315-380^46.97%ID^E:2e-17^RecName: Full=Probable indole-3-pyruvate monooxygenase YUCCA10;^Eukaryota; Viridiplantae; Streptophyta; Embryophyta; Tracheophyta; Spermatophyta; Magnoliophyta; eudicotyledons; Gunneridae; Pentapetalae; rosids; malvids; Brassicales; Brassicaceae; Camelineae; Arabidopsis	A0A061DS63_THECC^A0A061DS63_THECC^Q:1-189,H:316-378^85.71%ID^E:4e-34^RecName: Full=Flavin-containing monooxygenase {ECO:0000256|RuleBase:RU361177};^Eukaryota; Viridiplantae; Streptophyta; Embryophyta; Tracheophyta; Spermatophyta; Magnoliophyta; eudicotyledons; Gunneridae; Pentapetalae; rosids; malvids; Malvales; Malvaceae; Byttnerioideae; Theobroma	.	.	.	.	.	COG2072^Monooxygenase	GO:0050660^molecular_function^flavin adenine dinucleotide binding`GO:0004499^molecular_function^N,N-dimethylaniline monooxygenase activity`GO:0050661^molecular_function^NADP binding`GO:0009851^biological_process^auxin biosynthetic process`GO:0022603^biological_process^regulation of anatomical structure morphogenesis	.
c100608_g1	c100608_g1_i1	.	Q0E092_ORYSJ^Q0E092_ORYSJ^Q:33-209,H:151-210^45%ID^E:0.0004^SubName: Full=Os02g0568100 protein {ECO:0000313|EMBL:BAF09096.1};^Eukaryota; Viridiplantae; Streptophyta; Embryophyta; Tracheophyta; Spermatophyta; Magnoliophyta; Liliopsida; Poales; Poaceae; BEP clade; Ehrhartoideae; Oryzeae; Oryza	.	.	.	.	.	.	.	.
c10061_g1	c10061_g1_i1	OST48_ARATH^OST48_ARATH^Q:157-1458,H:8-437^68.89%ID^E:0^RecName: Full=Dolichyl-diphosphooligosaccharide--protein glycosyltransferase 48 kDa subunit;^Eukaryota; Viridiplantae; Streptophyta; Embryophyta; Tracheophyta; Spermatophyta; Magnoliophyta; eudicotyledons; Gunneridae; Pentapetalae; rosids; malvids; Brassicales; Brassicaceae; Camelineae; Arabidopsis	K4B3F4_SOLLC^K4B3F4_SOLLC^Q:157-1458,H:5-434^71.2%ID^E:0^RecName: Full=Dolichyl-diphosphooligosaccharide--protein glycosyltransferase 48 kDa subunit {ECO:0000256|RuleBase:RU361142};^Eukaryota; Viridiplantae; Streptophyta; Embryophyta; Tracheophyta; Spermatophyta; Magnoliophyta; eudicotyledons; Gunneridae; Pentapetalae; asterids; lamiids; Solanales; Solanaceae; Solanoideae; Solaneae; Solanum; Lyco…	c10061_g1_i1|m.1729	148-1461[+]	OST48_ARATH^OST48_ARATH^Q:4-437,H:8-437^68.89%ID^E:0^RecName: Full=Dolichyl-diphosphooligosaccharide--protein glycosyltransferase 48 kDa subunit;^Eukaryota; Viridiplantae; Streptophyta; Embryophyta; Tracheophyta; Spermatophyta; Magnoliophyta; eudicotyledons; Gunneridae; Pentapetalae; rosids; malvids; Brassicales; Brassicaceae; Camelineae; Arabidopsis	K4B3F4_SOLLC^K4B3F4_SOLLC^Q:4-437,H:5-434^71.2%ID^E:0^RecName: Full=Dolichyl-diphosphooligosaccharide--protein glycosyltransferase 48 kDa subunit {ECO:0000256|RuleBase:RU361142};^Eukaryota; Viridiplantae; Streptophyta; Embryophyta; Tracheophyta; Spermatophyta; Magnoliophyta; eudicotyledons; Gunneridae; Pentapetalae; asterids; lamiids; Solanales; Solanaceae; Solanoideae; Solaneae; Solanum; Lycoper…	PF03345.9^DDOST_48kD^Oligosaccharyltransferase 48 kDa subunit beta^33-437^E:3.6e-126	.	GO:0005783^cellular_component^endoplasmic reticulum`GO:0005794^cellular_component^Golgi apparatus`GO:0016021^cellular_component^integral component of membrane`GO:0016020^cellular_component^membrane`GO:0005730^cellular_component^nucleolus`GO:0008250^cellular_component^oligosaccharyltransferase complex`GO:0009505^cellular_component^plant-type cell wall`GO:0009506^cellular_component^plasmodesma`GO:0…	GO:0004579^molecular_function^dolichyl-diphosphooligosaccharide-protein glycotransferase activity`GO:0018279^biological_process^protein N-linked glycosylation via asparagine`GO:0005789^cellular_component^endoplasmic reticulum membrane
c100634_g1	c100634_g1_i1	.	A5AXV8_VITVI^A5AXV8_VITVI^Q:18-185,H:129-184^44.64%ID^E:6e-10^SubName: Full=Putative uncharacterized protein {ECO:0000313|EMBL:CAN82674.1};^Eukaryota; Viridiplantae; Streptophyta; Embryophyta; Tracheophyta; Spermatophyta; Magnoliophyta; eudicotyledons; Gunneridae; Pentapetalae; rosids; Vitales; Vitaceae; Vitis	.	.	.	.	.	.	.	.
c100635_g1	c100635_g1_i1	GPAT1_ARATH^GPAT1_ARATH^Q:63-350,H:1-134^34.81%ID^E:2e-09^RecName: Full=Glycerol-3-phosphate acyltransferase 1;^Eukaryota; Viridiplantae; Streptophyta; Embryophyta; Tracheophyta; Spermatophyta; Magnoliophyta; eudicotyledons; Gunneridae; Pentapetalae; rosids; malvids; Brassicales; Brassicaceae; Camelineae; Arabidopsis	F6HNY6_VITVI^F6HNY6_VITVI^Q:63-350,H:1-89^54.64%ID^E:2e-21^SubName: Full=Putative uncharacterized protein {ECO:0000313|EMBL:CCB56392.1};^Eukaryota; Viridiplantae; Streptophyta; Embryophyta; Tracheophyta; Spermatophyta; Magnoliophyta; eudicotyledons; Gunneridae; Pentapetalae; rosids; Vitales; Vitaceae; Vitis	.	.	.	.	.	.	GO:0016021^cellular_component^integral component of membrane`GO:0016020^cellular_component^membrane`GO:0005739^cellular_component^mitochondrion`GO:0090447^molecular_function^glycerol-3-phosphate 2-O-acyltransferase activity`GO:0004366^molecular_function^glycerol-3-phosphate O-acyltransferase activity`GO:0016024^biological_process^CDP-diacylglycerol biosynthetic process`GO:0048235^biological_proce…	.
c100636_g1	c100636_g1_i1	COPIA_DROME^COPIA_DROME^Q:8-178,H:1345-1401^43.86%ID^E:4e-07^RecName: Full=Copia protein;^Eukaryota; Metazoa; Ecdysozoa; Arthropoda; Hexapoda; Insecta; Pterygota; Neoptera; Endopterygota; Diptera; Brachycera; Muscomorpha; Ephydroidea; Drosophilidae; Drosophila; Sophophora	Q4W6T6_PETHY^Q4W6T6_PETHY^Q:2-184,H:322-382^62.3%ID^E:2e-15^SubName: Full=Polypepetide with reverse transcriptase and RNaseH domains {ECO:0000313|EMBL:BAD99221.1};^Eukaryota; Viridiplantae; Streptophyta; Embryophyta; Tracheophyta; Spermatophyta; Magnoliophyta; eudicotyledons; Gunneridae; Pentapetalae; asterids; lamiids; Solanales; Solanaceae; Petunioideae; Petunia	.	.	.	.	.	.	GO:0004190^molecular_function^aspartic-type endopeptidase activity`GO:0005524^molecular_function^ATP binding`GO:0003676^molecular_function^nucleic acid binding`GO:0008270^molecular_function^zinc ion binding`GO:0015074^biological_process^DNA integration	.
c100638_g1	c100638_g1_i1	ETO1_ARATH^ETO1_ARATH^Q:3-149,H:604-652^53.06%ID^E:3e-07^RecName: Full=Ethylene-overproduction protein 1;^Eukaryota; Viridiplantae; Streptophyta; Embryophyta; Tracheophyta; Spermatophyta; Magnoliophyta; eudicotyledons; Gunneridae; Pentapetalae; rosids; malvids; Brassicales; Brassicaceae; Camelineae; Arabidopsis	A0A061ER32_THECC^A0A061ER32_THECC^Q:3-149,H:607-655^63.27%ID^E:9e-09^SubName: Full=Tetratricopeptide repeat (TPR)-containing protein isoform 1 {ECO:0000313|EMBL:EOY07113.1};^Eukaryota; Viridiplantae; Streptophyta; Embryophyta; Tracheophyta; Spermatophyta; Magnoliophyta; eudicotyledons; Gunneridae; Pentapetalae; rosids; malvids; Malvales; Malvaceae; Byttnerioideae; Theobroma	.	.	.	.	.	.	GO:0009873^biological_process^ethylene-activated signaling pathway`GO:0016567^biological_process^protein ubiquitination	.
c100646_g1	c100646_g1_i1	EF1A_ARTSA^EF1A_ARTSA^Q:1-123,H:402-442^82.93%ID^E:4e-17^RecName: Full=Elongation factor 1-alpha;^Eukaryota; Metazoa; Ecdysozoa; Arthropoda; Crustacea; Branchiopoda; Anostraca; Artemiidae; Artemia	Q3Y5H5_9CNID^Q3Y5H5_9CNID^Q:1-123,H:113-153^87.8%ID^E:3e-18^SubName: Full=Elongation factor 1 alpha {ECO:0000313|EMBL:AAZ83740.1};^Eukaryota; Metazoa; Cnidaria; Hydrozoa; Siphonophora; Physonectae; Agalmatidae; Agalma	.	.	.	.	.	.	GO:0005737^cellular_component^cytoplasm`GO:0005525^molecular_function^GTP binding`GO:0003924^molecular_function^GTPase activity`GO:0003746^molecular_function^translation elongation factor activity	.
c100656_g1	c100656_g1_i1	C90D1_ARATH^C90D1_ARATH^Q:270-380,H:46-82^70.27%ID^E:1e-10^RecName: Full=3-epi-6-deoxocathasterone 23-monooxygenase;^Eukaryota; Viridiplantae; Streptophyta; Embryophyta; Tracheophyta; Spermatophyta; Magnoliophyta; eudicotyledons; Gunneridae; Pentapetalae; rosids; malvids; Brassicales; Brassicaceae; Camelineae; Arabidopsis	A0A068TNV2_COFCA^A0A068TNV2_COFCA^Q:246-380,H:22-66^64.44%ID^E:1e-11^SubName: Full=Coffea canephora DH200=94 genomic scaffold, scaffold_2 {ECO:0000313|EMBL:CDO97921.1};^Eukaryota; Viridiplantae; Streptophyta; Embryophyta; Tracheophyta; Spermatophyta; Magnoliophyta; eudicotyledons; Gunneridae; Pentapetalae; asterids; lamiids; Gentianales; Rubiaceae; Ixoroideae; Coffeeae; Coffea	.	.	.	.	.	COG2124^Cytochrome p450	GO:0005789^cellular_component^endoplasmic reticulum membrane`GO:0016021^cellular_component^integral component of membrane`GO:0020037^molecular_function^heme binding`GO:0005506^molecular_function^iron ion binding`GO:0016709^molecular_function^oxidoreductase activity, acting on paired donors, with incorporation or reduction of molecular oxygen, NAD(P)H as one donor, and incorporation of one atom of…	.
c100662_g1	c100662_g1_i1	.	A0A0A0L1U4_CUCSA^A0A0A0L1U4_CUCSA^Q:287-382,H:9-40^71.88%ID^E:7e-06^SubName: Full=Uncharacterized protein {ECO:0000313|EMBL:KGN54116.1};^Eukaryota; Viridiplantae; Streptophyta; Embryophyta; Tracheophyta; Spermatophyta; Magnoliophyta; eudicotyledons; Gunneridae; Pentapetalae; rosids; fabids; Cucurbitales; Cucurbitaceae; Benincaseae; Cucumis	.	.	.	.	.	.	.	.
c100665_g1	c100665_g1_i1	RS4_CARGR^RS4_CARGR^Q:1-399,H:12-144^75.94%ID^E:2e-68^RecName: Full=40S ribosomal protein S4;^Eukaryota; Metazoa; Ecdysozoa; Arthropoda; Hexapoda; Insecta; Pterygota; Neoptera; Endopterygota; Coleoptera; Adephaga; Caraboidea; Carabidae; Carabinae; Carabini; Carabina; Carabus; Carabus	J9JIX3_ACYPI^J9JIX3_ACYPI^Q:1-399,H:12-144^77.44%ID^E:1e-67^.^.	c100665_g1_i1|m.52843	1-399[+]	RS4_CARGR^RS4_CARGR^Q:1-133,H:12-144^75.94%ID^E:2e-68^RecName: Full=40S ribosomal protein S4;^Eukaryota; Metazoa; Ecdysozoa; Arthropoda; Hexapoda; Insecta; Pterygota; Neoptera; Endopterygota; Coleoptera; Adephaga; Caraboidea; Carabidae; Carabinae; Carabini; Carabina; Carabus; Carabus	J9JIX3_ACYPI^J9JIX3_ACYPI^Q:1-133,H:12-144^77.44%ID^E:1e-67^.^.	PF08071.7^RS4NT^RS4NT (NUC023) domain^1-29^E:5.5e-15`PF01479.20^S4^S4 domain^33-79^E:4.8e-10`PF00900.15^Ribosomal_S4e^Ribosomal family S4e^83-133^E:1.2e-18	.	GO:0005840^cellular_component^ribosome`GO:0019843^molecular_function^rRNA binding`GO:0003735^molecular_function^structural constituent of ribosome`GO:0006412^biological_process^translation	GO:0003723^molecular_function^RNA binding
c100675_g1	c100675_g1_i1	PTN2_HUMAN^PTN2_HUMAN^Q:3-206,H:314-381^98.53%ID^E:4e-38^RecName: Full=Tyrosine-protein phosphatase non-receptor type 2;^Eukaryota; Metazoa; Chordata; Craniata; Vertebrata; Euteleostomi; Mammalia; Eutheria; Euarchontoglires; Primates; Haplorrhini; Catarrhini; Hominidae; Homo	K7ENP9_HUMAN^K7ENP9_HUMAN^Q:3-218,H:73-144^98.61%ID^E:2e-41^SubName: Full=Tyrosine-protein phosphatase non-receptor type 2 {ECO:0000313|Ensembl:ENSP00000467043};^Eukaryota; Metazoa; Chordata; Craniata; Vertebrata; Euteleostomi; Mammalia; Eutheria; Euarchontoglires; Primates; Haplorrhini; Catarrhini; Hominidae; Homo	.	.	.	.	.	COG5599^protein tyrosine phosphatase	GO:0005783^cellular_component^endoplasmic reticulum`GO:0005793^cellular_component^endoplasmic reticulum-Golgi intermediate compartment`GO:0005654^cellular_component^nucleoplasm`GO:0005634^cellular_component^nucleus`GO:0005886^cellular_component^plasma membrane`GO:0005178^molecular_function^integrin binding`GO:0019901^molecular_function^protein kinase binding`GO:0004725^molecular_function^protein …	.
c100681_g1	c100681_g1_i1	.	A0A068USH0_COFCA^A0A068USH0_COFCA^Q:2-262,H:7-93^40.23%ID^E:2e-08^SubName: Full=Coffea canephora DH200=94 genomic scaffold, scaffold_45 {ECO:0000313|EMBL:CDP10578.1};^Eukaryota; Viridiplantae; Streptophyta; Embryophyta; Tracheophyta; Spermatophyta; Magnoliophyta; eudicotyledons; Gunneridae; Pentapetalae; asterids; lamiids; Gentianales; Rubiaceae; Ixoroideae; Coffeeae; Coffea	.	.	.	.	.	.	.	.
c100682_g1	c100682_g1_i1	RHM2_ARATH^RHM2_ARATH^Q:52-201,H:3-52^74%ID^E:1e-19^RecName: Full=Trifunctional UDP-glucose 4,6-dehydratase/UDP-4-keto-6-deoxy-D-glucose 3,5-epimerase/UDP-4-keto-L-rhamnose-reductase RHM2 {ECO:0000305|PubMed:17190829};^Eukaryota; Viridiplantae; Streptophyta; Embryophyta; Tracheophyta; Spermatophyta; Magnoliophyta; eudicotyledons; Gunneridae; Pentapetalae; rosids; malvids; Brassicales; Brassicacea…	A8I893_CHLRE^A8I893_CHLRE^Q:43-210,H:7-64^70.69%ID^E:7e-21^SubName: Full=NAD-dependent epimerase/dehydratase {ECO:0000313|EMBL:EDP06689.1};^Eukaryota; Viridiplantae; Chlorophyta; Chlorophyceae; Chlamydomonadales; Chlamydomonadaceae; Chlamydomonas	.	.	.	.	.	COG1088^dTDP-glucose 4-6-dehydratase	GO:0005829^cellular_component^cytosol`GO:0050662^molecular_function^coenzyme binding`GO:0008831^molecular_function^dTDP-4-dehydrorhamnose reductase activity`GO:0008460^molecular_function^dTDP-glucose 4,6-dehydratase activity`GO:0010489^molecular_function^UDP-4-keto-6-deoxy-glucose-3,5-epimerase activity`GO:0010490^molecular_function^UDP-4-keto-rhamnose-4-keto-reductase activity`GO:0050377^molecul…	.
c100683_g1	c100683_g1_i1	M820_ARATH^M820_ARATH^Q:7-195,H:63-125^46.03%ID^E:3e-13^RecName: Full=Uncharacterized mitochondrial protein AtMg00820;^Eukaryota; Viridiplantae; Streptophyta; Embryophyta; Tracheophyta; Spermatophyta; Magnoliophyta; eudicotyledons; Gunneridae; Pentapetalae; rosids; malvids; Brassicales; Brassicaceae; Camelineae; Arabidopsis	A5AFM0_VITVI^A5AFM0_VITVI^Q:4-228,H:766-840^68%ID^E:2e-26^SubName: Full=Putative uncharacterized protein {ECO:0000313|EMBL:CAN82105.1};^Eukaryota; Viridiplantae; Streptophyta; Embryophyta; Tracheophyta; Spermatophyta; Magnoliophyta; eudicotyledons; Gunneridae; Pentapetalae; rosids; Vitales; Vitaceae; Vitis	.	.	.	.	.	KOG0017^Retrotransposon protein	GO:0005739^cellular_component^mitochondrion	.
c100705_g1	c100705_g1_i1	M810_ARATH^M810_ARATH^Q:1-240,H:146-225^46.25%ID^E:1e-15^RecName: Full=Uncharacterized mitochondrial protein AtMg00810;^Eukaryota; Viridiplantae; Streptophyta; Embryophyta; Tracheophyta; Spermatophyta; Magnoliophyta; eudicotyledons; Gunneridae; Pentapetalae; rosids; malvids; Brassicales; Brassicaceae; Camelineae; Arabidopsis	A0A087G549_ARAAL^A0A087G549_ARAAL^Q:1-357,H:268-386^59.66%ID^E:2e-40^SubName: Full=Uncharacterized protein {ECO:0000313|EMBL:KFK25001.1};^Eukaryota; Viridiplantae; Streptophyta; Embryophyta; Tracheophyta; Spermatophyta; Magnoliophyta; eudicotyledons; Gunneridae; Pentapetalae; rosids; malvids; Brassicales; Brassicaceae; Arabideae; Arabis`A0A087G549_ARAAL^A0A087G549_ARAAL^Q:1-324,H:1399-1505^35.19%…	c100705_g1_i1|m.52844	1-357[+]	M810_ARATH^M810_ARATH^Q:1-80,H:146-225^46.25%ID^E:1e-15^RecName: Full=Uncharacterized mitochondrial protein AtMg00810;^Eukaryota; Viridiplantae; Streptophyta; Embryophyta; Tracheophyta; Spermatophyta; Magnoliophyta; eudicotyledons; Gunneridae; Pentapetalae; rosids; malvids; Brassicales; Brassicaceae; Camelineae; Arabidopsis	A0A087G549_ARAAL^A0A087G549_ARAAL^Q:1-119,H:268-386^59.66%ID^E:2e-40^SubName: Full=Uncharacterized protein {ECO:0000313|EMBL:KFK25001.1};^Eukaryota; Viridiplantae; Streptophyta; Embryophyta; Tracheophyta; Spermatophyta; Magnoliophyta; eudicotyledons; Gunneridae; Pentapetalae; rosids; malvids; Brassicales; Brassicaceae; Arabideae; Arabis`A0A087G549_ARAAL^A0A087G549_ARAAL^Q:1-108,H:1399-1505^35.19%…	.	KOG0017^Retrotransposon protein	GO:0005739^cellular_component^mitochondrion	.
c100718_g1	c100718_g1_i1	.	G7J9M7_MEDTR^G7J9M7_MEDTR^Q:3-116,H:478-515^71.05%ID^E:9e-12^SubName: Full=SPFH domain/band 7 family protein {ECO:0000313|EMBL:AES72669.2};^Eukaryota; Viridiplantae; Streptophyta; Embryophyta; Tracheophyta; Spermatophyta; Magnoliophyta; eudicotyledons; Gunneridae; Pentapetalae; rosids; fabids; Fabales; Fabaceae; Papilionoideae; Trifolieae; Medicago`G7J9M7_MEDTR^G7J9M7_MEDTR^Q:122-172,H:518-534^70…	.	.	.	.	.	.	.	.
c100721_g1	c100721_g1_i1	M810_ARATH^M810_ARATH^Q:1-249,H:117-210^34.04%ID^E:4e-05^RecName: Full=Uncharacterized mitochondrial protein AtMg00810;^Eukaryota; Viridiplantae; Streptophyta; Embryophyta; Tracheophyta; Spermatophyta; Magnoliophyta; eudicotyledons; Gunneridae; Pentapetalae; rosids; malvids; Brassicales; Brassicaceae; Camelineae; Arabidopsis	A5AE14_VITVI^A5AE14_VITVI^Q:7-252,H:1001-1083^54.22%ID^E:3e-18^SubName: Full=Putative uncharacterized protein {ECO:0000313|EMBL:CAN82073.1};^Eukaryota; Viridiplantae; Streptophyta; Embryophyta; Tracheophyta; Spermatophyta; Magnoliophyta; eudicotyledons; Gunneridae; Pentapetalae; rosids; Vitales; Vitaceae; Vitis	.	.	.	.	.	KOG0017^Retrotransposon protein	GO:0005739^cellular_component^mitochondrion	.
c100741_g1	c100741_g1_i1	.	F2TYF3_SALR5^F2TYF3_SALR5^Q:14-226,H:323-391^43.66%ID^E:9e-10^SubName: Full=Putative uncharacterized protein {ECO:0000313|EMBL:EGD78627.1};^Eukaryota; Choanoflagellida; Salpingoecidae; Salpingoeca	.	.	.	.	.	.	.	.
c100742_g1	c100742_g1_i1	.	M5XQ11_PRUPE^M5XQ11_PRUPE^Q:3-248,H:31-112^30.23%ID^E:0.0001^SubName: Full=Uncharacterized protein {ECO:0000313|EMBL:EMJ27974.1};^Eukaryota; Viridiplantae; Streptophyta; Embryophyta; Tracheophyta; Spermatophyta; Magnoliophyta; eudicotyledons; Gunneridae; Pentapetalae; rosids; fabids; Rosales; Rosaceae; Maloideae; Amygdaleae; Prunus	.	.	.	.	.	.	.	.
c100753_g1	c100753_g1_i1	.	D7THD3_VITVI^D7THD3_VITVI^Q:63-626,H:1-192^53.33%ID^E:9e-56^SubName: Full=Putative uncharacterized protein {ECO:0000313|EMBL:CBI30449.3};^Eukaryota; Viridiplantae; Streptophyta; Embryophyta; Tracheophyta; Spermatophyta; Magnoliophyta; eudicotyledons; Gunneridae; Pentapetalae; rosids; Vitales; Vitaceae; Vitis	c100753_g1_i1|m.52847	3-626[+]	.	D7THD3_VITVI^D7THD3_VITVI^Q:21-208,H:1-192^52.2%ID^E:3e-58^SubName: Full=Putative uncharacterized protein {ECO:0000313|EMBL:CBI30449.3};^Eukaryota; Viridiplantae; Streptophyta; Embryophyta; Tracheophyta; Spermatophyta; Magnoliophyta; eudicotyledons; Gunneridae; Pentapetalae; rosids; Vitales; Vitaceae; Vitis	.	.	.	.
c100762_g1	c100762_g1_i1	PTN13_HUMAN^PTN13_HUMAN^Q:40-171,H:1141-1184^100%ID^E:2e-20^RecName: Full=Tyrosine-protein phosphatase non-receptor type 13;^Eukaryota; Metazoa; Chordata; Craniata; Vertebrata; Euteleostomi; Mammalia; Eutheria; Euarchontoglires; Primates; Haplorrhini; Catarrhini; Hominidae; Homo`PTN13_HUMAN^PTN13_HUMAN^Q:31-204,H:1412-1469^41.38%ID^E:6e-06^RecName: Full=Tyrosine-protein phosphatase non-receptor t…	R0KV90_ANAPL^R0KV90_ANAPL^Q:28-198,H:14-70^71.93%ID^E:2e-20^SubName: Full=Tyrosine-protein phosphatase non-receptor type 13 {ECO:0000313|EMBL:EOA93064.1};^Eukaryota; Metazoa; Chordata; Craniata; Vertebrata; Euteleostomi; Testudines + Archosauria group; Archosauria; Dinosauria; Saurischia; Theropoda; Coelurosauria; Aves; Neognathae; Galloanserae; Anseriformes; Anatidae; Anas	.	.	.	.	.	COG5599^protein tyrosine phosphatase	GO:0044297^cellular_component^cell body`GO:0005737^cellular_component^cytoplasm`GO:0005856^cellular_component^cytoskeleton`GO:0070062^cellular_component^extracellular vesicular exosome`GO:0030027^cellular_component^lamellipodium`GO:0043005^cellular_component^neuron projection`GO:0005634^cellular_component^nucleus`GO:0005886^cellular_component^plasma membrane`GO:0036312^molecular_function^phosphat…	.
c10076_g1	c10076_g1_i1	RNHX1_ARATH^RNHX1_ARATH^Q:318-581,H:441-528^30.68%ID^E:7e-05^RecName: Full=Putative ribonuclease H protein At1g65750;^Eukaryota; Viridiplantae; Streptophyta; Embryophyta; Tracheophyta; Spermatophyta; Magnoliophyta; eudicotyledons; Gunneridae; Pentapetalae; rosids; malvids; Brassicales; Brassicaceae; Camelineae; Arabidopsis	Q2HRR4_MEDTR^Q2HRR4_MEDTR^Q:300-578,H:185-277^34.41%ID^E:0.0005^SubName: Full=Ribonuclease H {ECO:0000313|EMBL:ABD33209.1};^Eukaryota; Viridiplantae; Streptophyta; Embryophyta; Tracheophyta; Spermatophyta; Magnoliophyta; eudicotyledons; Gunneridae; Pentapetalae; rosids; fabids; Fabales; Fabaceae; Papilionoideae; Trifolieae; Medicago	.	.	.	.	.	.	GO:0046872^molecular_function^metal ion binding`GO:0003676^molecular_function^nucleic acid binding`GO:0004523^molecular_function^RNA-DNA hybrid ribonuclease activity	.
c10077_g1	c10077_g1_i1	LSM7_ARATH^LSM7_ARATH^Q:120-206,H:1-29^96.55%ID^E:1e-10^RecName: Full=Sm-like protein LSM7 {ECO:0000305};^Eukaryota; Viridiplantae; Streptophyta; Embryophyta; Tracheophyta; Spermatophyta; Magnoliophyta; eudicotyledons; Gunneridae; Pentapetalae; rosids; malvids; Brassicales; Brassicaceae; Camelineae; Arabidopsis	M7Z984_TRIUA^M7Z984_TRIUA^Q:99-206,H:94-129^80.56%ID^E:2e-09^SubName: Full=Uncharacterized protein {ECO:0000313|EMBL:EMS48960.1, ECO:0000313|EnsemblPlants:TRIUR3_11118-P1};^Eukaryota; Viridiplantae; Streptophyta; Embryophyta; Tracheophyta; Spermatophyta; Magnoliophyta; Liliopsida; Poales; Poaceae; BEP clade; Pooideae; Triticeae; Triticum	.	.	.	.	.	.	.	.
c100780_g1	c100780_g1_i1	.	K4FR64_ARAHA^K4FR64_ARAHA^Q:3-443,H:581-731^42.38%ID^E:1e-26^SubName: Full=Uncharacterized protein {ECO:0000313|EMBL:AFJ66186.1};^Eukaryota; Viridiplantae; Streptophyta; Embryophyta; Tracheophyta; Spermatophyta; Magnoliophyta; eudicotyledons; Gunneridae; Pentapetalae; rosids; malvids; Brassicales; Brassicaceae; Camelineae; Arabidopsis	c100780_g1_i1|m.52848	3-443[+]	POL5_DROME^POL5_DROME^Q:59-147,H:81-168^30.34%ID^E:0.0004^RecName: Full=Retrovirus-related Pol polyprotein from transposon opus;^Eukaryota; Metazoa; Ecdysozoa; Arthropoda; Hexapoda; Insecta; Pterygota; Neoptera; Endopterygota; Diptera; Brachycera; Muscomorpha; Ephydroidea; Drosophilidae; Drosophila; Sophophora	K4FR64_ARAHA^K4FR64_ARAHA^Q:1-147,H:581-731^41.06%ID^E:2e-28^SubName: Full=Uncharacterized protein {ECO:0000313|EMBL:AFJ66186.1};^Eukaryota; Viridiplantae; Streptophyta; Embryophyta; Tracheophyta; Spermatophyta; Magnoliophyta; eudicotyledons; Gunneridae; Pentapetalae; rosids; malvids; Brassicales; Brassicaceae; Camelineae; Arabidopsis	.	.	GO:0005634^cellular_component^nucleus`GO:0004519^molecular_function^endonuclease activity`GO:0003676^molecular_function^nucleic acid binding`GO:0008233^molecular_function^peptidase activity`GO:0003964^molecular_function^RNA-directed DNA polymerase activity`GO:0015074^biological_process^DNA integration`GO:0006278^biological_process^RNA-dependent DNA replication`GO:0006313^biological_process^transp…	.
c100787_g1	c100787_g1_i1	.	M4E3C0_BRARP^M4E3C0_BRARP^Q:228-317,H:1-30^83.33%ID^E:3e-07^SubName: Full=Uncharacterized protein {ECO:0000313|EnsemblPlants:Bra023271.1-P};^Eukaryota; Viridiplantae; Streptophyta; Embryophyta; Tracheophyta; Spermatophyta; Magnoliophyta; eudicotyledons; Gunneridae; Pentapetalae; rosids; malvids; Brassicales; Brassicaceae; Brassiceae; Brassica	.	.	.	.	.	.	.	.
c100863_g1	c100863_g1_i1	YG039_HUMAN^YG039_HUMAN^Q:1-216,H:38-106^54.17%ID^E:3e-15^RecName: Full=Putative uncharacterized protein FLJ38264;^Eukaryota; Metazoa; Chordata; Craniata; Vertebrata; Euteleostomi; Mammalia; Eutheria; Euarchontoglires; Primates; Haplorrhini; Catarrhini; Hominidae; Homo	F6XV39_MACMU^F6XV39_MACMU^Q:1-132,H:88-131^84.09%ID^E:9e-16^SubName: Full=Uncharacterized protein {ECO:0000313|Ensembl:ENSMMUP00000036663};^Eukaryota; Metazoa; Chordata; Craniata; Vertebrata; Euteleostomi; Mammalia; Eutheria; Euarchontoglires; Primates; Haplorrhini; Catarrhini; Cercopithecidae; Cercopithecinae; Macaca	.	.	.	.	.	.	.	.
c100864_g1	c100864_g1_i1	AG_PANGI^AG_PANGI^Q:2-178,H:184-242^77.97%ID^E:2e-25^RecName: Full=Floral homeotic protein AGAMOUS;^Eukaryota; Viridiplantae; Streptophyta; Embryophyta; Tracheophyta; Spermatophyta; Magnoliophyta; eudicotyledons; Gunneridae; Pentapetalae; asterids; campanulids; Apiales; Araliaceae; Panax	A0A089MYV2_9CARY^A0A089MYV2_9CARY^Q:2-178,H:100-158^91.53%ID^E:6e-31^SubName: Full=AGAMOUS {ECO:0000313|EMBL:AIQ77728.1};^Eukaryota; Viridiplantae; Streptophyta; Embryophyta; Tracheophyta; Spermatophyta; Magnoliophyta; eudicotyledons; Gunneridae; Pentapetalae; Caryophyllales; Amaranthaceae; Chenopodioideae; Anserineae; Blitum	.	.	.	.	.	.	GO:0005634^cellular_component^nucleus`GO:0003677^molecular_function^DNA binding`GO:0003700^molecular_function^sequence-specific DNA binding transcription factor activity`GO:0006351^biological_process^transcription, DNA-templated	.
c10086_g1	c10086_g1_i1	SMH4_MAIZE^SMH4_MAIZE^Q:122-946,H:1-280^45.8%ID^E:3e-54^RecName: Full=Single myb histone 4;^Eukaryota; Viridiplantae; Streptophyta; Embryophyta; Tracheophyta; Spermatophyta; Magnoliophyta; Liliopsida; Poales; Poaceae; PACMAD clade; Panicoideae; Andropogoneae; Zea	A0A067KFT2_JATCU^A0A067KFT2_JATCU^Q:122-949,H:1-283^59.86%ID^E:6e-97^SubName: Full=Uncharacterized protein {ECO:0000313|EMBL:KDP33848.1};^Eukaryota; Viridiplantae; Streptophyta; Embryophyta; Tracheophyta; Spermatophyta; Magnoliophyta; eudicotyledons; Gunneridae; Pentapetalae; rosids; fabids; Malpighiales; Euphorbiaceae; Crotonoideae; Jatropheae; Jatropha	c10086_g1_i1|m.1730	122-952[+]	TRB4_ARATH^TRB4_ARATH^Q:1-275,H:1-295^43.39%ID^E:2e-60^RecName: Full=Telomere repeat-binding factor 4;^Eukaryota; Viridiplantae; Streptophyta; Embryophyta; Tracheophyta; Spermatophyta; Magnoliophyta; eudicotyledons; Gunneridae; Pentapetalae; rosids; malvids; Brassicales; Brassicaceae; Camelineae; Arabidopsis	A0A067KFT2_JATCU^A0A067KFT2_JATCU^Q:1-276,H:1-283^59.86%ID^E:1e-104^SubName: Full=Uncharacterized protein {ECO:0000313|EMBL:KDP33848.1};^Eukaryota; Viridiplantae; Streptophyta; Embryophyta; Tracheophyta; Spermatophyta; Magnoliophyta; eudicotyledons; Gunneridae; Pentapetalae; rosids; fabids; Malpighiales; Euphorbiaceae; Crotonoideae; Jatropheae; Jatropha	PF00249.26^Myb_DNA-binding^Myb-like DNA-binding domain^5-55^E:4.3e-09`PF13921.1^Myb_DNA-bind_6^Myb-like DNA-binding domain^8-57^E:2.3e-06`PF00538.14^Linker_histone^linker histone H1 and H5 family^119-178^E:5.9e-07	.	GO:0000786^cellular_component^nucleosome`GO:0005634^cellular_component^nucleus`GO:0003682^molecular_function^chromatin binding`GO:0003677^molecular_function^DNA binding`GO:0003700^molecular_function^sequence-specific DNA binding transcription factor activity`GO:0006334^biological_process^nucleosome assembly`GO:0009733^biological_process^response to auxin`GO:0046686^biological_process^response to …	GO:0003682^molecular_function^chromatin binding`GO:0003677^molecular_function^DNA binding`GO:0006334^biological_process^nucleosome assembly`GO:0000786^cellular_component^nucleosome`GO:0005634^cellular_component^nucleus
c100880_g1	c100880_g1_i1	.	I3S1X0_LOTJA^I3S1X0_LOTJA^Q:207-461,H:12-96^54.12%ID^E:9e-09^SubName: Full=Uncharacterized protein {ECO:0000313|EMBL:AFK34262.1};^Eukaryota; Viridiplantae; Streptophyta; Embryophyta; Tracheophyta; Spermatophyta; Magnoliophyta; eudicotyledons; Gunneridae; Pentapetalae; rosids; fabids; Fabales; Fabaceae; Papilionoideae; Loteae; Lotus	.	.	.	.	.	.	.	.
c100887_g1	c100887_g1_i1	METK2_MOUSE^METK2_MOUSE^Q:2-202,H:269-335^100%ID^E:5e-28^RecName: Full=S-adenosylmethionine synthase isoform type-2;^Eukaryota; Metazoa; Chordata; Craniata; Vertebrata; Euteleostomi; Mammalia; Eutheria; Euarchontoglires; Glires; Rodentia; Sciurognathi; Muroidea; Muridae; Murinae; Mus; Mus	I7GL58_MACFA^I7GL58_MACFA^Q:9-203,H:1-65^100%ID^E:9e-38^SubName: Full=Macaca fascicularis brain cDNA clone: QorA-11308, similar to human methionine adenosyltransferase II, alpha (MAT2A), mRNA, RefSeq: NM_005911.4 {ECO:0000313|EMBL:BAE88003.1};^Eukaryota; Metazoa; Chordata; Craniata; Vertebrata; Euteleostomi; Mammalia; Eutheria; Euarchontoglires; Primates; Haplorrhini; Catarrhini; Cercopithecidae;…	.	.	.	.	.	COG0192^Catalyzes the formation of S-adenosylmethionine from methionine and ATP	GO:0048269^cellular_component^methionine adenosyltransferase complex`GO:0005524^molecular_function^ATP binding`GO:0046872^molecular_function^metal ion binding`GO:0004478^molecular_function^methionine adenosyltransferase activity`GO:0006730^biological_process^one-carbon metabolic process`GO:0006556^biological_process^S-adenosylmethionine biosynthetic process	.
c100924_g1	c100924_g1_i1	ALA12_ARATH^ALA12_ARATH^Q:2-256,H:764-847^71.76%ID^E:4e-31^RecName: Full=Putative phospholipid-transporting ATPase 12;^Eukaryota; Viridiplantae; Streptophyta; Embryophyta; Tracheophyta; Spermatophyta; Magnoliophyta; eudicotyledons; Gunneridae; Pentapetalae; rosids; malvids; Brassicales; Brassicaceae; Camelineae; Arabidopsis	B9RLA0_RICCO^B9RLA0_RICCO^Q:2-256,H:757-840^77.65%ID^E:6e-35^SubName: Full=Phospholipid-transporting ATPase, putative {ECO:0000313|EMBL:EEF47625.1};^Eukaryota; Viridiplantae; Streptophyta; Embryophyta; Tracheophyta; Spermatophyta; Magnoliophyta; eudicotyledons; Gunneridae; Pentapetalae; rosids; fabids; Malpighiales; Euphorbiaceae; Acalyphoideae; Acalypheae; Ricinus	.	.	.	.	.	COG0474^P-type atpase	GO:0016021^cellular_component^integral component of membrane`GO:0005524^molecular_function^ATP binding`GO:0019829^molecular_function^cation-transporting ATPase activity`GO:0000287^molecular_function^magnesium ion binding`GO:0004012^molecular_function^phospholipid-translocating ATPase activity	.
c100933_g1	c100933_g1_i1	COPIA_DROME^COPIA_DROME^Q:8-469,H:1205-1361^34.18%ID^E:1e-18^RecName: Full=Copia protein;^Eukaryota; Metazoa; Ecdysozoa; Arthropoda; Hexapoda; Insecta; Pterygota; Neoptera; Endopterygota; Diptera; Brachycera; Muscomorpha; Ephydroidea; Drosophilidae; Drosophila; Sophophora	Q2QMT9_ORYSJ^Q2QMT9_ORYSJ^Q:41-466,H:793-933^55.63%ID^E:3e-39^SubName: Full=Retrotransposon protein, putative, unclassified {ECO:0000313|EMBL:ABA99152.1};^Eukaryota; Viridiplantae; Streptophyta; Embryophyta; Tracheophyta; Spermatophyta; Magnoliophyta; Liliopsida; Poales; Poaceae; BEP clade; Ehrhartoideae; Oryzeae; Oryza	c100933_g1_i1|m.52852	2-481[+]	COPIA_DROME^COPIA_DROME^Q:3-156,H:1205-1361^34.18%ID^E:1e-18^RecName: Full=Copia protein;^Eukaryota; Metazoa; Ecdysozoa; Arthropoda; Hexapoda; Insecta; Pterygota; Neoptera; Endopterygota; Diptera; Brachycera; Muscomorpha; Ephydroidea; Drosophilidae; Drosophila; Sophophora	Q2QMT9_ORYSJ^Q2QMT9_ORYSJ^Q:14-155,H:793-933^55.63%ID^E:3e-39^SubName: Full=Retrotransposon protein, putative, unclassified {ECO:0000313|EMBL:ABA99152.1};^Eukaryota; Viridiplantae; Streptophyta; Embryophyta; Tracheophyta; Spermatophyta; Magnoliophyta; Liliopsida; Poales; Poaceae; BEP clade; Ehrhartoideae; Oryzeae; Oryza	.	.	GO:0004190^molecular_function^aspartic-type endopeptidase activity`GO:0005524^molecular_function^ATP binding`GO:0003676^molecular_function^nucleic acid binding`GO:0008270^molecular_function^zinc ion binding`GO:0015074^biological_process^DNA integration	.
c100946_g1	c100946_g1_i1	MFT_ARATH^MFT_ARATH^Q:9-122,H:136-173^63.16%ID^E:8e-09^RecName: Full=Protein MOTHER of FT and TF 1;^Eukaryota; Viridiplantae; Streptophyta; Embryophyta; Tracheophyta; Spermatophyta; Magnoliophyta; eudicotyledons; Gunneridae; Pentapetalae; rosids; malvids; Brassicales; Brassicaceae; Camelineae; Arabidopsis	A0A061GEY1_THECC^A0A061GEY1_THECC^Q:6-122,H:137-175^79.49%ID^E:2e-11^SubName: Full=Phosphatidylethanolamine-binding protein, putative isoform 1 {ECO:0000313|EMBL:EOY28445.1};^Eukaryota; Viridiplantae; Streptophyta; Embryophyta; Tracheophyta; Spermatophyta; Magnoliophyta; eudicotyledons; Gunneridae; Pentapetalae; rosids; malvids; Malvales; Malvaceae; Byttnerioideae; Theobroma	.	.	.	.	.	.	GO:0005737^cellular_component^cytoplasm`GO:0005634^cellular_component^nucleus`GO:0010030^biological_process^positive regulation of seed germination`GO:0009737^biological_process^response to abscisic acid	.
c100948_g1	c100948_g1_i1	.	T1M7I3_TRIUA^T1M7I3_TRIUA^Q:19-315,H:129-227^39.39%ID^E:1e-12^SubName: Full=Uncharacterized protein {ECO:0000313|EnsemblPlants:TRIUR3_13494-P1};^Eukaryota; Viridiplantae; Streptophyta; Embryophyta; Tracheophyta; Spermatophyta; Magnoliophyta; Liliopsida; Poales; Poaceae; BEP clade; Pooideae; Triticeae; Triticum	.	.	.	.	.	.	.	.
c100957_g1	c100957_g1_i1	GSTU8_ARATH^GSTU8_ARATH^Q:2-355,H:33-150^61.67%ID^E:7e-41^RecName: Full=Glutathione S-transferase U8;^Eukaryota; Viridiplantae; Streptophyta; Embryophyta; Tracheophyta; Spermatophyta; Magnoliophyta; eudicotyledons; Gunneridae; Pentapetalae; rosids; malvids; Brassicales; Brassicaceae; Camelineae; Arabidopsis	F6HL15_VITVI^F6HL15_VITVI^Q:2-355,H:31-146^71.19%ID^E:3e-49^SubName: Full=Putative uncharacterized protein {ECO:0000313|EMBL:CCB55532.1};^Eukaryota; Viridiplantae; Streptophyta; Embryophyta; Tracheophyta; Spermatophyta; Magnoliophyta; eudicotyledons; Gunneridae; Pentapetalae; rosids; Vitales; Vitaceae; Vitis	c100957_g1_i1|m.52854	2-358[+]	GSTU8_ARATH^GSTU8_ARATH^Q:1-118,H:33-150^61.67%ID^E:6e-41^RecName: Full=Glutathione S-transferase U8;^Eukaryota; Viridiplantae; Streptophyta; Embryophyta; Tracheophyta; Spermatophyta; Magnoliophyta; eudicotyledons; Gunneridae; Pentapetalae; rosids; malvids; Brassicales; Brassicaceae; Camelineae; Arabidopsis	F6HL15_VITVI^F6HL15_VITVI^Q:1-118,H:31-146^71.19%ID^E:2e-49^SubName: Full=Putative uncharacterized protein {ECO:0000313|EMBL:CCB55532.1};^Eukaryota; Viridiplantae; Streptophyta; Embryophyta; Tracheophyta; Spermatophyta; Magnoliophyta; eudicotyledons; Gunneridae; Pentapetalae; rosids; Vitales; Vitaceae; Vitis	PF13417.1^GST_N_3^Glutathione S-transferase, N-terminal domain^4-51^E:1.2e-09`PF13409.1^GST_N_2^Glutathione S-transferase, N-terminal domain^6-46^E:8.2e-09`PF02798.15^GST_N^Glutathione S-transferase, N-terminal domain^8-46^E:1.3e-08	COG0625^glutathione s-transferase	GO:0005737^cellular_component^cytoplasm`GO:0005829^cellular_component^cytosol`GO:0004364^molecular_function^glutathione transferase activity`GO:0046686^biological_process^response to cadmium ion`GO:0009636^biological_process^response to toxic substance`GO:0009407^biological_process^toxin catabolic process	GO:0005515^molecular_function^protein binding
c100958_g1	c100958_g1_i1	FCA_ARATH^FCA_ARATH^Q:69-257,H:211-272^34.92%ID^E:2e-05^RecName: Full=Flowering time control protein FCA;^Eukaryota; Viridiplantae; Streptophyta; Embryophyta; Tracheophyta; Spermatophyta; Magnoliophyta; eudicotyledons; Gunneridae; Pentapetalae; rosids; malvids; Brassicales; Brassicaceae; Camelineae; Arabidopsis	N8TVD2_9GAMM^N8TVD2_9GAMM^Q:75-272,H:3-68^33.33%ID^E:1e-06^SubName: Full=Uncharacterized protein {ECO:0000313|EMBL:ENU79365.1};^Bacteria; Proteobacteria; Gammaproteobacteria; Pseudomonadales; Moraxellaceae; Acinetobacter	.	.	.	.	.	.	GO:0005634^cellular_component^nucleus`GO:0000166^molecular_function^nucleotide binding`GO:0003723^molecular_function^RNA binding`GO:0030154^biological_process^cell differentiation`GO:0009908^biological_process^flower development	.
c10095_g1	c10095_g1_i1	PP343_ARATH^PP343_ARATH^Q:8-385,H:5-122^36.22%ID^E:1e-08^RecName: Full=Pentatricopeptide repeat-containing protein At4g31070, mitochondrial;^Eukaryota; Viridiplantae; Streptophyta; Embryophyta; Tracheophyta; Spermatophyta; Magnoliophyta; eudicotyledons; Gunneridae; Pentapetalae; rosids; malvids; Brassicales; Brassicaceae; Camelineae; Arabidopsis	M5XAE4_PRUPE^M5XAE4_PRUPE^Q:26-385,H:5-119^49.17%ID^E:4e-16^SubName: Full=Uncharacterized protein {ECO:0000313|EMBL:EMJ23067.1};^Eukaryota; Viridiplantae; Streptophyta; Embryophyta; Tracheophyta; Spermatophyta; Magnoliophyta; eudicotyledons; Gunneridae; Pentapetalae; rosids; fabids; Rosales; Rosaceae; Maloideae; Amygdaleae; Prunus	c10095_g1_i1|m.1731	2-385[+]	PP343_ARATH^PP343_ARATH^Q:3-128,H:5-122^37.8%ID^E:4e-13^RecName: Full=Pentatricopeptide repeat-containing protein At4g31070, mitochondrial;^Eukaryota; Viridiplantae; Streptophyta; Embryophyta; Tracheophyta; Spermatophyta; Magnoliophyta; eudicotyledons; Gunneridae; Pentapetalae; rosids; malvids; Brassicales; Brassicaceae; Camelineae; Arabidopsis	M5XAE4_PRUPE^M5XAE4_PRUPE^Q:9-128,H:5-119^49.17%ID^E:4e-23^SubName: Full=Uncharacterized protein {ECO:0000313|EMBL:EMJ23067.1};^Eukaryota; Viridiplantae; Streptophyta; Embryophyta; Tracheophyta; Spermatophyta; Magnoliophyta; eudicotyledons; Gunneridae; Pentapetalae; rosids; fabids; Rosales; Rosaceae; Maloideae; Amygdaleae; Prunus	.	.	GO:0005739^cellular_component^mitochondrion	.
c10095_g2	c10095_g2_i1	PP343_ARATH^PP343_ARATH^Q:2-1486,H:116-608^45.49%ID^E:3e-145^RecName: Full=Pentatricopeptide repeat-containing protein At4g31070, mitochondrial;^Eukaryota; Viridiplantae; Streptophyta; Embryophyta; Tracheophyta; Spermatophyta; Magnoliophyta; eudicotyledons; Gunneridae; Pentapetalae; rosids; malvids; Brassicales; Brassicaceae; Camelineae; Arabidopsis`PP343_ARATH^PP343_ARATH^Q:806-1294,H:77-238^26.…	A0A068V132_COFCA^A0A068V132_COFCA^Q:2-1483,H:120-610^52.73%ID^E:0^SubName: Full=Coffea canephora DH200=94 genomic scaffold, scaffold_81 {ECO:0000313|EMBL:CDP14252.1};^Eukaryota; Viridiplantae; Streptophyta; Embryophyta; Tracheophyta; Spermatophyta; Magnoliophyta; eudicotyledons; Gunneridae; Pentapetalae; asterids; lamiids; Gentianales; Rubiaceae; Ixoroideae; Coffeeae; Coffea`A0A068V132_COFCA^A0A0…	c10095_g2_i1|m.1732	2-1492[+]	PP343_ARATH^PP343_ARATH^Q:1-495,H:116-608^45.49%ID^E:7e-148^RecName: Full=Pentatricopeptide repeat-containing protein At4g31070, mitochondrial;^Eukaryota; Viridiplantae; Streptophyta; Embryophyta; Tracheophyta; Spermatophyta; Magnoliophyta; eudicotyledons; Gunneridae; Pentapetalae; rosids; malvids; Brassicales; Brassicaceae; Camelineae; Arabidopsis`PP343_ARATH^PP343_ARATH^Q:118-468,H:28-376^23.98…	A0A068V132_COFCA^A0A068V132_COFCA^Q:1-494,H:120-610^52.73%ID^E:0^SubName: Full=Coffea canephora DH200=94 genomic scaffold, scaffold_81 {ECO:0000313|EMBL:CDP14252.1};^Eukaryota; Viridiplantae; Streptophyta; Embryophyta; Tracheophyta; Spermatophyta; Magnoliophyta; eudicotyledons; Gunneridae; Pentapetalae; asterids; lamiids; Gentianales; Rubiaceae; Ixoroideae; Coffeeae; Coffea`A0A068V132_COFCA^A0A06…	PF01535.15^PPR^PPR repeat^10-39^E:2.8e-06`PF13812.1^PPR_3^Pentatricopeptide repeat domain^10-35^E:0.84`PF13812.1^PPR_3^Pentatricopeptide repeat domain^82-108^E:0.045`PF01535.15^PPR^PPR repeat^84-109^E:0.035`PF13041.1^PPR_2^PPR repeat family^109-157^E:1.7e-07`PF01535.15^PPR^PPR repeat^112-142^E:0.00012`PF13812.1^PPR_3^Pentatricopeptide repeat domain^112-144^E:0.00055`PF13041.1^PPR_2^PPR repeat fam…	.	GO:0005739^cellular_component^mitochondrion	.
c100960_g1	c100960_g1_i1	.	A0A068UH60_COFCA^A0A068UH60_COFCA^Q:55-228,H:283-338^41.38%ID^E:3e-05^SubName: Full=Coffea canephora DH200=94 genomic scaffold, scaffold_26 {ECO:0000313|EMBL:CDP07597.1};^Eukaryota; Viridiplantae; Streptophyta; Embryophyta; Tracheophyta; Spermatophyta; Magnoliophyta; eudicotyledons; Gunneridae; Pentapetalae; asterids; lamiids; Gentianales; Rubiaceae; Ixoroideae; Coffeeae; Coffea	.	.	.	.	.	.	.	.
c100983_g1	c100983_g1_i1	M1250_ARATH^M1250_ARATH^Q:27-128,H:12-45^64.71%ID^E:9e-08^RecName: Full=Uncharacterized mitochondrial protein AtMg01250;^Eukaryota; Viridiplantae; Streptophyta; Embryophyta; Tracheophyta; Spermatophyta; Magnoliophyta; eudicotyledons; Gunneridae; Pentapetalae; rosids; malvids; Brassicales; Brassicaceae; Camelineae; Arabidopsis	Q9C697_ARATH^Q9C697_ARATH^Q:6-290,H:394-487^45.54%ID^E:1e-17^SubName: Full=Reverse transcriptase, putative; 16838-20266 {ECO:0000313|EMBL:AAG51783.1};^Eukaryota; Viridiplantae; Streptophyta; Embryophyta; Tracheophyta; Spermatophyta; Magnoliophyta; eudicotyledons; Gunneridae; Pentapetalae; rosids; malvids; Brassicales; Brassicaceae; Camelineae; Arabidopsis	.	.	.	.	.	KOG1075^Retrotransposon protein	GO:0005739^cellular_component^mitochondrion	.
c100996_g1	c100996_g1_i1	.	Q9MAK6_ARATH^Q9MAK6_ARATH^Q:8-220,H:216-285^39.44%ID^E:9e-05^SubName: Full=F27F5.11 {ECO:0000313|EMBL:AAF69172.1};^Eukaryota; Viridiplantae; Streptophyta; Embryophyta; Tracheophyta; Spermatophyta; Magnoliophyta; eudicotyledons; Gunneridae; Pentapetalae; rosids; malvids; Brassicales; Brassicaceae; Camelineae; Arabidopsis	.	.	.	.	.	.	.	.
c101004_g1	c101004_g1_i1	YI31B_YEAST^YI31B_YEAST^Q:449-742,H:644-741^46.94%ID^E:3e-24^RecName: Full=Transposon Ty3-I Gag-Pol polyprotein;^Eukaryota; Fungi; Dikarya; Ascomycota; Saccharomycotina; Saccharomycetes; Saccharomycetales; Saccharomycetaceae; Saccharomyces	A0A061DVC7_THECC^A0A061DVC7_THECC^Q:3-443,H:460-606^55.1%ID^E:2e-69^SubName: Full=Gag-pol polyprotein, putative {ECO:0000313|EMBL:EOX96724.1};^Eukaryota; Viridiplantae; Streptophyta; Embryophyta; Tracheophyta; Spermatophyta; Magnoliophyta; eudicotyledons; Gunneridae; Pentapetalae; rosids; malvids; Malvales; Malvaceae; Byttnerioideae; Theobroma`A0A061DVC7_THECC^A0A061DVC7_THECC^Q:440-628,H:606-668…	c101004_g1_i1|m.52856	3-470[+]	.	A0A061DVC7_THECC^A0A061DVC7_THECC^Q:1-147,H:460-606^55.1%ID^E:6e-49^SubName: Full=Gag-pol polyprotein, putative {ECO:0000313|EMBL:EOX96724.1};^Eukaryota; Viridiplantae; Streptophyta; Embryophyta; Tracheophyta; Spermatophyta; Magnoliophyta; eudicotyledons; Gunneridae; Pentapetalae; rosids; malvids; Malvales; Malvaceae; Byttnerioideae; Theobroma	.	.	.	.
c101005_g1	c101005_g1_i1	.	F4NCG2_BETVU^F4NCG2_BETVU^Q:1-315,H:183-287^51.43%ID^E:2e-28^SubName: Full=Uncharacterized protein {ECO:0000313|EMBL:CCA65980.1};^Eukaryota; Viridiplantae; Streptophyta; Embryophyta; Tracheophyta; Spermatophyta; Magnoliophyta; eudicotyledons; Gunneridae; Pentapetalae; Caryophyllales; Amaranthaceae; Beta	.	.	.	.	.	.	.	.
c101008_g1	c101008_g1_i1	GBLP_RAT^GBLP_RAT^Q:2-208,H:144-212^100%ID^E:2e-42^RecName: Full=Guanine nucleotide-binding protein subunit beta-2-like 1;^Eukaryota; Metazoa; Chordata; Craniata; Vertebrata; Euteleostomi; Mammalia; Eutheria; Euarchontoglires; Glires; Rodentia; Sciurognathi; Muroidea; Muridae; Murinae; Rattus	D6RHH4_HUMAN^D6RHH4_HUMAN^Q:2-214,H:144-214^97.18%ID^E:3e-42^SubName: Full=Guanine nucleotide-binding protein subunit beta-2-like 1 {ECO:0000313|Ensembl:ENSP00000426101};^Eukaryota; Metazoa; Chordata; Craniata; Vertebrata; Euteleostomi; Mammalia; Eutheria; Euarchontoglires; Primates; Haplorrhini; Catarrhini; Hominidae; Homo	.	.	.	.	.	COG2319^repeat-containing protein	GO:0005737^cellular_component^cytoplasm`GO:0005856^cellular_component^cytoskeleton`GO:0005829^cellular_component^cytosol`GO:0030425^cellular_component^dendrite`GO:0070062^cellular_component^extracellular vesicular exosome`GO:0016020^cellular_component^membrane`GO:0030496^cellular_component^midbody`GO:0005739^cellular_component^mitochondrion`GO:0043025^cellular_component^neuronal cell body`GO:0005…	.
c101013_g1	c101013_g1_i1	.	K7LH34_SOYBN^K7LH34_SOYBN^Q:2-316,H:97-194^50.46%ID^E:4e-05^SubName: Full=Uncharacterized protein {ECO:0000313|EnsemblPlants:GLYMA10G03500.2};^Eukaryota; Viridiplantae; Streptophyta; Embryophyta; Tracheophyta; Spermatophyta; Magnoliophyta; eudicotyledons; Gunneridae; Pentapetalae; rosids; fabids; Fabales; Fabaceae; Papilionoideae; Phaseoleae; Glycine; Soja	c101013_g1_i1|m.52857	2-436[+]	.	A0A059A7S1_EUCGR^A0A059A7S1_EUCGR^Q:1-145,H:136-275^54.9%ID^E:4e-20^SubName: Full=Uncharacterized protein {ECO:0000313|EMBL:KCW49863.1};^Eukaryota; Viridiplantae; Streptophyta; Embryophyta; Tracheophyta; Spermatophyta; Magnoliophyta; eudicotyledons; Gunneridae; Pentapetalae; rosids; malvids; Myrtales; Myrtaceae; Eucalyptus	PF05703.6^Auxin_canalis^Auxin canalisation^32-145^E:3.9e-25	.	.	.
c101052_g1	c101052_g1_i1	.	J3L2I7_ORYBR^J3L2I7_ORYBR^Q:87-215,H:1-43^76.74%ID^E:1e-10^SubName: Full=Uncharacterized protein {ECO:0000313|EnsemblPlants:OB01G34430.1};^Eukaryota; Viridiplantae; Streptophyta; Embryophyta; Tracheophyta; Spermatophyta; Magnoliophyta; Liliopsida; Poales; Poaceae; BEP clade; Ehrhartoideae; Oryzeae; Oryza	.	.	.	.	.	.	.	.
c10106_g2	c10106_g2_i1	SKI19_ARATH^SKI19_ARATH^Q:701-955,H:180-265^47.67%ID^E:7e-34^RecName: Full=F-box protein SKIP19;^Eukaryota; Viridiplantae; Streptophyta; Embryophyta; Tracheophyta; Spermatophyta; Magnoliophyta; eudicotyledons; Gunneridae; Pentapetalae; rosids; malvids; Brassicales; Brassicaceae; Camelineae; Arabidopsis`SKI19_ARATH^SKI19_ARATH^Q:429-620,H:85-147^53.12%ID^E:7e-34^RecName: Full=F-box protein SKIP19;…	A0A068UUI9_COFCA^A0A068UUI9_COFCA^Q:704-934,H:200-277^66.67%ID^E:2e-44^SubName: Full=Coffea canephora DH200=94 genomic scaffold, scaffold_53 {ECO:0000313|EMBL:CDP11273.1};^Eukaryota; Viridiplantae; Streptophyta; Embryophyta; Tracheophyta; Spermatophyta; Magnoliophyta; eudicotyledons; Gunneridae; Pentapetalae; asterids; lamiids; Gentianales; Rubiaceae; Ixoroideae; Coffeeae; Coffea`A0A068UUI9_COFCA…	c10106_g2_i1|m.1733	2-427[+]	SKI19_ARATH^SKI19_ARATH^Q:76-141,H:18-83^42.42%ID^E:1e-10^RecName: Full=F-box protein SKIP19;^Eukaryota; Viridiplantae; Streptophyta; Embryophyta; Tracheophyta; Spermatophyta; Magnoliophyta; eudicotyledons; Gunneridae; Pentapetalae; rosids; malvids; Brassicales; Brassicaceae; Camelineae; Arabidopsis	M1A760_SOLTU^M1A760_SOLTU^Q:74-141,H:19-86^44.12%ID^E:3e-13^SubName: Full=Uncharacterized protein {ECO:0000313|EnsemblPlants:PGSC0003DMT400016134};^Eukaryota; Viridiplantae; Streptophyta; Embryophyta; Tracheophyta; Spermatophyta; Magnoliophyta; eudicotyledons; Gunneridae; Pentapetalae; asterids; lamiids; Solanales; Solanaceae; Solanoideae; Solaneae; Solanum	PF00646.28^F-box^F-box domain^76-115^E:0.0099	.	GO:0005634^cellular_component^nucleus`GO:0016567^biological_process^protein ubiquitination	GO:0005515^molecular_function^protein binding
c101092_g1	c101092_g1_i1	ACCO4_PETHY^ACCO4_PETHY^Q:4-141,H:244-293^48%ID^E:0.0005^RecName: Full=1-aminocyclopropane-1-carboxylate oxidase 4;^Eukaryota; Viridiplantae; Streptophyta; Embryophyta; Tracheophyta; Spermatophyta; Magnoliophyta; eudicotyledons; Gunneridae; Pentapetalae; asterids; lamiids; Solanales; Solanaceae; Petunioideae; Petunia	M5XD02_PRUPE^M5XD02_PRUPE^Q:1-186,H:296-357^83.87%ID^E:9e-27^SubName: Full=Uncharacterized protein {ECO:0000313|EMBL:EMJ19393.1};^Eukaryota; Viridiplantae; Streptophyta; Embryophyta; Tracheophyta; Spermatophyta; Magnoliophyta; eudicotyledons; Gunneridae; Pentapetalae; rosids; fabids; Rosales; Rosaceae; Maloideae; Amygdaleae; Prunus	.	.	.	.	.	.	GO:0009815^molecular_function^1-aminocyclopropane-1-carboxylate oxidase activity`GO:0031418^molecular_function^L-ascorbic acid binding`GO:0046872^molecular_function^metal ion binding`GO:0016706^molecular_function^oxidoreductase activity, acting on paired donors, with incorporation or reduction of molecular oxygen, 2-oxoglutarate as one donor, and incorporation of one atom each of oxygen into both…	.
c101096_g1	c101096_g1_i1	.	A0A097NUZ1_DIACA^A0A097NUZ1_DIACA^Q:297-404,H:245-280^77.78%ID^E:2e-09^SubName: Full=Flavonol synthase {ECO:0000313|EMBL:AIU34715.1};^Eukaryota; Viridiplantae; Streptophyta; Embryophyta; Tracheophyta; Spermatophyta; Magnoliophyta; eudicotyledons; Gunneridae; Pentapetalae; Caryophyllales; Caryophyllaceae; Dianthus	.	.	.	.	.	.	.	.
c101102_g1	c101102_g1_i1	RBM6_HUMAN^RBM6_HUMAN^Q:2-262,H:295-381^100%ID^E:5e-51^RecName: Full=RNA-binding protein 6;^Eukaryota; Metazoa; Chordata; Craniata; Vertebrata; Euteleostomi; Mammalia; Eutheria; Euarchontoglires; Primates; Haplorrhini; Catarrhini; Hominidae; Homo	F8WCA5_HUMAN^F8WCA5_HUMAN^Q:2-262,H:163-249^100%ID^E:2e-50^SubName: Full=RNA-binding protein 6 {ECO:0000313|Ensembl:ENSP00000406548};^Eukaryota; Metazoa; Chordata; Craniata; Vertebrata; Euteleostomi; Mammalia; Eutheria; Euarchontoglires; Primates; Haplorrhini; Catarrhini; Hominidae; Homo	.	.	.	.	.	.	GO:0005634^cellular_component^nucleus`GO:0003677^molecular_function^DNA binding`GO:0000166^molecular_function^nucleotide binding`GO:0044822^molecular_function^poly(A) RNA binding`GO:0003723^molecular_function^RNA binding`GO:0006396^biological_process^RNA processing	.
c101104_g1	c101104_g1_i1	.	M1BPI1_SOLTU^M1BPI1_SOLTU^Q:3-110,H:794-835^57.14%ID^E:4e-06^SubName: Full=Uncharacterized protein {ECO:0000313|EnsemblPlants:PGSC0003DMT400049901};^Eukaryota; Viridiplantae; Streptophyta; Embryophyta; Tracheophyta; Spermatophyta; Magnoliophyta; eudicotyledons; Gunneridae; Pentapetalae; asterids; lamiids; Solanales; Solanaceae; Solanoideae; Solaneae; Solanum`M1BPI1_SOLTU^M1BPI1_SOLTU^Q:89-169,H:8…	.	.	.	.	.	.	.	.
c101135_g1	c101135_g1_i1	PSBY_ARATH^PSBY_ARATH^Q:26-247,H:37-115^43.04%ID^E:5e-09^RecName: Full=Photosystem II core complex proteins psbY, chloroplastic;^Eukaryota; Viridiplantae; Streptophyta; Embryophyta; Tracheophyta; Spermatophyta; Magnoliophyta; eudicotyledons; Gunneridae; Pentapetalae; rosids; malvids; Brassicales; Brassicaceae; Camelineae; Arabidopsis`PSBY_ARATH^PSBY_ARATH^Q:137-247,H:151-187^45.95%ID^E:0.0008^Rec…	A8I003_CHLRE^A8I003_CHLRE^Q:32-241,H:115-184^55.71%ID^E:3e-17^SubName: Full=Ycf32-related subunit of photosystem II {ECO:0000313|EMBL:EDP07831.1};^Eukaryota; Viridiplantae; Chlorophyta; Chlorophyceae; Chlamydomonadales; Chlamydomonadaceae; Chlamydomonas`A8I003_CHLRE^A8I003_CHLRE^Q:32-241,H:186-255^54.29%ID^E:2e-16^SubName: Full=Ycf32-related subunit of photosystem II {ECO:0000313|EMBL:EDP07831.1}…	c101135_g1_i1|m.52858	2-304[+]	PSBY_ARATH^PSBY_ARATH^Q:9-82,H:37-115^44.3%ID^E:5e-09^RecName: Full=Photosystem II core complex proteins psbY, chloroplastic;^Eukaryota; Viridiplantae; Streptophyta; Embryophyta; Tracheophyta; Spermatophyta; Magnoliophyta; eudicotyledons; Gunneridae; Pentapetalae; rosids; malvids; Brassicales; Brassicaceae; Camelineae; Arabidopsis`PSBY_ARATH^PSBY_ARATH^Q:46-82,H:151-187^45.95%ID^E:0.0003^RecName:…	A8I003_CHLRE^A8I003_CHLRE^Q:11-97,H:115-201^51.72%ID^E:2e-19^SubName: Full=Ycf32-related subunit of photosystem II {ECO:0000313|EMBL:EDP07831.1};^Eukaryota; Viridiplantae; Chlorophyta; Chlorophyceae; Chlamydomonadales; Chlamydomonadaceae; Chlamydomonas`A8I003_CHLRE^A8I003_CHLRE^Q:11-80,H:186-255^54.29%ID^E:5e-17^SubName: Full=Ycf32-related subunit of photosystem II {ECO:0000313|EMBL:EDP07831.1};^…	.	.	GO:0009533^cellular_component^chloroplast stromal thylakoid`GO:0009535^cellular_component^chloroplast thylakoid membrane`GO:0016021^cellular_component^integral component of membrane`GO:0009523^cellular_component^photosystem II`GO:0030145^molecular_function^manganese ion binding`GO:0015979^biological_process^photosynthesis	.
c101149_g1	c101149_g1_i1	.	Q9LVQ1_ARATH^Q9LVQ1_ARATH^Q:24-116,H:210-240^48.39%ID^E:0.0002^SubName: Full=Non-LTR retroelement reverse transcriptase-like {ECO:0000313|EMBL:BAA97290.1};^Eukaryota; Viridiplantae; Streptophyta; Embryophyta; Tracheophyta; Spermatophyta; Magnoliophyta; eudicotyledons; Gunneridae; Pentapetalae; rosids; malvids; Brassicales; Brassicaceae; Camelineae; Arabidopsis`Q9LVQ1_ARATH^Q9LVQ1_ARATH^Q:121-291,…	.	.	.	.	.	.	.	.
c101191_g1	c101191_g1_i1	PUB42_ARATH^PUB42_ARATH^Q:6-236,H:781-857^61.04%ID^E:2e-25^RecName: Full=Putative U-box domain-containing protein 42;^Eukaryota; Viridiplantae; Streptophyta; Embryophyta; Tracheophyta; Spermatophyta; Magnoliophyta; eudicotyledons; Gunneridae; Pentapetalae; rosids; malvids; Brassicales; Brassicaceae; Camelineae; Arabidopsis	W9QZ20_9ROSA^W9QZ20_9ROSA^Q:3-242,H:830-909^66.25%ID^E:1e-27^SubName: Full=Putative U-box domain-containing protein 42 {ECO:0000313|EMBL:EXB44919.1};^Eukaryota; Viridiplantae; Streptophyta; Embryophyta; Tracheophyta; Spermatophyta; Magnoliophyta; eudicotyledons; Gunneridae; Pentapetalae; rosids; fabids; Rosales; Moraceae; Morus	.	.	.	.	.	.	GO:0016874^molecular_function^ligase activity`GO:0004842^molecular_function^ubiquitin-protein transferase activity	.
c101199_g1	c101199_g1_i1	.	A2I5F1_BETVU^A2I5F1_BETVU^Q:1-303,H:345-445^57.43%ID^E:6e-31^SubName: Full=Transposon-like protein {ECO:0000313|EMBL:ABM55245.1};^Eukaryota; Viridiplantae; Streptophyta; Embryophyta; Tracheophyta; Spermatophyta; Magnoliophyta; eudicotyledons; Gunneridae; Pentapetalae; Caryophyllales; Amaranthaceae; Beta	.	.	.	.	.	.	.	.
c101205_g1	c101205_g1_i1	POL2_DROME^POL2_DROME^Q:3-287,H:514-608^36.84%ID^E:9e-14^RecName: Full=Retrovirus-related Pol polyprotein from transposon 297;^Eukaryota; Metazoa; Ecdysozoa; Arthropoda; Hexapoda; Insecta; Pterygota; Neoptera; Endopterygota; Diptera; Brachycera; Muscomorpha; Ephydroidea; Drosophilidae; Drosophila; Sophophora	A5B326_VITVI^A5B326_VITVI^Q:3-290,H:820-915^62.5%ID^E:1e-32^SubName: Full=Putative uncharacterized protein {ECO:0000313|EMBL:CAN60890.1};^Eukaryota; Viridiplantae; Streptophyta; Embryophyta; Tracheophyta; Spermatophyta; Magnoliophyta; eudicotyledons; Gunneridae; Pentapetalae; rosids; Vitales; Vitaceae; Vitis	.	.	.	.	.	.	GO:0004190^molecular_function^aspartic-type endopeptidase activity`GO:0004519^molecular_function^endonuclease activity`GO:0003676^molecular_function^nucleic acid binding`GO:0003964^molecular_function^RNA-directed DNA polymerase activity`GO:0015074^biological_process^DNA integration	.
c101211_g1	c101211_g1_i1	IMDH1_ARATH^IMDH1_ARATH^Q:2-301,H:145-247^42.86%ID^E:8e-12^RecName: Full=Inosine-5'-monophosphate dehydrogenase 1 {ECO:0000255|HAMAP-Rule:MF_03156};^Eukaryota; Viridiplantae; Streptophyta; Embryophyta; Tracheophyta; Spermatophyta; Magnoliophyta; eudicotyledons; Gunneridae; Pentapetalae; rosids; malvids; Brassicales; Brassicaceae; Camelineae; Arabidopsis	A0A022QM83_ERYGU^A0A022QM83_ERYGU^Q:5-301,H:148-249^54.9%ID^E:1e-18^RecName: Full=Inosine-5'-monophosphate dehydrogenase {ECO:0000256|HAMAP-Rule:MF_03156};^Eukaryota; Viridiplantae; Streptophyta; Embryophyta; Tracheophyta; Spermatophyta; Magnoliophyta; eudicotyledons; Gunneridae; Pentapetalae; asterids; lamiids; Lamiales; Phrymaceae; Erythranthe	c101211_g1_i1|m.52860	2-301[+]	IMDH1_ARATH^IMDH1_ARATH^Q:1-100,H:145-247^42.86%ID^E:1e-19^RecName: Full=Inosine-5'-monophosphate dehydrogenase 1 {ECO:0000255|HAMAP-Rule:MF_03156};^Eukaryota; Viridiplantae; Streptophyta; Embryophyta; Tracheophyta; Spermatophyta; Magnoliophyta; eudicotyledons; Gunneridae; Pentapetalae; rosids; malvids; Brassicales; Brassicaceae; Camelineae; Arabidopsis	A0A022QM83_ERYGU^A0A022QM83_ERYGU^Q:2-100,H:148-249^54.9%ID^E:2e-25^RecName: Full=Inosine-5'-monophosphate dehydrogenase {ECO:0000256|HAMAP-Rule:MF_03156};^Eukaryota; Viridiplantae; Streptophyta; Embryophyta; Tracheophyta; Spermatophyta; Magnoliophyta; eudicotyledons; Gunneridae; Pentapetalae; asterids; lamiids; Lamiales; Phrymaceae; Erythranthe	.	COG0516^Catalyzes the conversion of inosine 5'-phosphate (IMP) to xanthosine 5'-phosphate (XMP), the first committed and rate- limiting step in the de novo synthesis of guanine nucleotides, and therefore plays an important role in the regulation of cell growth (By similarity)	GO:0005829^cellular_component^cytosol`GO:0003938^molecular_function^IMP dehydrogenase activity`GO:0046872^molecular_function^metal ion binding`GO:0000166^molecular_function^nucleotide binding`GO:0006177^biological_process^GMP biosynthetic process	.
c101247_g1	c101247_g1_i1	.	C6T104_SOYBN^C6T104_SOYBN^Q:1-174,H:1-60^45%ID^E:2e-09^SubName: Full=Putative uncharacterized protein {ECO:0000313|EMBL:ACU15210.1};^Eukaryota; Viridiplantae; Streptophyta; Embryophyta; Tracheophyta; Spermatophyta; Magnoliophyta; eudicotyledons; Gunneridae; Pentapetalae; rosids; fabids; Fabales; Fabaceae; Papilionoideae; Phaseoleae; Glycine; Soja	.	.	.	.	.	.	.	.
c101251_g1	c101251_g1_i1	ANGT_GENTR^ANGT_GENTR^Q:10-192,H:187-247^55.74%ID^E:1e-17^RecName: Full=Anthocyanin 3'-O-beta-glucosyltransferase;^Eukaryota; Viridiplantae; Streptophyta; Embryophyta; Tracheophyta; Spermatophyta; Magnoliophyta; eudicotyledons; Gunneridae; Pentapetalae; asterids; lamiids; Gentianales; Gentianaceae; Gentianeae; Gentiana	C1JIE1_9SOLA^C1JIE1_9SOLA^Q:4-192,H:180-242^46.03%ID^E:1e-14^SubName: Full=UDP glycosyltransferase {ECO:0000313|EMBL:ACO44747.1};^Eukaryota; Viridiplantae; Streptophyta; Embryophyta; Tracheophyta; Spermatophyta; Magnoliophyta; eudicotyledons; Gunneridae; Pentapetalae; asterids; lamiids; Solanales; Solanaceae; Solanoideae; Physaleae; Withania	.	.	.	.	.	.	GO:0033837^molecular_function^anthocyanin 3'-O-beta-glucosyltransferase activity	.
c10125_g1	c10125_g1_i1	.	G7JW44_MEDTR^G7JW44_MEDTR^Q:250-363,H:1-38^52.63%ID^E:0.0003^SubName: Full=Uncharacterized protein {ECO:0000313|EMBL:AES94277.1};^Eukaryota; Viridiplantae; Streptophyta; Embryophyta; Tracheophyta; Spermatophyta; Magnoliophyta; eudicotyledons; Gunneridae; Pentapetalae; rosids; fabids; Fabales; Fabaceae; Papilionoideae; Trifolieae; Medicago	.	.	.	.	.	.	.	.
c101267_g1	c101267_g1_i1	RS20_RAT^RS20_RAT^Q:63-263,H:1-66^77.61%ID^E:1e-25^RecName: Full=40S ribosomal protein S20;^Eukaryota; Metazoa; Chordata; Craniata; Vertebrata; Euteleostomi; Mammalia; Eutheria; Euarchontoglires; Glires; Rodentia; Sciurognathi; Muroidea; Muridae; Murinae; Rattus	A8J8M9_CHLRE^A8J8M9_CHLRE^Q:63-263,H:1-68^83.82%ID^E:5e-29^SubName: Full=Ribosomal protein S20 {ECO:0000313|EMBL:EDO99813.1};^Eukaryota; Viridiplantae; Chlorophyta; Chlorophyceae; Chlamydomonadales; Chlamydomonadaceae; Chlamydomonas	.	.	.	.	.	COG0051^Involved in the binding of tRNA to the ribosomes (By similarity)	GO:0022627^cellular_component^cytosolic small ribosomal subunit`GO:0003723^molecular_function^RNA binding`GO:0003735^molecular_function^structural constituent of ribosome`GO:0006412^biological_process^translation	.
c101270_g1	c101270_g1_i1	ZWIP3_ARATH^ZWIP3_ARATH^Q:2-163,H:281-336^87.5%ID^E:2e-26^RecName: Full=Zinc finger protein WIP3;^Eukaryota; Viridiplantae; Streptophyta; Embryophyta; Tracheophyta; Spermatophyta; Magnoliophyta; eudicotyledons; Gunneridae; Pentapetalae; rosids; malvids; Brassicales; Brassicaceae; Camelineae; Arabidopsis	B9SCR9_RICCO^B9SCR9_RICCO^Q:2-184,H:280-341^88.71%ID^E:8e-31^SubName: Full=TRANSPARENT TESTA 1 protein, putative {ECO:0000313|EMBL:EEF38514.1};^Eukaryota; Viridiplantae; Streptophyta; Embryophyta; Tracheophyta; Spermatophyta; Magnoliophyta; eudicotyledons; Gunneridae; Pentapetalae; rosids; fabids; Malpighiales; Euphorbiaceae; Acalyphoideae; Acalypheae; Ricinus	.	.	.	.	.	.	GO:0005634^cellular_component^nucleus`GO:0046872^molecular_function^metal ion binding`GO:0003676^molecular_function^nucleic acid binding`GO:0003700^molecular_function^sequence-specific DNA binding transcription factor activity`GO:0006355^biological_process^regulation of transcription, DNA-templated	.
c101273_g1	c101273_g1_i1	.	A0A061EC44_THECC^A0A061EC44_THECC^Q:5-283,H:521-610^64.52%ID^E:4e-29^SubName: Full=DNA-binding HORMA family protein {ECO:0000313|EMBL:EOX99858.1};^Eukaryota; Viridiplantae; Streptophyta; Embryophyta; Tracheophyta; Spermatophyta; Magnoliophyta; eudicotyledons; Gunneridae; Pentapetalae; rosids; malvids; Malvales; Malvaceae; Byttnerioideae; Theobroma	.	.	.	.	.	.	.	.
c101285_g1	c101285_g1_i1	.	A5BPI6_VITVI^A5BPI6_VITVI^Q:8-274,H:1192-1280^33.71%ID^E:1e-08^SubName: Full=Putative uncharacterized protein {ECO:0000313|EMBL:CAN68165.1};^Eukaryota; Viridiplantae; Streptophyta; Embryophyta; Tracheophyta; Spermatophyta; Magnoliophyta; eudicotyledons; Gunneridae; Pentapetalae; rosids; Vitales; Vitaceae; Vitis	.	.	.	.	.	.	.	.
c101286_g1	c101286_g1_i1	.	J3LJY1_ORYBR^J3LJY1_ORYBR^Q:2-343,H:379-492^50.88%ID^E:7e-22^SubName: Full=Uncharacterized protein {ECO:0000313|EnsemblPlants:OB03G13570.1};^Eukaryota; Viridiplantae; Streptophyta; Embryophyta; Tracheophyta; Spermatophyta; Magnoliophyta; Liliopsida; Poales; Poaceae; BEP clade; Ehrhartoideae; Oryzeae; Oryza	c101286_g1_i1|m.52863	2-352[+]	.	J3LJY1_ORYBR^J3LJY1_ORYBR^Q:1-114,H:379-492^50.88%ID^E:6e-22^SubName: Full=Uncharacterized protein {ECO:0000313|EnsemblPlants:OB03G13570.1};^Eukaryota; Viridiplantae; Streptophyta; Embryophyta; Tracheophyta; Spermatophyta; Magnoliophyta; Liliopsida; Poales; Poaceae; BEP clade; Ehrhartoideae; Oryzeae; Oryza	.	.	.	.
c101294_g1	c101294_g1_i1	.	A5AMW2_VITVI^A5AMW2_VITVI^Q:131-307,H:205-262^89.83%ID^E:3e-26^SubName: Full=Putative uncharacterized protein {ECO:0000313|EMBL:CAN71467.1};^Eukaryota; Viridiplantae; Streptophyta; Embryophyta; Tracheophyta; Spermatophyta; Magnoliophyta; eudicotyledons; Gunneridae; Pentapetalae; rosids; Vitales; Vitaceae; Vitis	.	.	.	.	.	.	.	.
c10129_g1	c10129_g1_i1	.	Q9SLF0_ARATH^Q9SLF0_ARATH^Q:283-492,H:370-441^41.67%ID^E:3e-07^SubName: Full=Putative retroelement pol polyprotein {ECO:0000313|EMBL:AAD24600.1};^Eukaryota; Viridiplantae; Streptophyta; Embryophyta; Tracheophyta; Spermatophyta; Magnoliophyta; eudicotyledons; Gunneridae; Pentapetalae; rosids; malvids; Brassicales; Brassicaceae; Camelineae; Arabidopsis	.	.	.	.	.	.	.	.
c101320_g1	c101320_g1_i1	.	I3S7F2_MEDTR^I3S7F2_MEDTR^Q:108-200,H:1-31^80.65%ID^E:4e-08^SubName: Full=Uncharacterized protein {ECO:0000313|EMBL:AFK36194.1};^Eukaryota; Viridiplantae; Streptophyta; Embryophyta; Tracheophyta; Spermatophyta; Magnoliophyta; eudicotyledons; Gunneridae; Pentapetalae; rosids; fabids; Fabales; Fabaceae; Papilionoideae; Trifolieae; Medicago	.	.	.	.	.	.	.	.
c101326_g1	c101326_g1_i1	.	Q8LKI9_CAPAN^Q8LKI9_CAPAN^Q:1-84,H:45-72^60.71%ID^E:8e-07^SubName: Full=NBS/LRR resistance protein-like protein {ECO:0000313|EMBL:AAM47598.1};^Eukaryota; Viridiplantae; Streptophyta; Embryophyta; Tracheophyta; Spermatophyta; Magnoliophyta; eudicotyledons; Gunneridae; Pentapetalae; asterids; lamiids; Solanales; Solanaceae; Solanoideae; Capsiceae; Capsicum`Q8LKI9_CAPAN^Q8LKI9_CAPAN^Q:102-164,H:84-1…	.	.	.	.	.	.	.	.
c101337_g1	c101337_g1_i1	.	Q9MFD2_BETVU^Q9MFD2_BETVU^Q:2-199,H:661-726^50%ID^E:4e-11^SubName: Full=Orf764 protein {ECO:0000313|EMBL:BAA99310.1};^Eukaryota; Viridiplantae; Streptophyta; Embryophyta; Tracheophyta; Spermatophyta; Magnoliophyta; eudicotyledons; Gunneridae; Pentapetalae; Caryophyllales; Amaranthaceae; Beta	.	.	.	.	.	.	.	.
c101344_g1	c101344_g1_i1	CK3_ARATH^CK3_ARATH^Q:1-222,H:235-308^71.62%ID^E:3e-34^RecName: Full=Probable choline kinase 3;^Eukaryota; Viridiplantae; Streptophyta; Embryophyta; Tracheophyta; Spermatophyta; Magnoliophyta; eudicotyledons; Gunneridae; Pentapetalae; rosids; malvids; Brassicales; Brassicaceae; Camelineae; Arabidopsis	M5XK26_PRUPE^M5XK26_PRUPE^Q:1-222,H:236-309^82.43%ID^E:3e-38^SubName: Full=Uncharacterized protein {ECO:0000313|EMBL:EMJ19385.1};^Eukaryota; Viridiplantae; Streptophyta; Embryophyta; Tracheophyta; Spermatophyta; Magnoliophyta; eudicotyledons; Gunneridae; Pentapetalae; rosids; fabids; Rosales; Rosaceae; Maloideae; Amygdaleae; Prunus	.	.	.	.	.	.	GO:0005524^molecular_function^ATP binding`GO:0004103^molecular_function^choline kinase activity	.
c101352_g1	c101352_g1_i1	.	J3M2P8_ORYBR^J3M2P8_ORYBR^Q:4-231,H:89-168^45%ID^E:7e-09^SubName: Full=Uncharacterized protein {ECO:0000313|EnsemblPlants:OB04G36730.1};^Eukaryota; Viridiplantae; Streptophyta; Embryophyta; Tracheophyta; Spermatophyta; Magnoliophyta; Liliopsida; Poales; Poaceae; BEP clade; Ehrhartoideae; Oryzeae; Oryza	.	.	.	.	.	.	.	.
c101367_g1	c101367_g1_i1	.	A5BE91_VITVI^A5BE91_VITVI^Q:5-79,H:212-236^56%ID^E:0.0004^SubName: Full=Putative uncharacterized protein {ECO:0000313|EMBL:CAN72281.1};^Eukaryota; Viridiplantae; Streptophyta; Embryophyta; Tracheophyta; Spermatophyta; Magnoliophyta; eudicotyledons; Gunneridae; Pentapetalae; rosids; Vitales; Vitaceae; Vitis`A5BE91_VITVI^A5BE91_VITVI^Q:103-162,H:251-270^60%ID^E:0.0004^SubName: Full=Putative unchara…	.	.	.	.	.	.	.	.
c10137_g1	c10137_g1_i1	.	G7I8P6_MEDTR^G7I8P6_MEDTR^Q:136-225,H:28-57^76.67%ID^E:2e-06^SubName: Full=Uncharacterized protein {ECO:0000313|EMBL:AES61396.1};^Eukaryota; Viridiplantae; Streptophyta; Embryophyta; Tracheophyta; Spermatophyta; Magnoliophyta; eudicotyledons; Gunneridae; Pentapetalae; rosids; fabids; Fabales; Fabaceae; Papilionoideae; Trifolieae; Medicago	.	.	.	.	.	.	.	.
c101403_g1	c101403_g1_i1	.	H2MW61_ORYLA^H2MW61_ORYLA^Q:129-248,H:13-53^60.98%ID^E:0.0003^SubName: Full=Uncharacterized protein {ECO:0000313|Ensembl:ENSORLP00000023079};^Eukaryota; Metazoa; Chordata; Craniata; Vertebrata; Euteleostomi; Actinopterygii; Neopterygii; Teleostei; Neoteleostei; Acanthomorphata; Ovalentaria; Atherinomorphae; Beloniformes; Adrianichthyidae; Oryziinae; Oryzias	.	.	.	.	.	.	.	.
c101409_g1	c101409_g1_i1	YTX2_XENLA^YTX2_XENLA^Q:1-162,H:549-600^37.04%ID^E:0.0002^RecName: Full=Transposon TX1 uncharacterized 149 kDa protein;^Eukaryota; Metazoa; Chordata; Craniata; Vertebrata; Euteleostomi; Amphibia; Batrachia; Anura; Pipoidea; Pipidae; Xenopodinae; Xenopus; Xenopus	F4NCH2_BETVU^F4NCH2_BETVU^Q:1-183,H:535-595^63.93%ID^E:2e-19^SubName: Full=Uncharacterized protein {ECO:0000313|EMBL:CCA66009.1};^Eukaryota; Viridiplantae; Streptophyta; Embryophyta; Tracheophyta; Spermatophyta; Magnoliophyta; eudicotyledons; Gunneridae; Pentapetalae; Caryophyllales; Amaranthaceae; Beta	.	.	.	.	.	.	.	.
c101418_g1	c101418_g1_i1	.	I3S1T9_LOTJA^I3S1T9_LOTJA^Q:2-115,H:15-52^78.95%ID^E:6e-09^SubName: Full=Uncharacterized protein {ECO:0000313|EMBL:AFK34231.1};^Eukaryota; Viridiplantae; Streptophyta; Embryophyta; Tracheophyta; Spermatophyta; Magnoliophyta; eudicotyledons; Gunneridae; Pentapetalae; rosids; fabids; Fabales; Fabaceae; Papilionoideae; Loteae; Lotus	.	.	.	.	.	.	.	.
c101426_g1	c101426_g1_i1	DHE4_CHLSO^DHE4_CHLSO^Q:4-234,H:447-523^61.04%ID^E:3e-22^RecName: Full=NADP-specific glutamate dehydrogenase;^Eukaryota; Viridiplantae; Chlorophyta; Trebouxiophyceae; Chlorellales; Chlorellaceae; Chlorella	A0A061SC47_9CHLO^A0A061SC47_9CHLO^Q:1-234,H:463-540^66.67%ID^E:1e-26^RecName: Full=Glutamate dehydrogenase {ECO:0000256|PIRNR:PIRNR000185};^Eukaryota; Viridiplantae; Chlorophyta; Chlorodendrophyceae; Chlorodendrales; Chlorodendraceae; Tetraselmis	.	.	.	.	.	.	GO:0009507^cellular_component^chloroplast`GO:0004354^molecular_function^glutamate dehydrogenase (NADP+) activity`GO:0006520^biological_process^cellular amino acid metabolic process	.
c10142_g1	c10142_g1_i1	.	T1MV01_TRIUA^T1MV01_TRIUA^Q:11-244,H:1-78^34.62%ID^E:1e-12^SubName: Full=Uncharacterized protein {ECO:0000313|EnsemblPlants:TRIUR3_21803-P1};^Eukaryota; Viridiplantae; Streptophyta; Embryophyta; Tracheophyta; Spermatophyta; Magnoliophyta; Liliopsida; Poales; Poaceae; BEP clade; Pooideae; Triticeae; Triticum	.	.	.	.	.	.	.	.
c101434_g1	c101434_g1_i1	.	I3T8S0_LOTJA^I3T8S0_LOTJA^Q:54-422,H:60-179^39.84%ID^E:1e-10^SubName: Full=Uncharacterized protein {ECO:0000313|EMBL:AFK48912.1};^Eukaryota; Viridiplantae; Streptophyta; Embryophyta; Tracheophyta; Spermatophyta; Magnoliophyta; eudicotyledons; Gunneridae; Pentapetalae; rosids; fabids; Fabales; Fabaceae; Papilionoideae; Loteae; Lotus	c101434_g1_i1|m.52865	3-374[+]	.	I3T8S0_LOTJA^I3T8S0_LOTJA^Q:5-122,H:47-161^38.98%ID^E:4e-14^SubName: Full=Uncharacterized protein {ECO:0000313|EMBL:AFK48912.1};^Eukaryota; Viridiplantae; Streptophyta; Embryophyta; Tracheophyta; Spermatophyta; Magnoliophyta; eudicotyledons; Gunneridae; Pentapetalae; rosids; fabids; Fabales; Fabaceae; Papilionoideae; Loteae; Lotus	.	.	.	.
c10143_g1	c10143_g1_i1	PLP3B_ARATH^PLP3B_ARATH^Q:1-252,H:91-174^84.52%ID^E:2e-46^RecName: Full=Thioredoxin domain-containing protein PLP3B;^Eukaryota; Viridiplantae; Streptophyta; Embryophyta; Tracheophyta; Spermatophyta; Magnoliophyta; eudicotyledons; Gunneridae; Pentapetalae; rosids; malvids; Brassicales; Brassicaceae; Camelineae; Arabidopsis	W1NER7_AMBTC^W1NER7_AMBTC^Q:1-252,H:91-174^86.9%ID^E:3e-47^SubName: Full=Uncharacterized protein {ECO:0000313|EMBL:ERM94252.1};^Eukaryota; Viridiplantae; Streptophyta; Embryophyta; Tracheophyta; Spermatophyta; Magnoliophyta; basal Magnoliophyta; Amborellales; Amborellaceae; Amborella	.	.	.	.	.	COG0526^Thioredoxin	GO:0005737^cellular_component^cytoplasm`GO:0005874^cellular_component^microtubule`GO:0005634^cellular_component^nucleus`GO:0048487^molecular_function^beta-tubulin binding`GO:0051211^biological_process^anisotropic cell growth`GO:0045454^biological_process^cell redox homeostasis`GO:0043622^biological_process^cortical microtubule organization`GO:0000911^biological_process^cytokinesis by cell plate f…	.
c10143_g1	c10143_g1_i2	PLP3B_ARATH^PLP3B_ARATH^Q:144-317,H:117-174^82.76%ID^E:4e-33^RecName: Full=Thioredoxin domain-containing protein PLP3B;^Eukaryota; Viridiplantae; Streptophyta; Embryophyta; Tracheophyta; Spermatophyta; Magnoliophyta; eudicotyledons; Gunneridae; Pentapetalae; rosids; malvids; Brassicales; Brassicaceae; Camelineae; Arabidopsis`PLP3B_ARATH^PLP3B_ARATH^Q:1-87,H:91-119^79.31%ID^E:4e-33^RecName: Full=T…	W1NER7_AMBTC^W1NER7_AMBTC^Q:144-317,H:117-174^84.48%ID^E:5e-33^SubName: Full=Uncharacterized protein {ECO:0000313|EMBL:ERM94252.1};^Eukaryota; Viridiplantae; Streptophyta; Embryophyta; Tracheophyta; Spermatophyta; Magnoliophyta; basal Magnoliophyta; Amborellales; Amborellaceae; Amborella`W1NER7_AMBTC^W1NER7_AMBTC^Q:1-87,H:91-119^82.76%ID^E:5e-33^SubName: Full=Uncharacterized protein {ECO:0000313|…	.	.	.	.	.	COG0526^Thioredoxin	GO:0005737^cellular_component^cytoplasm`GO:0005874^cellular_component^microtubule`GO:0005634^cellular_component^nucleus`GO:0048487^molecular_function^beta-tubulin binding`GO:0051211^biological_process^anisotropic cell growth`GO:0045454^biological_process^cell redox homeostasis`GO:0043622^biological_process^cortical microtubule organization`GO:0000911^biological_process^cytokinesis by cell plate f…	.
c101455_g1	c101455_g1_i1	.	A5CAA2_VITVI^A5CAA2_VITVI^Q:52-195,H:841-888^43.75%ID^E:6e-08^SubName: Full=Putative uncharacterized protein {ECO:0000313|EMBL:CAN68838.1};^Eukaryota; Viridiplantae; Streptophyta; Embryophyta; Tracheophyta; Spermatophyta; Magnoliophyta; eudicotyledons; Gunneridae; Pentapetalae; rosids; Vitales; Vitaceae; Vitis`A5CAA2_VITVI^A5CAA2_VITVI^Q:203-301,H:890-922^42.42%ID^E:6e-08^SubName: Full=Putative u…	.	.	.	.	.	.	.	.
c101458_g1	c101458_g1_i1	PER4_VITVI^PER4_VITVI^Q:3-386,H:186-313^64.06%ID^E:1e-54^RecName: Full=Peroxidase 4 {ECO:0000250|UniProtKB:Q42578};^Eukaryota; Viridiplantae; Streptophyta; Embryophyta; Tracheophyta; Spermatophyta; Magnoliophyta; eudicotyledons; Gunneridae; Pentapetalae; rosids; Vitales; Vitaceae; Vitis	C0KXH4_SESPO^C0KXH4_SESPO^Q:3-386,H:183-310^82.03%ID^E:2e-69^SubName: Full=Peroxidase 1 {ECO:0000313|EMBL:ACN42168.1};^Eukaryota; Viridiplantae; Streptophyta; Embryophyta; Tracheophyta; Spermatophyta; Magnoliophyta; eudicotyledons; Gunneridae; Pentapetalae; Caryophyllales; Aizoaceae; Sesuvium	c101458_g1_i1|m.52866	3-413[+]	PER4_VITVI^PER4_VITVI^Q:1-136,H:186-321^62.5%ID^E:1e-58^RecName: Full=Peroxidase 4 {ECO:0000250|UniProtKB:Q42578};^Eukaryota; Viridiplantae; Streptophyta; Embryophyta; Tracheophyta; Spermatophyta; Magnoliophyta; eudicotyledons; Gunneridae; Pentapetalae; rosids; Vitales; Vitaceae; Vitis	C0KXH4_SESPO^C0KXH4_SESPO^Q:1-136,H:183-318^82.35%ID^E:6e-76^SubName: Full=Peroxidase 1 {ECO:0000313|EMBL:ACN42168.1};^Eukaryota; Viridiplantae; Streptophyta; Embryophyta; Tracheophyta; Spermatophyta; Magnoliophyta; eudicotyledons; Gunneridae; Pentapetalae; Caryophyllales; Aizoaceae; Sesuvium	PF00141.18^peroxidase^Peroxidase^1-100^E:2.7e-19	.	GO:0005576^cellular_component^extracellular region`GO:0020037^molecular_function^heme binding`GO:0046872^molecular_function^metal ion binding`GO:0004601^molecular_function^peroxidase activity`GO:0042744^biological_process^hydrogen peroxide catabolic process	GO:0004601^molecular_function^peroxidase activity`GO:0020037^molecular_function^heme binding`GO:0006979^biological_process^response to oxidative stress`GO:0055114^biological_process^oxidation-reduction process
c101478_g1	c101478_g1_i1	.	A0A061FRZ9_THECC^A0A061FRZ9_THECC^Q:2-148,H:142-187^40.82%ID^E:0.0008^SubName: Full=Two-component response regulator ARR8 {ECO:0000313|EMBL:EOY19861.1};^Eukaryota; Viridiplantae; Streptophyta; Embryophyta; Tracheophyta; Spermatophyta; Magnoliophyta; eudicotyledons; Gunneridae; Pentapetalae; rosids; malvids; Malvales; Malvaceae; Byttnerioideae; Theobroma	.	.	.	.	.	.	.	.
c101484_g1	c101484_g1_i1	PPR82_ARATH^PPR82_ARATH^Q:264-587,H:25-134^38.18%ID^E:2e-17^RecName: Full=Pentatricopeptide repeat-containing protein At1g55890, mitochondrial;^Eukaryota; Viridiplantae; Streptophyta; Embryophyta; Tracheophyta; Spermatophyta; Magnoliophyta; eudicotyledons; Gunneridae; Pentapetalae; rosids; malvids; Brassicales; Brassicaceae; Camelineae; Arabidopsis	F6GZ21_VITVI^F6GZ21_VITVI^Q:294-587,H:24-119^48%ID^E:7e-17^SubName: Full=Putative uncharacterized protein {ECO:0000313|EMBL:CCB45207.1};^Eukaryota; Viridiplantae; Streptophyta; Embryophyta; Tracheophyta; Spermatophyta; Magnoliophyta; eudicotyledons; Gunneridae; Pentapetalae; rosids; Vitales; Vitaceae; Vitis	c101484_g1_i1|m.52867	159-587[+]	PPR82_ARATH^PPR82_ARATH^Q:36-143,H:25-134^38.18%ID^E:3e-17^RecName: Full=Pentatricopeptide repeat-containing protein At1g55890, mitochondrial;^Eukaryota; Viridiplantae; Streptophyta; Embryophyta; Tracheophyta; Spermatophyta; Magnoliophyta; eudicotyledons; Gunneridae; Pentapetalae; rosids; malvids; Brassicales; Brassicaceae; Camelineae; Arabidopsis	B9RXW5_RICCO^B9RXW5_RICCO^Q:1-143,H:1-115^40%ID^E:4e-18^SubName: Full=Pentatricopeptide repeat-containing protein, putative {ECO:0000313|EMBL:EEF43971.1};^Eukaryota; Viridiplantae; Streptophyta; Embryophyta; Tracheophyta; Spermatophyta; Magnoliophyta; eudicotyledons; Gunneridae; Pentapetalae; rosids; fabids; Malpighiales; Euphorbiaceae; Acalyphoideae; Acalypheae; Ricinus	PF01535.15^PPR^PPR repeat^124-143^E:0.17	.	GO:0005739^cellular_component^mitochondrion	.
c101503_g1	c101503_g1_i1	.	U7DX07_POPTR^U7DX07_POPTR^Q:164-322,H:22-73^60.38%ID^E:0.0004^SubName: Full=Uncharacterized protein {ECO:0000313|EMBL:ERP46749.1};^Eukaryota; Viridiplantae; Streptophyta; Embryophyta; Tracheophyta; Spermatophyta; Magnoliophyta; eudicotyledons; Gunneridae; Pentapetalae; rosids; fabids; Malpighiales; Salicaceae; Saliceae; Populus	.	.	.	.	.	.	.	.
c101511_g1	c101511_g1_i1	.	U5GCC7_POPTR^U5GCC7_POPTR^Q:22-231,H:12-85^54.05%ID^E:4e-15^SubName: Full=Uncharacterized protein {ECO:0000313|EMBL:ERP61085.1};^Eukaryota; Viridiplantae; Streptophyta; Embryophyta; Tracheophyta; Spermatophyta; Magnoliophyta; eudicotyledons; Gunneridae; Pentapetalae; rosids; fabids; Malpighiales; Salicaceae; Saliceae; Populus	.	.	.	.	.	.	.	.
c101522_g1	c101522_g1_i1	COG2_HUMAN^COG2_HUMAN^Q:32-205,H:298-355^36.21%ID^E:1e-05^RecName: Full=Conserved oligomeric Golgi complex subunit 2;^Eukaryota; Metazoa; Chordata; Craniata; Vertebrata; Euteleostomi; Mammalia; Eutheria; Euarchontoglires; Primates; Haplorrhini; Catarrhini; Hominidae; Homo	B9RAH9_RICCO^B9RAH9_RICCO^Q:2-211,H:321-390^82.86%ID^E:5e-33^SubName: Full=Conserved oligomeric Golgi complex component, putative {ECO:0000313|EMBL:EEF51806.1};^Eukaryota; Viridiplantae; Streptophyta; Embryophyta; Tracheophyta; Spermatophyta; Magnoliophyta; eudicotyledons; Gunneridae; Pentapetalae; rosids; fabids; Malpighiales; Euphorbiaceae; Acalyphoideae; Acalypheae; Ricinus	.	.	.	.	.	.	GO:0005829^cellular_component^cytosol`GO:0000139^cellular_component^Golgi membrane`GO:0005795^cellular_component^Golgi stack`GO:0017119^cellular_component^Golgi transport complex`GO:0008565^molecular_function^protein transporter activity`GO:0007030^biological_process^Golgi organization`GO:0006891^biological_process^intra-Golgi vesicle-mediated transport`GO:0006886^biological_process^intracellular…	.
c101561_g1	c101561_g1_i1	.	C4IZ15_MAIZE^C4IZ15_MAIZE^Q:27-179,H:65-115^56.86%ID^E:1e-08^SubName: Full=Uncharacterized protein {ECO:0000313|EMBL:ACR34165.1};^Eukaryota; Viridiplantae; Streptophyta; Embryophyta; Tracheophyta; Spermatophyta; Magnoliophyta; Liliopsida; Poales; Poaceae; PACMAD clade; Panicoideae; Andropogoneae; Zea	.	.	.	.	.	.	.	.
c101575_g1	c101575_g1_i1	M810_ARATH^M810_ARATH^Q:3-218,H:103-174^38.89%ID^E:5e-12^RecName: Full=Uncharacterized mitochondrial protein AtMg00810;^Eukaryota; Viridiplantae; Streptophyta; Embryophyta; Tracheophyta; Spermatophyta; Magnoliophyta; eudicotyledons; Gunneridae; Pentapetalae; rosids; malvids; Brassicales; Brassicaceae; Camelineae; Arabidopsis	A0A061DK36_THECC^A0A061DK36_THECC^Q:3-218,H:35-106^65.28%ID^E:8e-27^SubName: Full=T28P6.8 protein, putative {ECO:0000313|EMBL:EOX93094.1};^Eukaryota; Viridiplantae; Streptophyta; Embryophyta; Tracheophyta; Spermatophyta; Magnoliophyta; eudicotyledons; Gunneridae; Pentapetalae; rosids; malvids; Malvales; Malvaceae; Byttnerioideae; Theobroma	.	.	.	.	.	KOG0017^Retrotransposon protein	GO:0005739^cellular_component^mitochondrion	.
c101590_g1	c101590_g1_i1	.	F8XQB9_9GAMM^F8XQB9_9GAMM^Q:125-415,H:55-151^26.8%ID^E:0.0001^SubName: Full=Uncharacterized protein {ECO:0000313|EMBL:EGQ61912.1};^Bacteria; Proteobacteria; Gammaproteobacteria; Acidithiobacillales; Acidithiobacillaceae; Acidithiobacillus	.	.	.	.	.	.	.	.
c101596_g1	c101596_g1_i1	FB26_ARATH^FB26_ARATH^Q:111-266,H:3-58^44.64%ID^E:5e-05^RecName: Full=F-box protein At1g31080;^Eukaryota; Viridiplantae; Streptophyta; Embryophyta; Tracheophyta; Spermatophyta; Magnoliophyta; eudicotyledons; Gunneridae; Pentapetalae; rosids; malvids; Brassicales; Brassicaceae; Camelineae; Arabidopsis	D7LTI2_ARALL^D7LTI2_ARALL^Q:132-308,H:105-163^38.98%ID^E:6e-06^SubName: Full=Putative uncharacterized protein {ECO:0000313|EMBL:EFH52302.1};^Eukaryota; Viridiplantae; Streptophyta; Embryophyta; Tracheophyta; Spermatophyta; Magnoliophyta; eudicotyledons; Gunneridae; Pentapetalae; rosids; malvids; Brassicales; Brassicaceae; Camelineae; Arabidopsis	.	.	.	.	.	.	.	.
c101608_g1	c101608_g1_i1	.	K3ZYM1_SETIT^K3ZYM1_SETIT^Q:3-200,H:10-75^53.03%ID^E:1e-08^SubName: Full=Uncharacterized protein {ECO:0000313|EnsemblPlants:Si031703m};^Eukaryota; Viridiplantae; Streptophyta; Embryophyta; Tracheophyta; Spermatophyta; Magnoliophyta; Liliopsida; Poales; Poaceae; PACMAD clade; Panicoideae; Paniceae; Setaria	.	.	.	.	.	.	.	.
c101625_g1	c101625_g1_i1	CCN1_ANTMA^CCN1_ANTMA^Q:3-206,H:19-83^64.71%ID^E:4e-12^RecName: Full=G2/mitotic-specific cyclin-1;^Eukaryota; Viridiplantae; Streptophyta; Embryophyta; Tracheophyta; Spermatophyta; Magnoliophyta; eudicotyledons; Gunneridae; Pentapetalae; asterids; lamiids; Lamiales; Plantaginaceae; Antirrhineae; Antirrhinum	P93102_OXYRB^P93102_OXYRB^Q:3-158,H:13-66^77.78%ID^E:2e-14^SubName: Full=Mitotic cyclin {ECO:0000313|EMBL:CAA71243.1};^Eukaryota; Viridiplantae; Streptophyta; Embryophyta; Tracheophyta; Spermatophyta; Magnoliophyta; eudicotyledons; Gunneridae; Pentapetalae; Caryophyllales; Amaranthaceae; Chenopodioideae; Atripliceae; Oxybasis	.	.	.	.	.	.	GO:0005634^cellular_component^nucleus`GO:0007067^biological_process^mitotic nuclear division`GO:0000079^biological_process^regulation of cyclin-dependent protein serine/threonine kinase activity	.
c101646_g1	c101646_g1_i1	.	Q0WQ16_ARATH^Q0WQ16_ARATH^Q:1-162,H:83-136^50%ID^E:5e-07^SubName: Full=Putative uncharacterized protein {ECO:0000313|EMBL:BAF00783.1};^Eukaryota; Viridiplantae; Streptophyta; Embryophyta; Tracheophyta; Spermatophyta; Magnoliophyta; eudicotyledons; Gunneridae; Pentapetalae; rosids; malvids; Brassicales; Brassicaceae; Camelineae; Arabidopsis	.	.	.	.	.	.	.	.
c10164_g1	c10164_g1_i1	.	K4B8L7_SOLLC^K4B8L7_SOLLC^Q:55-219,H:640-694^36.36%ID^E:0.0002^SubName: Full=Uncharacterized protein {ECO:0000313|EnsemblPlants:Solyc02g072430.1.1};^Eukaryota; Viridiplantae; Streptophyta; Embryophyta; Tracheophyta; Spermatophyta; Magnoliophyta; eudicotyledons; Gunneridae; Pentapetalae; asterids; lamiids; Solanales; Solanaceae; Solanoideae; Solaneae; Solanum; Lycopersicon	.	.	.	.	.	.	.	.
c10164_g2	c10164_g2_i1	POLX_TOBAC^POLX_TOBAC^Q:160-387,H:632-707^38.16%ID^E:2e-14^RecName: Full=Retrovirus-related Pol polyprotein from transposon TNT 1-94;^Eukaryota; Viridiplantae; Streptophyta; Embryophyta; Tracheophyta; Spermatophyta; Magnoliophyta; eudicotyledons; Gunneridae; Pentapetalae; asterids; lamiids; Solanales; Solanaceae; Nicotianoideae; Nicotianeae; Nicotiana`POLX_TOBAC^POLX_TOBAC^Q:2-142,H:579-625^36.17…	Q4W6T7_PETHY^Q4W6T7_PETHY^Q:157-480,H:221-332^42.86%ID^E:2e-35^SubName: Full=Polypeptide with an integrase domain {ECO:0000313|EMBL:BAD99220.1};^Eukaryota; Viridiplantae; Streptophyta; Embryophyta; Tracheophyta; Spermatophyta; Magnoliophyta; eudicotyledons; Gunneridae; Pentapetalae; asterids; lamiids; Solanales; Solanaceae; Petunioideae; Petunia`Q4W6T7_PETHY^Q4W6T7_PETHY^Q:2-163,H:169-222^70.37%I…	.	.	.	.	.	.	GO:0004190^molecular_function^aspartic-type endopeptidase activity`GO:0004519^molecular_function^endonuclease activity`GO:0003676^molecular_function^nucleic acid binding`GO:0003964^molecular_function^RNA-directed DNA polymerase activity`GO:0008270^molecular_function^zinc ion binding`GO:0015074^biological_process^DNA integration	.
c101664_g1	c101664_g1_i1	MA651_ARATH^MA651_ARATH^Q:94-261,H:13-68^64.29%ID^E:1e-16^RecName: Full=65-kDa microtubule-associated protein 1;^Eukaryota; Viridiplantae; Streptophyta; Embryophyta; Tracheophyta; Spermatophyta; Magnoliophyta; eudicotyledons; Gunneridae; Pentapetalae; rosids; malvids; Brassicales; Brassicaceae; Camelineae; Arabidopsis	A0A0A0KL70_CUCSA^A0A0A0KL70_CUCSA^Q:70-261,H:5-68^68.75%ID^E:2e-21^SubName: Full=Uncharacterized protein {ECO:0000313|EMBL:KGN50373.1};^Eukaryota; Viridiplantae; Streptophyta; Embryophyta; Tracheophyta; Spermatophyta; Magnoliophyta; eudicotyledons; Gunneridae; Pentapetalae; rosids; fabids; Cucurbitales; Cucurbitaceae; Benincaseae; Cucumis	.	.	.	.	.	.	GO:0005938^cellular_component^cell cortex`GO:0005874^cellular_component^microtubule`GO:0005634^cellular_component^nucleus`GO:0009524^cellular_component^phragmoplast`GO:0005819^cellular_component^spindle`GO:0046983^molecular_function^protein dimerization activity`GO:0043622^biological_process^cortical microtubule organization`GO:0000910^biological_process^cytokinesis`GO:0007067^biological_process^…	.
c101670_g1	c101670_g1_i1	ACTNA_DICDI^ACTNA_DICDI^Q:2-346,H:625-739^33.62%ID^E:1e-09^RecName: Full=Alpha-actinin A;^Eukaryota; Amoebozoa; Mycetozoa; Dictyosteliida; Dictyostelium	F0ZLZ7_DICPU^F0ZLZ7_DICPU^Q:17-346,H:630-738^33.64%ID^E:1e-08^SubName: Full=Putative uncharacterized protein {ECO:0000313|EMBL:EGC35011.1};^Eukaryota; Amoebozoa; Mycetozoa; Dictyosteliida; Dictyostelium	c101670_g1_i1|m.52869	2-346[+]	ACTNA_DICDI^ACTNA_DICDI^Q:1-115,H:625-739^33.62%ID^E:2e-13^RecName: Full=Alpha-actinin A;^Eukaryota; Amoebozoa; Mycetozoa; Dictyosteliida; Dictyostelium	F0ZLZ7_DICPU^F0ZLZ7_DICPU^Q:6-115,H:630-738^33.64%ID^E:1e-11^SubName: Full=Putative uncharacterized protein {ECO:0000313|EMBL:EGC35011.1};^Eukaryota; Amoebozoa; Mycetozoa; Dictyosteliida; Dictyostelium	PF00435.16^Spectrin^Spectrin repeat^21-90^E:2e-07	COG5069^Microtubule associated monoxygenase, calponin and LIM domain containing	GO:0005884^cellular_component^actin filament`GO:0005938^cellular_component^cell cortex`GO:0000331^cellular_component^contractile vacuole`GO:0045335^cellular_component^phagocytic vesicle`GO:0051015^molecular_function^actin filament binding`GO:0005509^molecular_function^calcium ion binding`GO:0030674^molecular_function^protein binding, bridging`GO:0005200^molecular_function^structural constituent o…	GO:0005515^molecular_function^protein binding
c101673_g1	c101673_g1_i1	.	Q5XM21_SOYBN^Q5XM21_SOYBN^Q:55-138,H:7-34^75%ID^E:0.0004^SubName: Full=Resistance-like protein HAAS-4 {ECO:0000313|EMBL:AAU95080.1};^Eukaryota; Viridiplantae; Streptophyta; Embryophyta; Tracheophyta; Spermatophyta; Magnoliophyta; eudicotyledons; Gunneridae; Pentapetalae; rosids; fabids; Fabales; Fabaceae; Papilionoideae; Phaseoleae; Glycine; Soja	.	.	.	.	.	.	.	.
c101675_g1	c101675_g1_i1	.	B9GRZ2_POPTR^B9GRZ2_POPTR^Q:22-258,H:81-173^44.09%ID^E:8e-15^SubName: Full=Uncharacterized protein {ECO:0000313|EMBL:EEE81144.1};^Eukaryota; Viridiplantae; Streptophyta; Embryophyta; Tracheophyta; Spermatophyta; Magnoliophyta; eudicotyledons; Gunneridae; Pentapetalae; rosids; fabids; Malpighiales; Salicaceae; Saliceae; Populus	.	.	.	.	.	.	.	.
c101684_g1	c101684_g1_i1	.	M5XR25_PRUPE^M5XR25_PRUPE^Q:2-139,H:210-258^48%ID^E:0.0005^SubName: Full=Uncharacterized protein {ECO:0000313|EMBL:EMJ28522.1};^Eukaryota; Viridiplantae; Streptophyta; Embryophyta; Tracheophyta; Spermatophyta; Magnoliophyta; eudicotyledons; Gunneridae; Pentapetalae; rosids; fabids; Rosales; Rosaceae; Maloideae; Amygdaleae; Prunus	.	.	.	.	.	.	.	.
c101699_g1	c101699_g1_i1	.	J3L4T1_ORYBR^J3L4T1_ORYBR^Q:124-246,H:1-37^68.29%ID^E:8e-07^SubName: Full=Uncharacterized protein {ECO:0000313|EnsemblPlants:OB01G42370.1};^Eukaryota; Viridiplantae; Streptophyta; Embryophyta; Tracheophyta; Spermatophyta; Magnoliophyta; Liliopsida; Poales; Poaceae; BEP clade; Ehrhartoideae; Oryzeae; Oryza	.	.	.	.	.	.	.	.
c101701_g1	c101701_g1_i1	.	E4B7Z7_PROAA^E4B7Z7_PROAA^Q:163-240,H:10-35^88.46%ID^E:2e-07^SubName: Full=Uncharacterized protein {ECO:0000313|EMBL:EFT26664.1};^Bacteria; Actinobacteria; Actinobacteridae; Actinomycetales; Propionibacterineae; Propionibacteriaceae; Propionibacterium	.	.	.	.	.	.	.	.
c101704_g1	c101704_g1_i1	.	A5C377_VITVI^A5C377_VITVI^Q:4-153,H:1725-1774^50%ID^E:1e-09^SubName: Full=Putative uncharacterized protein {ECO:0000313|EMBL:CAN62051.1};^Eukaryota; Viridiplantae; Streptophyta; Embryophyta; Tracheophyta; Spermatophyta; Magnoliophyta; eudicotyledons; Gunneridae; Pentapetalae; rosids; Vitales; Vitaceae; Vitis`A5C377_VITVI^A5C377_VITVI^Q:198-275,H:1790-1815^46.15%ID^E:1e-09^SubName: Full=Putative u…	.	.	.	.	.	.	.	.
c101723_g1	c101723_g1_i1	COPIA_DROME^COPIA_DROME^Q:148-285,H:1345-1390^39.13%ID^E:5e-08^RecName: Full=Copia protein;^Eukaryota; Metazoa; Ecdysozoa; Arthropoda; Hexapoda; Insecta; Pterygota; Neoptera; Endopterygota; Diptera; Brachycera; Muscomorpha; Ephydroidea; Drosophilidae; Drosophila; Sophophora`COPIA_DROME^COPIA_DROME^Q:3-140,H:1297-1342^32.61%ID^E:5e-08^RecName: Full=Copia protein;^Eukaryota; Metazoa; Ecdysozoa; Art…	A5B8U3_VITVI^A5B8U3_VITVI^Q:145-282,H:273-318^56.52%ID^E:3e-18^SubName: Full=Putative uncharacterized protein {ECO:0000313|EMBL:CAN69838.1};^Eukaryota; Viridiplantae; Streptophyta; Embryophyta; Tracheophyta; Spermatophyta; Magnoliophyta; eudicotyledons; Gunneridae; Pentapetalae; rosids; Vitales; Vitaceae; Vitis`A5B8U3_VITVI^A5B8U3_VITVI^Q:3-146,H:226-273^50%ID^E:3e-18^SubName: Full=Putative uncha…	.	.	.	.	.	.	GO:0004190^molecular_function^aspartic-type endopeptidase activity`GO:0005524^molecular_function^ATP binding`GO:0003676^molecular_function^nucleic acid binding`GO:0008270^molecular_function^zinc ion binding`GO:0015074^biological_process^DNA integration	.
c101728_g1	c101728_g1_i1	.	J3LEH8_ORYBR^J3LEH8_ORYBR^Q:19-192,H:114-171^47.54%ID^E:0.0002^SubName: Full=Uncharacterized protein {ECO:0000313|EnsemblPlants:OB02G30450.1};^Eukaryota; Viridiplantae; Streptophyta; Embryophyta; Tracheophyta; Spermatophyta; Magnoliophyta; Liliopsida; Poales; Poaceae; BEP clade; Ehrhartoideae; Oryzeae; Oryza	.	.	.	.	.	.	.	.
c10173_g1	c10173_g1_i1	FLA1_ARATH^FLA1_ARATH^Q:1-183,H:272-331^59.02%ID^E:2e-14^RecName: Full=Fasciclin-like arabinogalactan protein 1;^Eukaryota; Viridiplantae; Streptophyta; Embryophyta; Tracheophyta; Spermatophyta; Magnoliophyta; eudicotyledons; Gunneridae; Pentapetalae; rosids; malvids; Brassicales; Brassicaceae; Camelineae; Arabidopsis	A0A059BR39_EUCGR^A0A059BR39_EUCGR^Q:1-180,H:279-337^60%ID^E:5e-13^SubName: Full=Uncharacterized protein {ECO:0000313|EMBL:KCW68396.1};^Eukaryota; Viridiplantae; Streptophyta; Embryophyta; Tracheophyta; Spermatophyta; Magnoliophyta; eudicotyledons; Gunneridae; Pentapetalae; rosids; malvids; Myrtales; Myrtaceae; Eucalyptus	.	.	.	.	.	NOG70038^acyltransferase 3	GO:0031225^cellular_component^anchored component of membrane`GO:0046658^cellular_component^anchored component of plasma membrane`GO:0005618^cellular_component^cell wall`GO:0005886^cellular_component^plasma membrane`GO:0048364^biological_process^root development`GO:0048367^biological_process^shoot system development	.
c10173_g2	c10173_g2_i1	FLA2_ARATH^FLA2_ARATH^Q:5-472,H:128-278^41.25%ID^E:3e-32^RecName: Full=Fasciclin-like arabinogalactan protein 2;^Eukaryota; Viridiplantae; Streptophyta; Embryophyta; Tracheophyta; Spermatophyta; Magnoliophyta; eudicotyledons; Gunneridae; Pentapetalae; rosids; malvids; Brassicales; Brassicaceae; Camelineae; Arabidopsis	M5WU78_PRUPE^M5WU78_PRUPE^Q:5-472,H:129-279^44.72%ID^E:1e-31^SubName: Full=Uncharacterized protein {ECO:0000313|EMBL:EMJ16791.1};^Eukaryota; Viridiplantae; Streptophyta; Embryophyta; Tracheophyta; Spermatophyta; Magnoliophyta; eudicotyledons; Gunneridae; Pentapetalae; rosids; fabids; Rosales; Rosaceae; Maloideae; Amygdaleae; Prunus	c10173_g2_i1|m.1734	2-472[+]	FLA2_ARATH^FLA2_ARATH^Q:2-157,H:128-278^41.25%ID^E:3e-32^RecName: Full=Fasciclin-like arabinogalactan protein 2;^Eukaryota; Viridiplantae; Streptophyta; Embryophyta; Tracheophyta; Spermatophyta; Magnoliophyta; eudicotyledons; Gunneridae; Pentapetalae; rosids; malvids; Brassicales; Brassicaceae; Camelineae; Arabidopsis	M5WU78_PRUPE^M5WU78_PRUPE^Q:2-157,H:129-279^44.72%ID^E:1e-31^SubName: Full=Uncharacterized protein {ECO:0000313|EMBL:EMJ16791.1};^Eukaryota; Viridiplantae; Streptophyta; Embryophyta; Tracheophyta; Spermatophyta; Magnoliophyta; eudicotyledons; Gunneridae; Pentapetalae; rosids; fabids; Rosales; Rosaceae; Maloideae; Amygdaleae; Prunus	PF02469.17^Fasciclin^Fasciclin domain^99-149^E:0.00014	NOG124842^	GO:0031225^cellular_component^anchored component of membrane`GO:0046658^cellular_component^anchored component of plasma membrane`GO:0016020^cellular_component^membrane`GO:0005886^cellular_component^plasma membrane`GO:0005774^cellular_component^vacuolar membrane	.
c101751_g1	c101751_g1_i1	LAMP1_HUMAN^LAMP1_HUMAN^Q:1-219,H:248-320^100%ID^E:7e-44^RecName: Full=Lysosome-associated membrane glycoprotein 1;^Eukaryota; Metazoa; Chordata; Craniata; Vertebrata; Euteleostomi; Mammalia; Eutheria; Euarchontoglires; Primates; Haplorrhini; Catarrhini; Hominidae; Homo	G3SA89_GORGO^G3SA89_GORGO^Q:1-219,H:248-320^100%ID^E:3e-42^SubName: Full=Uncharacterized protein {ECO:0000313|Ensembl:ENSGGOP00000025011};^Eukaryota; Metazoa; Chordata; Craniata; Vertebrata; Euteleostomi; Mammalia; Eutheria; Euarchontoglires; Primates; Haplorrhini; Catarrhini; Hominidae; Gorilla	.	.	.	.	.	.	GO:0097208^cellular_component^alveolar lamellar body`GO:0044194^cellular_component^cytolytic granule`GO:0005737^cellular_component^cytoplasm`GO:0030425^cellular_component^dendrite`GO:0010008^cellular_component^endosome membrane`GO:0009897^cellular_component^external side of plasma membrane`GO:0070062^cellular_component^extracellular vesicular exosome`GO:0005887^cellular_component^integral compone…	.
c101760_g1	c101760_g1_i1	.	A5AFM0_VITVI^A5AFM0_VITVI^Q:2-208,H:197-265^65.22%ID^E:2e-21^SubName: Full=Putative uncharacterized protein {ECO:0000313|EMBL:CAN82105.1};^Eukaryota; Viridiplantae; Streptophyta; Embryophyta; Tracheophyta; Spermatophyta; Magnoliophyta; eudicotyledons; Gunneridae; Pentapetalae; rosids; Vitales; Vitaceae; Vitis	.	.	.	.	.	.	.	.
c101769_g1	c101769_g1_i1	CRK41_ARATH^CRK41_ARATH^Q:14-238,H:588-665^45.57%ID^E:8e-13^RecName: Full=Cysteine-rich receptor-like protein kinase 41;^Eukaryota; Viridiplantae; Streptophyta; Embryophyta; Tracheophyta; Spermatophyta; Magnoliophyta; eudicotyledons; Gunneridae; Pentapetalae; rosids; malvids; Brassicales; Brassicaceae; Camelineae; Arabidopsis	A0A087FYJ9_ARAAL^A0A087FYJ9_ARAAL^Q:14-238,H:324-409^39.53%ID^E:3e-13^SubName: Full=Uncharacterized protein {ECO:0000313|EMBL:KFK22701.1};^Eukaryota; Viridiplantae; Streptophyta; Embryophyta; Tracheophyta; Spermatophyta; Magnoliophyta; eudicotyledons; Gunneridae; Pentapetalae; rosids; malvids; Brassicales; Brassicaceae; Arabideae; Arabis	.	.	.	.	.	COG0515^Serine Threonine protein kinase	GO:0016021^cellular_component^integral component of membrane`GO:0005524^molecular_function^ATP binding`GO:0004674^molecular_function^protein serine/threonine kinase activity	.
c101793_g1	c101793_g1_i1	UFC_ARATH^UFC_ARATH^Q:134-415,H:315-398^38.3%ID^E:3e-11^RecName: Full=Protein UPSTREAM OF FLC;^Eukaryota; Viridiplantae; Streptophyta; Embryophyta; Tracheophyta; Spermatophyta; Magnoliophyta; eudicotyledons; Gunneridae; Pentapetalae; rosids; malvids; Brassicales; Brassicaceae; Camelineae; Arabidopsis	W9R7G6_9ROSA^W9R7G6_9ROSA^Q:155-397,H:321-393^51.85%ID^E:4e-15^SubName: Full=Uncharacterized protein {ECO:0000313|EMBL:EXB39754.1};^Eukaryota; Viridiplantae; Streptophyta; Embryophyta; Tracheophyta; Spermatophyta; Magnoliophyta; eudicotyledons; Gunneridae; Pentapetalae; rosids; fabids; Rosales; Moraceae; Morus	c101793_g1_i1|m.52870	2-418[+]	UFC_ARATH^UFC_ARATH^Q:45-138,H:315-398^38.3%ID^E:3e-11^RecName: Full=Protein UPSTREAM OF FLC;^Eukaryota; Viridiplantae; Streptophyta; Embryophyta; Tracheophyta; Spermatophyta; Magnoliophyta; eudicotyledons; Gunneridae; Pentapetalae; rosids; malvids; Brassicales; Brassicaceae; Camelineae; Arabidopsis	W9R7G6_9ROSA^W9R7G6_9ROSA^Q:52-132,H:321-393^51.85%ID^E:3e-15^SubName: Full=Uncharacterized protein {ECO:0000313|EMBL:EXB39754.1};^Eukaryota; Viridiplantae; Streptophyta; Embryophyta; Tracheophyta; Spermatophyta; Magnoliophyta; eudicotyledons; Gunneridae; Pentapetalae; rosids; fabids; Rosales; Moraceae; Morus	PF06136.8^DUF966^Domain of unknown function (DUF966)^55-119^E:3.2e-07	.	.	.
c101796_g1	c101796_g1_i1	.	F4NCH8_BETVU^F4NCH8_BETVU^Q:120-353,H:1097-1166^38.46%ID^E:1e-08^SubName: Full=Uncharacterized protein {ECO:0000313|EMBL:CCA66020.1};^Eukaryota; Viridiplantae; Streptophyta; Embryophyta; Tracheophyta; Spermatophyta; Magnoliophyta; eudicotyledons; Gunneridae; Pentapetalae; Caryophyllales; Amaranthaceae; Beta`F4NCH8_BETVU^F4NCH8_BETVU^Q:1-63,H:1057-1077^47.62%ID^E:1e-08^SubName: Full=Uncharacterize…	.	.	.	.	.	.	.	.
c101798_g1	c101798_g1_i1	.	V7AG24_PHAVU^V7AG24_PHAVU^Q:59-175,H:1-39^100%ID^E:1e-18^SubName: Full=Uncharacterized protein {ECO:0000313|EMBL:ESW04200.1};^Eukaryota; Viridiplantae; Streptophyta; Embryophyta; Tracheophyta; Spermatophyta; Magnoliophyta; eudicotyledons; Gunneridae; Pentapetalae; rosids; fabids; Fabales; Fabaceae; Papilionoideae; Phaseoleae; Phaseolus	.	.	.	.	.	.	.	.
c101803_g1	c101803_g1_i1	.	Q2XNU1_ASPOF^Q2XNU1_ASPOF^Q:3-296,H:337-434^74.49%ID^E:4e-42^SubName: Full=Zinc transporter, putative {ECO:0000313|EMBL:ABB55331.1};^Eukaryota; Viridiplantae; Streptophyta; Embryophyta; Tracheophyta; Spermatophyta; Magnoliophyta; Liliopsida; Asparagales; Asparagaceae; Asparagoideae; Asparagus	.	.	.	.	.	.	.	.
c101804_g1	c101804_g1_i1	.	D4HCN1_PROAS^D4HCN1_PROAS^Q:1-186,H:11-72^95.16%ID^E:4e-31^SubName: Full=Uncharacterized protein {ECO:0000313|EMBL:ADD99825.1};^Bacteria; Actinobacteria; Actinobacteridae; Actinomycetales; Propionibacterineae; Propionibacteriaceae; Propionibacterium	.	.	.	.	.	.	.	.
c101816_g1	c101816_g1_i1	.	Q6L4A6_SOLDE^Q6L4A6_SOLDE^Q:37-204,H:17-91^37.33%ID^E:0.0004^SubName: Full=Putative reverse transcriptase, identical {ECO:0000313|EMBL:AAT40500.1};^Eukaryota; Viridiplantae; Streptophyta; Embryophyta; Tracheophyta; Spermatophyta; Magnoliophyta; eudicotyledons; Gunneridae; Pentapetalae; asterids; lamiids; Solanales; Solanaceae; Solanoideae; Solaneae; Solanum	.	.	.	.	.	.	.	.
c101817_g1	c101817_g1_i1	.	A5C4H7_VITVI^A5C4H7_VITVI^Q:1-162,H:104-161^53.45%ID^E:8e-12^SubName: Full=Putative uncharacterized protein {ECO:0000313|EMBL:CAN81818.1};^Eukaryota; Viridiplantae; Streptophyta; Embryophyta; Tracheophyta; Spermatophyta; Magnoliophyta; eudicotyledons; Gunneridae; Pentapetalae; rosids; Vitales; Vitaceae; Vitis`A5C4H7_VITVI^A5C4H7_VITVI^Q:149-226,H:154-179^61.54%ID^E:8e-12^SubName: Full=Putative un…	.	.	.	.	.	.	.	.
c101819_g1	c101819_g1_i1	HBA_PANTR^HBA_PANTR^Q:3-182,H:83-142^100%ID^E:9e-34^RecName: Full=Hemoglobin subunit alpha;^Eukaryota; Metazoa; Chordata; Craniata; Vertebrata; Euteleostomi; Mammalia; Eutheria; Euarchontoglires; Primates; Haplorrhini; Catarrhini; Hominidae; Pan	Q86YQ1_HUMAN^Q86YQ1_HUMAN^Q:3-182,H:32-91^100%ID^E:1e-32^SubName: Full=Hemoglobin alpha-2 {ECO:0000313|EMBL:AAO24131.1};^Eukaryota; Metazoa; Chordata; Craniata; Vertebrata; Euteleostomi; Mammalia; Eutheria; Euarchontoglires; Primates; Haplorrhini; Catarrhini; Hominidae; Homo	.	.	.	.	.	.	GO:0005833^cellular_component^hemoglobin complex`GO:0020037^molecular_function^heme binding`GO:0005506^molecular_function^iron ion binding`GO:0019825^molecular_function^oxygen binding`GO:0005344^molecular_function^oxygen transporter activity	.
c101835_g1	c101835_g1_i1	BEBT_TOBAC^BEBT_TOBAC^Q:2-241,H:201-286^39.08%ID^E:6e-12^RecName: Full=Benzyl alcohol O-benzoyltransferase;^Eukaryota; Viridiplantae; Streptophyta; Embryophyta; Tracheophyta; Spermatophyta; Magnoliophyta; eudicotyledons; Gunneridae; Pentapetalae; asterids; lamiids; Solanales; Solanaceae; Nicotianoideae; Nicotianeae; Nicotiana	A0A067K2U6_JATCU^A0A067K2U6_JATCU^Q:2-244,H:33-119^46.59%ID^E:8e-16^SubName: Full=Uncharacterized protein {ECO:0000313|EMBL:KDP30452.1};^Eukaryota; Viridiplantae; Streptophyta; Embryophyta; Tracheophyta; Spermatophyta; Magnoliophyta; eudicotyledons; Gunneridae; Pentapetalae; rosids; fabids; Malpighiales; Euphorbiaceae; Crotonoideae; Jatropheae; Jatropha	.	.	.	.	.	.	GO:0016747^molecular_function^transferase activity, transferring acyl groups other than amino-acyl groups	.
c101838_g1	c101838_g1_i1	.	A0A059A153_EUCGR^A0A059A153_EUCGR^Q:197-367,H:1-56^50.88%ID^E:2e-05^SubName: Full=Uncharacterized protein {ECO:0000313|EMBL:KCW47523.1};^Eukaryota; Viridiplantae; Streptophyta; Embryophyta; Tracheophyta; Spermatophyta; Magnoliophyta; eudicotyledons; Gunneridae; Pentapetalae; rosids; malvids; Myrtales; Myrtaceae; Eucalyptus	.	.	.	.	.	.	.	.
c101849_g1	c101849_g1_i1	PLCD6_ARATH^PLCD6_ARATH^Q:1-261,H:493-579^59.77%ID^E:8e-30^RecName: Full=Phosphoinositide phospholipase C 6;^Eukaryota; Viridiplantae; Streptophyta; Embryophyta; Tracheophyta; Spermatophyta; Magnoliophyta; eudicotyledons; Gunneridae; Pentapetalae; rosids; malvids; Brassicales; Brassicaceae; Camelineae; Arabidopsis	A0A067L8R0_JATCU^A0A067L8R0_JATCU^Q:1-261,H:241-327^63.22%ID^E:3e-31^RecName: Full=Phosphoinositide phospholipase C {ECO:0000256|RuleBase:RU361133};^Eukaryota; Viridiplantae; Streptophyta; Embryophyta; Tracheophyta; Spermatophyta; Magnoliophyta; eudicotyledons; Gunneridae; Pentapetalae; rosids; fabids; Malpighiales; Euphorbiaceae; Crotonoideae; Jatropheae; Jatropha	.	.	.	.	.	NOG149692^	GO:0005886^cellular_component^plasma membrane`GO:0004435^molecular_function^phosphatidylinositol phospholipase C activity`GO:0004871^molecular_function^signal transducer activity`GO:0035556^biological_process^intracellular signal transduction`GO:0016042^biological_process^lipid catabolic process	.
c101859_g1	c101859_g1_i1	RS4_SPOFR^RS4_SPOFR^Q:2-241,H:39-118^78.75%ID^E:3e-37^RecName: Full=40S ribosomal protein S4;^Eukaryota; Metazoa; Ecdysozoa; Arthropoda; Hexapoda; Insecta; Pterygota; Neoptera; Endopterygota; Lepidoptera; Glossata; Ditrysia; Noctuoidea; Noctuidae; Amphipyrinae; Spodoptera	B8P7G3_POSPM^B8P7G3_POSPM^Q:2-241,H:39-118^80%ID^E:1e-37^RecName: Full=40S ribosomal protein S4 {ECO:0000256|PIRNR:PIRNR002116};^Eukaryota; Fungi; Dikarya; Basidiomycota; Agaricomycotina; Agaricomycetes; Polyporales; Postia	.	.	.	.	.	.	GO:0005840^cellular_component^ribosome`GO:0019843^molecular_function^rRNA binding`GO:0003735^molecular_function^structural constituent of ribosome`GO:0006412^biological_process^translation	.
c101861_g1	c101861_g1_i1	.	M0S2N9_MUSAM^M0S2N9_MUSAM^Q:2-91,H:271-300^70%ID^E:1e-07^SubName: Full=Uncharacterized protein {ECO:0000313|EnsemblPlants:GSMUA_Achr1P24320_001};^Eukaryota; Viridiplantae; Streptophyta; Embryophyta; Tracheophyta; Spermatophyta; Magnoliophyta; Liliopsida; Zingiberales; Musaceae; Musa	.	.	.	.	.	.	.	.
c101863_g1	c101863_g1_i1	.	V2Z6N9_9FIRM^V2Z6N9_9FIRM^Q:74-193,H:46-85^65%ID^E:4e-06^SubName: Full=Uncharacterized protein {ECO:0000313|EMBL:ESL02575.1};^Bacteria; Firmicutes; Clostridia; Clostridiales; Lachnospiraceae; Catonella	.	.	.	.	.	.	.	.
c101865_g1	c101865_g1_i1	.	K4DEM5_SOLLC^K4DEM5_SOLLC^Q:3-191,H:118-180^55.56%ID^E:3e-16^SubName: Full=Uncharacterized protein {ECO:0000313|EnsemblPlants:Solyc12g038770.1.1};^Eukaryota; Viridiplantae; Streptophyta; Embryophyta; Tracheophyta; Spermatophyta; Magnoliophyta; eudicotyledons; Gunneridae; Pentapetalae; asterids; lamiids; Solanales; Solanaceae; Solanoideae; Solaneae; Solanum; Lycopersicon	.	.	.	.	.	.	.	.
c101869_g1	c101869_g1_i1	PPSP1_ARATH^PPSP1_ARATH^Q:3-293,H:89-188^61%ID^E:3e-40^RecName: Full=Inorganic pyrophosphatase 1;^Eukaryota; Viridiplantae; Streptophyta; Embryophyta; Tracheophyta; Spermatophyta; Magnoliophyta; eudicotyledons; Gunneridae; Pentapetalae; rosids; malvids; Brassicales; Brassicaceae; Camelineae; Arabidopsis	M0TH97_MUSAM^M0TH97_MUSAM^Q:3-293,H:79-176^64%ID^E:3e-39^SubName: Full=Uncharacterized protein {ECO:0000313|EnsemblPlants:GSMUA_Achr7P13600_001};^Eukaryota; Viridiplantae; Streptophyta; Embryophyta; Tracheophyta; Spermatophyta; Magnoliophyta; Liliopsida; Zingiberales; Musaceae; Musa	.	.	.	.	.	.	GO:0004427^molecular_function^inorganic diphosphatase activity`GO:0046872^molecular_function^metal ion binding`GO:0016791^molecular_function^phosphatase activity`GO:0016462^molecular_function^pyrophosphatase activity`GO:0016036^biological_process^cellular response to phosphate starvation`GO:0051262^biological_process^protein tetramerization	.
c101880_g1	c101880_g1_i1	UBB_PONPY^UBB_PONPY^Q:2-61,H:210-229^100%ID^E:3e-06^RecName: Full=Polyubiquitin-B;^Eukaryota; Metazoa; Chordata; Craniata; Vertebrata; Euteleostomi; Mammalia; Eutheria; Euarchontoglires; Primates; Haplorrhini; Catarrhini; Hominidae; Pongo`UBB_PONPY^UBB_PONPY^Q:2-70,H:58-80^86.96%ID^E:1e-05^RecName: Full=Polyubiquitin-B;^Eukaryota; Metazoa; Chordata; Craniata; Vertebrata; Euteleostomi; Mammalia; E…	U5P4G1_9APIC^U5P4G1_9APIC^Q:2-70,H:58-80^91.3%ID^E:1e-05^.^.	.	.	.	.	.	.	GO:0005737^cellular_component^cytoplasm`GO:0005634^cellular_component^nucleus	.
c101897_g1	c101897_g1_i1	PP413_ARATH^PP413_ARATH^Q:2-283,H:413-506^70.21%ID^E:2e-45^RecName: Full=Pentatricopeptide repeat-containing protein At5g42310, mitochondrial;^Eukaryota; Viridiplantae; Streptophyta; Embryophyta; Tracheophyta; Spermatophyta; Magnoliophyta; eudicotyledons; Gunneridae; Pentapetalae; rosids; malvids; Brassicales; Brassicaceae; Camelineae; Arabidopsis`PP413_ARATH^PP413_ARATH^Q:8-283,H:310-401^27.17%I…	A0A072VDR6_MEDTR^A0A072VDR6_MEDTR^Q:2-283,H:390-483^79.79%ID^E:1e-50^SubName: Full=PPR containing plant-like protein {ECO:0000313|EMBL:KEH36300.1};^Eukaryota; Viridiplantae; Streptophyta; Embryophyta; Tracheophyta; Spermatophyta; Magnoliophyta; eudicotyledons; Gunneridae; Pentapetalae; rosids; fabids; Fabales; Fabaceae; Papilionoideae; Trifolieae; Medicago`A0A072VDR6_MEDTR^A0A072VDR6_MEDTR^Q:32-2…	.	.	.	.	.	.	GO:0009507^cellular_component^chloroplast`GO:0005739^cellular_component^mitochondrion	.
c101917_g1	c101917_g1_i1	.	B9S7T1_RICCO^B9S7T1_RICCO^Q:109-228,H:2-41^60%ID^E:1e-08^SubName: Full=Putative uncharacterized protein {ECO:0000313|EMBL:EEF40247.1};^Eukaryota; Viridiplantae; Streptophyta; Embryophyta; Tracheophyta; Spermatophyta; Magnoliophyta; eudicotyledons; Gunneridae; Pentapetalae; rosids; fabids; Malpighiales; Euphorbiaceae; Acalyphoideae; Acalypheae; Ricinus	.	.	.	.	.	.	.	.
c101919_g1	c101919_g1_i1	Y1869_ARATH^Y1869_ARATH^Q:2-283,H:83-176^39.36%ID^E:1e-21^RecName: Full=Uncharacterized protein At1g28695;^Eukaryota; Viridiplantae; Streptophyta; Embryophyta; Tracheophyta; Spermatophyta; Magnoliophyta; eudicotyledons; Gunneridae; Pentapetalae; rosids; malvids; Brassicales; Brassicaceae; Camelineae; Arabidopsis	K7L208_SOYBN^K7L208_SOYBN^Q:2-283,H:130-222^52.13%ID^E:3e-29^SubName: Full=Uncharacterized protein {ECO:0000313|EnsemblPlants:GLYMA07G19600.2};^Eukaryota; Viridiplantae; Streptophyta; Embryophyta; Tracheophyta; Spermatophyta; Magnoliophyta; eudicotyledons; Gunneridae; Pentapetalae; rosids; fabids; Fabales; Fabaceae; Papilionoideae; Phaseoleae; Glycine; Soja	.	.	.	.	.	.	.	.
c10191_g1	c10191_g1_i1	M820_ARATH^M820_ARATH^Q:89-256,H:1-57^44.83%ID^E:5e-07^RecName: Full=Uncharacterized mitochondrial protein AtMg00820;^Eukaryota; Viridiplantae; Streptophyta; Embryophyta; Tracheophyta; Spermatophyta; Magnoliophyta; eudicotyledons; Gunneridae; Pentapetalae; rosids; malvids; Brassicales; Brassicaceae; Camelineae; Arabidopsis	A5B538_VITVI^A5B538_VITVI^Q:62-259,H:1503-1571^49.28%ID^E:1e-11^SubName: Full=Putative uncharacterized protein {ECO:0000313|EMBL:CAN82859.1};^Eukaryota; Viridiplantae; Streptophyta; Embryophyta; Tracheophyta; Spermatophyta; Magnoliophyta; eudicotyledons; Gunneridae; Pentapetalae; rosids; Vitales; Vitaceae; Vitis	.	.	.	.	.	KOG0017^Retrotransposon protein	GO:0005739^cellular_component^mitochondrion	.
c101924_g1	c101924_g1_i1	FH20_ARATH^FH20_ARATH^Q:3-233,H:37-113^66.23%ID^E:2e-27^RecName: Full=Formin-like protein 20;^Eukaryota; Viridiplantae; Streptophyta; Embryophyta; Tracheophyta; Spermatophyta; Magnoliophyta; eudicotyledons; Gunneridae; Pentapetalae; rosids; malvids; Brassicales; Brassicaceae; Camelineae; Arabidopsis	W1PFM2_AMBTC^W1PFM2_AMBTC^Q:3-233,H:37-113^68.83%ID^E:1e-27^SubName: Full=Uncharacterized protein {ECO:0000313|EMBL:ERN06514.1};^Eukaryota; Viridiplantae; Streptophyta; Embryophyta; Tracheophyta; Spermatophyta; Magnoliophyta; basal Magnoliophyta; Amborellales; Amborellaceae; Amborella	.	.	.	.	.	.	GO:0004721^molecular_function^phosphoprotein phosphatase activity	.
c101936_g1	c101936_g1_i1	LONF1_HUMAN^LONF1_HUMAN^Q:2-190,H:422-484^100%ID^E:4e-35^RecName: Full=LON peptidase N-terminal domain and RING finger protein 1;^Eukaryota; Metazoa; Chordata; Craniata; Vertebrata; Euteleostomi; Mammalia; Eutheria; Euarchontoglires; Primates; Haplorrhini; Catarrhini; Hominidae; Homo	G1QMY4_NOMLE^G1QMY4_NOMLE^Q:2-190,H:240-302^100%ID^E:2e-33^SubName: Full=Uncharacterized protein {ECO:0000313|Ensembl:ENSNLEP00000002300};^Eukaryota; Metazoa; Chordata; Craniata; Vertebrata; Euteleostomi; Mammalia; Eutheria; Euarchontoglires; Primates; Haplorrhini; Catarrhini; Hylobatidae; Nomascus	.	.	.	.	.	COG2802^Peptidase S16, lon domain protein	GO:0004176^molecular_function^ATP-dependent peptidase activity`GO:0008270^molecular_function^zinc ion binding	.
c101939_g1	c101939_g1_i1	.	S8EEL3_9LAMI^S8EEL3_9LAMI^Q:66-143,H:1-26^80.77%ID^E:3e-06^SubName: Full=Uncharacterized protein {ECO:0000313|EMBL:EPS74398.1};^Eukaryota; Viridiplantae; Streptophyta; Embryophyta; Tracheophyta; Spermatophyta; Magnoliophyta; eudicotyledons; Gunneridae; Pentapetalae; asterids; lamiids; Lamiales; Lentibulariaceae; Genlisea	.	.	.	.	.	.	.	.
c101953_g1	c101953_g1_i1	AB2G_ARATH^AB2G_ARATH^Q:1-264,H:425-511^69.32%ID^E:2e-33^RecName: Full=ABC transporter G family member 2;^Eukaryota; Viridiplantae; Streptophyta; Embryophyta; Tracheophyta; Spermatophyta; Magnoliophyta; eudicotyledons; Gunneridae; Pentapetalae; rosids; malvids; Brassicales; Brassicaceae; Camelineae; Arabidopsis	I1NA26_SOYBN^I1NA26_SOYBN^Q:1-264,H:403-491^73.03%ID^E:2e-33^SubName: Full=Uncharacterized protein {ECO:0000313|EnsemblPlants:GLYMA19G35970.1};^Eukaryota; Viridiplantae; Streptophyta; Embryophyta; Tracheophyta; Spermatophyta; Magnoliophyta; eudicotyledons; Gunneridae; Pentapetalae; rosids; fabids; Fabales; Fabaceae; Papilionoideae; Phaseoleae; Glycine; Soja	.	.	.	.	.	COG1131^(ABC) transporter	GO:0016021^cellular_component^integral component of membrane`GO:0005524^molecular_function^ATP binding`GO:0016887^molecular_function^ATPase activity`GO:0006810^biological_process^transport	.
c10196_g2	c10196_g2_i1	.	C6JRW8_SORBI^C6JRW8_SORBI^Q:113-238,H:104-145^52.38%ID^E:0.0001^SubName: Full=Putative uncharacterized protein Sb0013s004040 {ECO:0000313|EMBL:EES20285.1};^Eukaryota; Viridiplantae; Streptophyta; Embryophyta; Tracheophyta; Spermatophyta; Magnoliophyta; Liliopsida; Poales; Poaceae; PACMAD clade; Panicoideae; Andropogoneae; Sorghum	.	.	.	.	.	.	.	.
c101978_g1	c101978_g1_i1	.	M8AWF1_AEGTA^M8AWF1_AEGTA^Q:130-267,H:916-961^54.35%ID^E:8e-10^SubName: Full=Brefeldin A-inhibited guanine nucleotide-exchange protein 2 {ECO:0000313|EMBL:EMT08767.1};^Eukaryota; Viridiplantae; Streptophyta; Embryophyta; Tracheophyta; Spermatophyta; Magnoliophyta; Liliopsida; Poales; Poaceae; BEP clade; Pooideae; Triticeae; Aegilops	.	.	.	.	.	.	.	.
c10197_g1	c10197_g1_i1	Y4361_ARATH^Y4361_ARATH^Q:2-97,H:1104-1135^87.5%ID^E:1e-11^RecName: Full=Probable LRR receptor-like serine/threonine-protein kinase At4g36180;^Eukaryota; Viridiplantae; Streptophyta; Embryophyta; Tracheophyta; Spermatophyta; Magnoliophyta; eudicotyledons; Gunneridae; Pentapetalae; rosids; malvids; Brassicales; Brassicaceae; Camelineae; Arabidopsis	G7KGF1_MEDTR^G7KGF1_MEDTR^Q:2-97,H:1099-1130^90.62%ID^E:1e-11^SubName: Full=LRR receptor-like kinase family protein {ECO:0000313|EMBL:AES95093.1};^Eukaryota; Viridiplantae; Streptophyta; Embryophyta; Tracheophyta; Spermatophyta; Magnoliophyta; eudicotyledons; Gunneridae; Pentapetalae; rosids; fabids; Fabales; Fabaceae; Papilionoideae; Trifolieae; Medicago	.	.	.	.	.	COG4886^leucine Rich Repeat	GO:0016021^cellular_component^integral component of membrane`GO:0005886^cellular_component^plasma membrane`GO:0005524^molecular_function^ATP binding`GO:0004674^molecular_function^protein serine/threonine kinase activity	.
c10198_g1	c10198_g1_i1	BL1S1_ARATH^BL1S1_ARATH^Q:300-641,H:36-149^59.65%ID^E:3e-42^RecName: Full=Biogenesis of lysosome-related organelles complex 1 subunit 1;^Eukaryota; Viridiplantae; Streptophyta; Embryophyta; Tracheophyta; Spermatophyta; Magnoliophyta; eudicotyledons; Gunneridae; Pentapetalae; rosids; malvids; Brassicales; Brassicaceae; Camelineae; Arabidopsis	D7SJL9_VITVI^D7SJL9_VITVI^Q:279-644,H:28-149^70.49%ID^E:3e-54^SubName: Full=Putative uncharacterized protein {ECO:0000313|EMBL:CBI15845.3};^Eukaryota; Viridiplantae; Streptophyta; Embryophyta; Tracheophyta; Spermatophyta; Magnoliophyta; eudicotyledons; Gunneridae; Pentapetalae; rosids; Vitales; Vitaceae; Vitis	c10198_g1_i1|m.1735	147-647[+]	BL1S1_ARATH^BL1S1_ARATH^Q:52-165,H:36-149^59.65%ID^E:2e-46^RecName: Full=Biogenesis of lysosome-related organelles complex 1 subunit 1;^Eukaryota; Viridiplantae; Streptophyta; Embryophyta; Tracheophyta; Spermatophyta; Magnoliophyta; eudicotyledons; Gunneridae; Pentapetalae; rosids; malvids; Brassicales; Brassicaceae; Camelineae; Arabidopsis	D7SJL9_VITVI^D7SJL9_VITVI^Q:45-166,H:28-149^70.49%ID^E:3e-59^SubName: Full=Putative uncharacterized protein {ECO:0000313|EMBL:CBI15845.3};^Eukaryota; Viridiplantae; Streptophyta; Embryophyta; Tracheophyta; Spermatophyta; Magnoliophyta; eudicotyledons; Gunneridae; Pentapetalae; rosids; Vitales; Vitaceae; Vitis	PF06320.8^GCN5L1^GCN5-like protein 1 (GCN5L1)^53-165^E:5.3e-37	.	GO:0031083^cellular_component^BLOC-1 complex`GO:0005768^cellular_component^endosome`GO:0016197^biological_process^endosomal transport`GO:0045324^biological_process^late endosome to vacuole transport`GO:0048364^biological_process^root development	.
c101997_g1	c101997_g1_i1	Y3982_ORYSJ^Y3982_ORYSJ^Q:3-149,H:493-536^44.9%ID^E:0.0002^RecName: Full=B3 domain-containing protein Os03g0619800;^Eukaryota; Viridiplantae; Streptophyta; Embryophyta; Tracheophyta; Spermatophyta; Magnoliophyta; Liliopsida; Poales; Poaceae; BEP clade; Ehrhartoideae; Oryzeae; Oryza	G7L911_MEDTR^G7L911_MEDTR^Q:3-158,H:297-346^46.15%ID^E:5e-05^SubName: Full=Transcriptional factor B3 family protein {ECO:0000313|EMBL:AET05311.1};^Eukaryota; Viridiplantae; Streptophyta; Embryophyta; Tracheophyta; Spermatophyta; Magnoliophyta; eudicotyledons; Gunneridae; Pentapetalae; rosids; fabids; Fabales; Fabaceae; Papilionoideae; Trifolieae; Medicago	.	.	.	.	.	.	GO:0005634^cellular_component^nucleus`GO:0003677^molecular_function^DNA binding`GO:0006355^biological_process^regulation of transcription, DNA-templated`GO:0006351^biological_process^transcription, DNA-templated	.
c102001_g1	c102001_g1_i1	RL15B_YEAST^RL15B_YEAST^Q:1-381,H:25-152^75.78%ID^E:8e-51^RecName: Full=60S ribosomal protein L15-B;^Eukaryota; Fungi; Dikarya; Ascomycota; Saccharomycotina; Saccharomycetes; Saccharomycetales; Saccharomycetaceae; Saccharomyces	A0A098VTD7_9MICR^A0A098VTD7_9MICR^Q:1-381,H:25-152^76.56%ID^E:3e-51^SubName: Full=Ribosomal protein L15 {ECO:0000313|EMBL:KGG52247.1};^Eukaryota; Fungi; Microsporidia	c102001_g1_i1|m.52874	1-381[+]	RL15A_YEAST^RL15A_YEAST^Q:1-127,H:25-152^75.78%ID^E:5e-65^RecName: Full=60S ribosomal protein L15-A;^Eukaryota; Fungi; Dikarya; Ascomycota; Saccharomycotina; Saccharomycetes; Saccharomycetales; Saccharomycetaceae; Saccharomyces	Q5A6R1_CANAL^Q5A6R1_CANAL^Q:1-127,H:25-152^78.91%ID^E:3e-66^RecName: Full=Ribosomal protein L15 {ECO:0000256|RuleBase:RU000663};^Eukaryota; Fungi; Dikarya; Ascomycota; Saccharomycotina; Saccharomycetes; Saccharomycetales; Debaryomycetaceae; Candida/Lodderomyces clade; Candida	PF00827.12^Ribosomal_L15e^Ribosomal L15^1-127^E:2.4e-63	.	GO:0022625^cellular_component^cytosolic large ribosomal subunit`GO:0003723^molecular_function^RNA binding`GO:0003735^molecular_function^structural constituent of ribosome`GO:0002181^biological_process^cytoplasmic translation	GO:0003735^molecular_function^structural constituent of ribosome`GO:0006412^biological_process^translation`GO:0005840^cellular_component^ribosome
c102022_g1	c102022_g1_i1	.	V4T3E0_9ROSI^V4T3E0_9ROSI^Q:3-458,H:764-920^38.24%ID^E:5e-14^SubName: Full=Uncharacterized protein {ECO:0000313|EMBL:ESR44066.1};^Eukaryota; Viridiplantae; Streptophyta; Embryophyta; Tracheophyta; Spermatophyta; Magnoliophyta; eudicotyledons; Gunneridae; Pentapetalae; rosids; malvids; Sapindales; Rutaceae; Citrus	c102022_g1_i1|m.52875	3-458[+]	.	V4T3E0_9ROSI^V4T3E0_9ROSI^Q:1-152,H:764-920^38.24%ID^E:4e-14^SubName: Full=Uncharacterized protein {ECO:0000313|EMBL:ESR44066.1};^Eukaryota; Viridiplantae; Streptophyta; Embryophyta; Tracheophyta; Spermatophyta; Magnoliophyta; eudicotyledons; Gunneridae; Pentapetalae; rosids; malvids; Sapindales; Rutaceae; Citrus	.	.	.	.
c102025_g1	c102025_g1_i1	.	I3TA75_MEDTR^I3TA75_MEDTR^Q:47-175,H:1-43^58.14%ID^E:9e-07^SubName: Full=Uncharacterized protein {ECO:0000313|EMBL:AFK49417.1};^Eukaryota; Viridiplantae; Streptophyta; Embryophyta; Tracheophyta; Spermatophyta; Magnoliophyta; eudicotyledons; Gunneridae; Pentapetalae; rosids; fabids; Fabales; Fabaceae; Papilionoideae; Trifolieae; Medicago	.	.	.	.	.	.	.	.
c10202_g1	c10202_g1_i1	UBA5_ARATH^UBA5_ARATH^Q:75-1325,H:10-430^76.65%ID^E:0^RecName: Full=Ubiquitin-like modifier-activating enzyme 5;^Eukaryota; Viridiplantae; Streptophyta; Embryophyta; Tracheophyta; Spermatophyta; Magnoliophyta; eudicotyledons; Gunneridae; Pentapetalae; rosids; malvids; Brassicales; Brassicaceae; Camelineae; Arabidopsis	D7SGY8_VITVI^D7SGY8_VITVI^Q:75-1328,H:10-427^85.2%ID^E:0^SubName: Full=Putative uncharacterized protein {ECO:0000313|EMBL:CBI15668.3};^Eukaryota; Viridiplantae; Streptophyta; Embryophyta; Tracheophyta; Spermatophyta; Magnoliophyta; eudicotyledons; Gunneridae; Pentapetalae; rosids; Vitales; Vitaceae; Vitis	c10202_g1_i1|m.1736	3-1331[+]	UBA5_ARATH^UBA5_ARATH^Q:16-441,H:1-430^75.98%ID^E:0^RecName: Full=Ubiquitin-like modifier-activating enzyme 5;^Eukaryota; Viridiplantae; Streptophyta; Embryophyta; Tracheophyta; Spermatophyta; Magnoliophyta; eudicotyledons; Gunneridae; Pentapetalae; rosids; malvids; Brassicales; Brassicaceae; Camelineae; Arabidopsis	D7SGY8_VITVI^D7SGY8_VITVI^Q:16-442,H:1-427^85.05%ID^E:0^SubName: Full=Putative uncharacterized protein {ECO:0000313|EMBL:CBI15668.3};^Eukaryota; Viridiplantae; Streptophyta; Embryophyta; Tracheophyta; Spermatophyta; Magnoliophyta; eudicotyledons; Gunneridae; Pentapetalae; rosids; Vitales; Vitaceae; Vitis	PF00899.16^ThiF^ThiF family^100-244^E:1.9e-36	COG0476^UBA THIF-type NAD FAD binding protein	GO:0005524^molecular_function^ATP binding`GO:0003824^molecular_function^catalytic activity`GO:0046872^molecular_function^metal ion binding	GO:0008641^molecular_function^small protein activating enzyme activity
c102042_g1	c102042_g1_i1	.	C0P9W7_MAIZE^C0P9W7_MAIZE^Q:9-269,H:2-88^41.38%ID^E:7e-11^SubName: Full=Uncharacterized protein {ECO:0000313|EMBL:ACN30962.1};^Eukaryota; Viridiplantae; Streptophyta; Embryophyta; Tracheophyta; Spermatophyta; Magnoliophyta; Liliopsida; Poales; Poaceae; PACMAD clade; Panicoideae; Andropogoneae; Zea	.	.	.	.	.	.	.	.
c102043_g1	c102043_g1_i1	RS20_RAT^RS20_RAT^Q:110-466,H:1-119^100%ID^E:5e-80^RecName: Full=40S ribosomal protein S20;^Eukaryota; Metazoa; Chordata; Craniata; Vertebrata; Euteleostomi; Mammalia; Eutheria; Euarchontoglires; Glires; Rodentia; Sciurognathi; Muroidea; Muridae; Murinae; Rattus	G3SQL6_LOXAF^G3SQL6_LOXAF^Q:113-466,H:2-119^100%ID^E:2e-77^SubName: Full=Uncharacterized protein {ECO:0000313|Ensembl:ENSLAFP00000002100};^Eukaryota; Metazoa; Chordata; Craniata; Vertebrata; Euteleostomi; Mammalia; Eutheria; Afrotheria; Proboscidea; Elephantidae; Loxodonta	c102043_g1_i1|m.52876	110-469[+]	RS20_RAT^RS20_RAT^Q:1-119,H:1-119^100%ID^E:3e-81^RecName: Full=40S ribosomal protein S20;^Eukaryota; Metazoa; Chordata; Craniata; Vertebrata; Euteleostomi; Mammalia; Eutheria; Euarchontoglires; Glires; Rodentia; Sciurognathi; Muroidea; Muridae; Murinae; Rattus	G3SQL6_LOXAF^G3SQL6_LOXAF^Q:2-119,H:2-119^100%ID^E:9e-79^SubName: Full=Uncharacterized protein {ECO:0000313|Ensembl:ENSLAFP00000002100};^Eukaryota; Metazoa; Chordata; Craniata; Vertebrata; Euteleostomi; Mammalia; Eutheria; Afrotheria; Proboscidea; Elephantidae; Loxodonta	PF00338.17^Ribosomal_S10^Ribosomal protein S10p/S20e^20-116^E:6.7e-34	COG0051^Involved in the binding of tRNA to the ribosomes (By similarity)	GO:0022627^cellular_component^cytosolic small ribosomal subunit`GO:0003723^molecular_function^RNA binding`GO:0003735^molecular_function^structural constituent of ribosome`GO:0006412^biological_process^translation	.
c102063_g1	c102063_g1_i1	U496K_ARATH^U496K_ARATH^Q:112-288,H:86-144^37.29%ID^E:5e-08^RecName: Full=UPF0496 protein At1g20180;^Eukaryota; Viridiplantae; Streptophyta; Embryophyta; Tracheophyta; Spermatophyta; Magnoliophyta; eudicotyledons; Gunneridae; Pentapetalae; rosids; malvids; Brassicales; Brassicaceae; Camelineae; Arabidopsis	V4T5K1_9ROSI^V4T5K1_9ROSI^Q:103-288,H:70-131^54.84%ID^E:4e-15^SubName: Full=Uncharacterized protein {ECO:0000313|EMBL:ESR48477.1};^Eukaryota; Viridiplantae; Streptophyta; Embryophyta; Tracheophyta; Spermatophyta; Magnoliophyta; eudicotyledons; Gunneridae; Pentapetalae; rosids; malvids; Sapindales; Rutaceae; Citrus	.	.	.	.	.	.	GO:0016021^cellular_component^integral component of membrane	.
c102067_g1	c102067_g1_i1	.	A0A087H0K2_ARAAL^A0A087H0K2_ARAAL^Q:14-232,H:252-322^42.67%ID^E:4e-08^SubName: Full=Uncharacterized protein {ECO:0000313|EMBL:KFK35654.1};^Eukaryota; Viridiplantae; Streptophyta; Embryophyta; Tracheophyta; Spermatophyta; Magnoliophyta; eudicotyledons; Gunneridae; Pentapetalae; rosids; malvids; Brassicales; Brassicaceae; Arabideae; Arabis	.	.	.	.	.	.	.	.
c10206_g1	c10206_g1_i1	.	A0A059DGA4_EUCGR^A0A059DGA4_EUCGR^Q:116-253,H:35-80^54.35%ID^E:3e-06^SubName: Full=Uncharacterized protein {ECO:0000313|EMBL:KCW89607.1};^Eukaryota; Viridiplantae; Streptophyta; Embryophyta; Tracheophyta; Spermatophyta; Magnoliophyta; eudicotyledons; Gunneridae; Pentapetalae; rosids; malvids; Myrtales; Myrtaceae; Eucalyptus	.	.	.	.	.	.	.	.
c102077_g1	c102077_g1_i1	.	A8XDB9_CAEBR^A8XDB9_CAEBR^Q:27-221,H:4-68^35.38%ID^E:0.0002^SubName: Full=Protein CBG11304 {ECO:0000313|EMBL:CAP30638.1};^Eukaryota; Metazoa; Ecdysozoa; Nematoda; Chromadorea; Rhabditida; Rhabditoidea; Rhabditidae; Peloderinae; Caenorhabditis	.	.	.	.	.	.	.	.
c102091_g1	c102091_g1_i1	.	B9RTY9_RICCO^B9RTY9_RICCO^Q:174-323,H:23-72^56%ID^E:4e-10^SubName: Full=Serine-threonine protein kinase, plant-type, putative {ECO:0000313|EMBL:EEF45371.1};^Eukaryota; Viridiplantae; Streptophyta; Embryophyta; Tracheophyta; Spermatophyta; Magnoliophyta; eudicotyledons; Gunneridae; Pentapetalae; rosids; fabids; Malpighiales; Euphorbiaceae; Acalyphoideae; Acalypheae; Ricinus	c102091_g1_i1|m.52878	3-323[+]	.	F2EKW5_HORVD^F2EKW5_HORVD^Q:50-107,H:31-87^50%ID^E:4e-10^SubName: Full=Predicted protein {ECO:0000313|EMBL:BAK07987.1};^Eukaryota; Viridiplantae; Streptophyta; Embryophyta; Tracheophyta; Spermatophyta; Magnoliophyta; Liliopsida; Poales; Poaceae; BEP clade; Pooideae; Triticeae; Hordeum	.	.	.	.
c102097_g1	c102097_g1_i1	GDL10_ARATH^GDL10_ARATH^Q:44-247,H:306-374^48.57%ID^E:9e-14^RecName: Full=GDSL esterase/lipase At1g28610;^Eukaryota; Viridiplantae; Streptophyta; Embryophyta; Tracheophyta; Spermatophyta; Magnoliophyta; eudicotyledons; Gunneridae; Pentapetalae; rosids; malvids; Brassicales; Brassicaceae; Camelineae; Arabidopsis	M1CAY2_SOLTU^M1CAY2_SOLTU^Q:2-223,H:286-358^54.05%ID^E:2e-21^SubName: Full=Uncharacterized protein {ECO:0000313|EnsemblPlants:PGSC0003DMT400063639};^Eukaryota; Viridiplantae; Streptophyta; Embryophyta; Tracheophyta; Spermatophyta; Magnoliophyta; eudicotyledons; Gunneridae; Pentapetalae; asterids; lamiids; Solanales; Solanaceae; Solanoideae; Solaneae; Solanum	.	.	.	.	.	COG3240^GDSL esterase lipase	GO:0005576^cellular_component^extracellular region`GO:0016788^molecular_function^hydrolase activity, acting on ester bonds`GO:0016042^biological_process^lipid catabolic process	.
c10209_g1	c10209_g1_i1	SC24A_ARATH^SC24A_ARATH^Q:144-284,H:792-838^61.7%ID^E:4e-14^RecName: Full=Protein transport protein Sec24-like At3g07100;^Eukaryota; Viridiplantae; Streptophyta; Embryophyta; Tracheophyta; Spermatophyta; Magnoliophyta; eudicotyledons; Gunneridae; Pentapetalae; rosids; malvids; Brassicales; Brassicaceae; Camelineae; Arabidopsis	B9T474_RICCO^B9T474_RICCO^Q:144-284,H:784-830^80.85%ID^E:9e-17^SubName: Full=Protein transport protein Sec24A, putative {ECO:0000313|EMBL:EEF29351.1};^Eukaryota; Viridiplantae; Streptophyta; Embryophyta; Tracheophyta; Spermatophyta; Magnoliophyta; eudicotyledons; Gunneridae; Pentapetalae; rosids; fabids; Malpighiales; Euphorbiaceae; Acalyphoideae; Acalypheae; Ricinus	.	.	.	.	.	COG5028^SEC24 family, member	GO:0030127^cellular_component^COPII vesicle coat`GO:0005789^cellular_component^endoplasmic reticulum membrane`GO:0033116^cellular_component^endoplasmic reticulum-Golgi intermediate compartment membrane`GO:0000139^cellular_component^Golgi membrane`GO:0008270^molecular_function^zinc ion binding`GO:0080119^biological_process^ER body organization`GO:0006888^biological_process^ER to Golgi vesicle-medi…	.
c102103_g1	c102103_g1_i1	.	A0A022RN74_ERYGU^A0A022RN74_ERYGU^Q:2-181,H:111-174^56.25%ID^E:4e-07^SubName: Full=Uncharacterized protein {ECO:0000313|EMBL:EYU41494.1};^Eukaryota; Viridiplantae; Streptophyta; Embryophyta; Tracheophyta; Spermatophyta; Magnoliophyta; eudicotyledons; Gunneridae; Pentapetalae; asterids; lamiids; Lamiales; Phrymaceae; Erythranthe	.	.	.	.	.	.	.	.
c102122_g1	c102122_g1_i1	Y4361_ARATH^Y4361_ARATH^Q:1-396,H:111-240^54.55%ID^E:1e-25^RecName: Full=Probable LRR receptor-like serine/threonine-protein kinase At4g36180;^Eukaryota; Viridiplantae; Streptophyta; Embryophyta; Tracheophyta; Spermatophyta; Magnoliophyta; eudicotyledons; Gunneridae; Pentapetalae; rosids; malvids; Brassicales; Brassicaceae; Camelineae; Arabidopsis`Y4361_ARATH^Y4361_ARATH^Q:4-393,H:352-481^37.69%I…	K7KSQ0_SOYBN^K7KSQ0_SOYBN^Q:1-396,H:115-245^62.41%ID^E:4e-36^SubName: Full=Uncharacterized protein {ECO:0000313|EnsemblPlants:GLYMA06G02930.2};^Eukaryota; Viridiplantae; Streptophyta; Embryophyta; Tracheophyta; Spermatophyta; Magnoliophyta; eudicotyledons; Gunneridae; Pentapetalae; rosids; fabids; Fabales; Fabaceae; Papilionoideae; Phaseoleae; Glycine; Soja`K7KSQ0_SOYBN^K7KSQ0_SOYBN^Q:22-372,H:34…	c102122_g1_i1|m.52879	1-396[+]	Y4361_ARATH^Y4361_ARATH^Q:1-132,H:111-240^58.33%ID^E:2e-31^RecName: Full=Probable LRR receptor-like serine/threonine-protein kinase At4g36180;^Eukaryota; Viridiplantae; Streptophyta; Embryophyta; Tracheophyta; Spermatophyta; Magnoliophyta; eudicotyledons; Gunneridae; Pentapetalae; rosids; malvids; Brassicales; Brassicaceae; Camelineae; Arabidopsis`Y4361_ARATH^Y4361_ARATH^Q:1-131,H:351-481^37.4%ID…	B9H4J1_POPTR^B9H4J1_POPTR^Q:1-132,H:197-326^65.91%ID^E:9e-44^SubName: Full=Uncharacterized protein {ECO:0000313|EMBL:EEE93902.2};^Eukaryota; Viridiplantae; Streptophyta; Embryophyta; Tracheophyta; Spermatophyta; Magnoliophyta; eudicotyledons; Gunneridae; Pentapetalae; rosids; fabids; Malpighiales; Salicaceae; Saliceae; Populus`B9H4J1_POPTR^B9H4J1_POPTR^Q:2-132,H:413-543^42.75%ID^E:2e-16^SubName: …	PF13855.1^LRR_8^Leucine rich repeat^7-66^E:3e-08`PF12799.2^LRR_4^Leucine Rich repeats (2 copies)^8-43^E:1.5e-06`PF00560.28^LRR_1^Leucine Rich Repeat^8-27^E:0.85`PF13504.1^LRR_7^Leucine rich repeat^9-23^E:150`PF00560.28^LRR_1^Leucine Rich Repeat^31-48^E:0.95`PF13504.1^LRR_7^Leucine rich repeat^31-42^E:160`PF12799.2^LRR_4^Leucine Rich repeats (2 copies)^54-91^E:1.2e-06`PF13516.1^LRR_6^Leucine Rich …	COG4886^leucine Rich Repeat	GO:0016021^cellular_component^integral component of membrane`GO:0005886^cellular_component^plasma membrane`GO:0005524^molecular_function^ATP binding`GO:0004674^molecular_function^protein serine/threonine kinase activity	GO:0005515^molecular_function^protein binding
c102122_g1	c102122_g1_i1	Y4361_ARATH^Y4361_ARATH^Q:1-396,H:111-240^54.55%ID^E:1e-25^RecName: Full=Probable LRR receptor-like serine/threonine-protein kinase At4g36180;^Eukaryota; Viridiplantae; Streptophyta; Embryophyta; Tracheophyta; Spermatophyta; Magnoliophyta; eudicotyledons; Gunneridae; Pentapetalae; rosids; malvids; Brassicales; Brassicaceae; Camelineae; Arabidopsis`Y4361_ARATH^Y4361_ARATH^Q:4-393,H:352-481^37.69%I…	K7KSQ0_SOYBN^K7KSQ0_SOYBN^Q:1-396,H:115-245^62.41%ID^E:4e-36^SubName: Full=Uncharacterized protein {ECO:0000313|EnsemblPlants:GLYMA06G02930.2};^Eukaryota; Viridiplantae; Streptophyta; Embryophyta; Tracheophyta; Spermatophyta; Magnoliophyta; eudicotyledons; Gunneridae; Pentapetalae; rosids; fabids; Fabales; Fabaceae; Papilionoideae; Phaseoleae; Glycine; Soja`K7KSQ0_SOYBN^K7KSQ0_SOYBN^Q:22-372,H:34…	c102122_g1_i1|m.52880	2-328[+]	.	.	.	.	.	.
c102124_g1	c102124_g1_i1	ROGFE_ARATH^ROGFE_ARATH^Q:2-235,H:392-469^61.54%ID^E:8e-26^RecName: Full=Rop guanine nucleotide exchange factor 14;^Eukaryota; Viridiplantae; Streptophyta; Embryophyta; Tracheophyta; Spermatophyta; Magnoliophyta; eudicotyledons; Gunneridae; Pentapetalae; rosids; malvids; Brassicales; Brassicaceae; Camelineae; Arabidopsis	M5WM10_PRUPE^M5WM10_PRUPE^Q:2-235,H:370-446^70.51%ID^E:2e-28^SubName: Full=Uncharacterized protein {ECO:0000313|EMBL:EMJ10298.1};^Eukaryota; Viridiplantae; Streptophyta; Embryophyta; Tracheophyta; Spermatophyta; Magnoliophyta; eudicotyledons; Gunneridae; Pentapetalae; rosids; fabids; Rosales; Rosaceae; Maloideae; Amygdaleae; Prunus	.	.	.	.	.	.	GO:0005886^cellular_component^plasma membrane`GO:0005089^molecular_function^Rho guanyl-nucleotide exchange factor activity`GO:0032321^biological_process^positive regulation of Rho GTPase activity`GO:0080092^biological_process^regulation of pollen tube growth	.
c102126_g1	c102126_g1_i1	PUB35_ARATH^PUB35_ARATH^Q:3-203,H:521-587^68.66%ID^E:1e-27^RecName: Full=U-box domain-containing protein 35;^Eukaryota; Viridiplantae; Streptophyta; Embryophyta; Tracheophyta; Spermatophyta; Magnoliophyta; eudicotyledons; Gunneridae; Pentapetalae; rosids; malvids; Brassicales; Brassicaceae; Camelineae; Arabidopsis	A0A0A0KAY6_CUCSA^A0A0A0KAY6_CUCSA^Q:3-203,H:443-509^83.58%ID^E:8e-33^SubName: Full=Uncharacterized protein {ECO:0000313|EMBL:KGN45512.1};^Eukaryota; Viridiplantae; Streptophyta; Embryophyta; Tracheophyta; Spermatophyta; Magnoliophyta; eudicotyledons; Gunneridae; Pentapetalae; rosids; fabids; Cucurbitales; Cucurbitaceae; Benincaseae; Cucumis	.	.	.	.	.	COG0515^Serine Threonine protein kinase	GO:0005524^molecular_function^ATP binding`GO:0016874^molecular_function^ligase activity`GO:0004674^molecular_function^protein serine/threonine kinase activity`GO:0004842^molecular_function^ubiquitin-protein transferase activity`GO:0006950^biological_process^response to stress	.
c10212_g1	c10212_g1_i1	.	I3SQ04_LOTJA^I3SQ04_LOTJA^Q:245-439,H:86-150^80%ID^E:2e-26^SubName: Full=Uncharacterized protein {ECO:0000313|EMBL:AFK42346.1};^Eukaryota; Viridiplantae; Streptophyta; Embryophyta; Tracheophyta; Spermatophyta; Magnoliophyta; eudicotyledons; Gunneridae; Pentapetalae; rosids; fabids; Fabales; Fabaceae; Papilionoideae; Loteae; Lotus	.	.	.	.	.	.	.	.
c102134_g1	c102134_g1_i1	LAHY_LARTR^LAHY_LARTR^Q:2-184,H:404-466^45.71%ID^E:5e-09^RecName: Full=(+)-larreatricin hydroxylase, chloroplastic;^Eukaryota; Viridiplantae; Streptophyta; Embryophyta; Tracheophyta; Spermatophyta; Magnoliophyta; eudicotyledons; Gunneridae; Pentapetalae; rosids; fabids; Zygophyllales; Zygophyllaceae; Larreoideae; Larrea	Q40774_PHYAM^Q40774_PHYAM^Q:2-268,H:420-508^93.26%ID^E:1e-30^SubName: Full=Polyphenol oxidase {ECO:0000313|EMBL:BAA08234.1};^Eukaryota; Viridiplantae; Streptophyta; Embryophyta; Tracheophyta; Spermatophyta; Magnoliophyta; eudicotyledons; Gunneridae; Pentapetalae; Caryophyllales; Phytolaccaceae; Phytolacca	.	.	.	.	.	.	GO:0009543^cellular_component^chloroplast thylakoid lumen`GO:0004097^molecular_function^catechol oxidase activity`GO:0046872^molecular_function^metal ion binding`GO:1901708^biological_process^(+)-3'-hydroxylarreatricin biosynthetic process`GO:1901709^biological_process^(+)-larreatricin metabolic process`GO:0046148^biological_process^pigment biosynthetic process	.
c102141_g1	c102141_g1_i1	SPAG7_DANRE^SPAG7_DANRE^Q:3-155,H:79-129^43.14%ID^E:1e-05^RecName: Full=Sperm-associated antigen 7 homolog;^Eukaryota; Metazoa; Chordata; Craniata; Vertebrata; Euteleostomi; Actinopterygii; Neopterygii; Teleostei; Ostariophysi; Cypriniformes; Cyprinidae; Danio	Q5K4G4_SUBDO^Q5K4G4_SUBDO^Q:6-170,H:78-130^47.27%ID^E:3e-07^SubName: Full=Sperm associated antigen {ECO:0000313|EMBL:CAF04077.1};^Eukaryota; Metazoa; Porifera; Demospongiae; Hadromerida; Suberitidae; Suberites	.	.	.	.	.	NOG75013^	GO:0003676^molecular_function^nucleic acid binding	.
c102142_g1	c102142_g1_i1	POL5_DROME^POL5_DROME^Q:17-298,H:294-387^38.3%ID^E:3e-13^RecName: Full=Retrovirus-related Pol polyprotein from transposon opus;^Eukaryota; Metazoa; Ecdysozoa; Arthropoda; Hexapoda; Insecta; Pterygota; Neoptera; Endopterygota; Diptera; Brachycera; Muscomorpha; Ephydroidea; Drosophilidae; Drosophila; Sophophora	A5CBR4_VITVI^A5CBR4_VITVI^Q:2-298,H:529-627^64.65%ID^E:5e-31^SubName: Full=Putative uncharacterized protein {ECO:0000313|EMBL:CAN66579.1};^Eukaryota; Viridiplantae; Streptophyta; Embryophyta; Tracheophyta; Spermatophyta; Magnoliophyta; eudicotyledons; Gunneridae; Pentapetalae; rosids; Vitales; Vitaceae; Vitis	.	.	.	.	.	.	GO:0005634^cellular_component^nucleus`GO:0004519^molecular_function^endonuclease activity`GO:0003676^molecular_function^nucleic acid binding`GO:0008233^molecular_function^peptidase activity`GO:0003964^molecular_function^RNA-directed DNA polymerase activity`GO:0015074^biological_process^DNA integration`GO:0006278^biological_process^RNA-dependent DNA replication`GO:0006313^biological_process^transp…	.
c102143_g1	c102143_g1_i1	.	C0PKV2_MAIZE^C0PKV2_MAIZE^Q:121-306,H:155-216^54.84%ID^E:0.0006^SubName: Full=Uncharacterized protein {ECO:0000313|EMBL:ACN35818.1};^Eukaryota; Viridiplantae; Streptophyta; Embryophyta; Tracheophyta; Spermatophyta; Magnoliophyta; Liliopsida; Poales; Poaceae; PACMAD clade; Panicoideae; Andropogoneae; Zea	.	.	.	.	.	.	.	.
c102144_g1	c102144_g1_i1	FLS2_ARATH^FLS2_ARATH^Q:4-213,H:594-663^50%ID^E:1e-13^RecName: Full=LRR receptor-like serine/threonine-protein kinase FLS2;^Eukaryota; Viridiplantae; Streptophyta; Embryophyta; Tracheophyta; Spermatophyta; Magnoliophyta; eudicotyledons; Gunneridae; Pentapetalae; rosids; malvids; Brassicales; Brassicaceae; Camelineae; Arabidopsis	M5WM94_PRUPE^M5WM94_PRUPE^Q:1-213,H:594-664^63.38%ID^E:1e-20^SubName: Full=Uncharacterized protein {ECO:0000313|EMBL:EMJ14917.1};^Eukaryota; Viridiplantae; Streptophyta; Embryophyta; Tracheophyta; Spermatophyta; Magnoliophyta; eudicotyledons; Gunneridae; Pentapetalae; rosids; fabids; Rosales; Rosaceae; Maloideae; Amygdaleae; Prunus	.	.	.	.	.	COG0515^Serine Threonine protein kinase	GO:0005768^cellular_component^endosome`GO:0010008^cellular_component^endosome membrane`GO:0016021^cellular_component^integral component of membrane`GO:0016020^cellular_component^membrane`GO:0005886^cellular_component^plasma membrane`GO:0005524^molecular_function^ATP binding`GO:0004675^molecular_function^transmembrane receptor protein serine/threonine kinase activity`GO:0052544^biological_process^…	.
c102150_g1	c102150_g1_i1	.	B9RLS9_RICCO^B9RLS9_RICCO^Q:12-146,H:19-63^66.67%ID^E:4e-11^SubName: Full=Putative uncharacterized protein {ECO:0000313|EMBL:EEF47804.1};^Eukaryota; Viridiplantae; Streptophyta; Embryophyta; Tracheophyta; Spermatophyta; Magnoliophyta; eudicotyledons; Gunneridae; Pentapetalae; rosids; fabids; Malpighiales; Euphorbiaceae; Acalyphoideae; Acalypheae; Ricinus	.	.	.	.	.	.	.	.
c102167_g1	c102167_g1_i1	.	B9SWN2_RICCO^B9SWN2_RICCO^Q:78-281,H:32-100^68.12%ID^E:0.0002^SubName: Full=Putative uncharacterized protein {ECO:0000313|EMBL:EEF31971.1};^Eukaryota; Viridiplantae; Streptophyta; Embryophyta; Tracheophyta; Spermatophyta; Magnoliophyta; eudicotyledons; Gunneridae; Pentapetalae; rosids; fabids; Malpighiales; Euphorbiaceae; Acalyphoideae; Acalypheae; Ricinus	.	.	.	.	.	.	.	.
c102169_g1	c102169_g1_i1	EIF3K_ARATH^EIF3K_ARATH^Q:224-301,H:13-38^84.62%ID^E:4e-07^RecName: Full=Eukaryotic translation initiation factor 3 subunit K {ECO:0000255|HAMAP-Rule:MF_03010};^Eukaryota; Viridiplantae; Streptophyta; Embryophyta; Tracheophyta; Spermatophyta; Magnoliophyta; eudicotyledons; Gunneridae; Pentapetalae; rosids; malvids; Brassicales; Brassicaceae; Camelineae; Arabidopsis	A0A022QDV3_ERYGU^A0A022QDV3_ERYGU^Q:179-301,H:1-46^60.87%ID^E:5e-07^SubName: Full=Uncharacterized protein {ECO:0000313|EMBL:EYU25804.1};^Eukaryota; Viridiplantae; Streptophyta; Embryophyta; Tracheophyta; Spermatophyta; Magnoliophyta; eudicotyledons; Gunneridae; Pentapetalae; asterids; lamiids; Lamiales; Phrymaceae; Erythranthe	.	.	.	.	.	.	GO:0005829^cellular_component^cytosol`GO:0016282^cellular_component^eukaryotic 43S preinitiation complex`GO:0033290^cellular_component^eukaryotic 48S preinitiation complex`GO:0005852^cellular_component^eukaryotic translation initiation factor 3 complex`GO:0043022^molecular_function^ribosome binding`GO:0003743^molecular_function^translation initiation factor activity`GO:0001731^biological_process^…	.
c102177_g1	c102177_g1_i1	RGA1_SOLBU^RGA1_SOLBU^Q:9-248,H:693-769^37.04%ID^E:5e-10^RecName: Full=Putative disease resistance protein RGA1;^Eukaryota; Viridiplantae; Streptophyta; Embryophyta; Tracheophyta; Spermatophyta; Magnoliophyta; eudicotyledons; Gunneridae; Pentapetalae; asterids; lamiids; Solanales; Solanaceae; Solanoideae; Solaneae; Solanum	M0ZZC8_SOLTU^M0ZZC8_SOLTU^Q:3-248,H:81-158^45.12%ID^E:4e-12^SubName: Full=Uncharacterized protein {ECO:0000313|EnsemblPlants:PGSC0003DMT400011303};^Eukaryota; Viridiplantae; Streptophyta; Embryophyta; Tracheophyta; Spermatophyta; Magnoliophyta; eudicotyledons; Gunneridae; Pentapetalae; asterids; lamiids; Solanales; Solanaceae; Solanoideae; Solaneae; Solanum	.	.	.	.	.	.	GO:0043531^molecular_function^ADP binding`GO:0005524^molecular_function^ATP binding`GO:0006952^biological_process^defense response	.
c10217_g1	c10217_g1_i1	RCCR_ARATH^RCCR_ARATH^Q:690-1487,H:49-313^51.87%ID^E:6e-84^RecName: Full=Red chlorophyll catabolite reductase, chloroplastic;^Eukaryota; Viridiplantae; Streptophyta; Embryophyta; Tracheophyta; Spermatophyta; Magnoliophyta; eudicotyledons; Gunneridae; Pentapetalae; rosids; malvids; Brassicales; Brassicaceae; Camelineae; Arabidopsis	V4RWD5_9ROSI^V4RWD5_9ROSI^Q:627-1493,H:39-329^58.22%ID^E:7e-113^SubName: Full=Uncharacterized protein {ECO:0000313|EMBL:ESR39133.1};^Eukaryota; Viridiplantae; Streptophyta; Embryophyta; Tracheophyta; Spermatophyta; Magnoliophyta; eudicotyledons; Gunneridae; Pentapetalae; rosids; malvids; Sapindales; Rutaceae; Citrus	c10217_g1_i1|m.1737	522-1496[+]	RCCR_ARATH^RCCR_ARATH^Q:57-322,H:49-313^51.87%ID^E:2e-87^RecName: Full=Red chlorophyll catabolite reductase, chloroplastic;^Eukaryota; Viridiplantae; Streptophyta; Embryophyta; Tracheophyta; Spermatophyta; Magnoliophyta; eudicotyledons; Gunneridae; Pentapetalae; rosids; malvids; Brassicales; Brassicaceae; Camelineae; Arabidopsis	V4RWD5_9ROSI^V4RWD5_9ROSI^Q:36-324,H:39-329^58.22%ID^E:5e-117^SubName: Full=Uncharacterized protein {ECO:0000313|EMBL:ESR39133.1};^Eukaryota; Viridiplantae; Streptophyta; Embryophyta; Tracheophyta; Spermatophyta; Magnoliophyta; eudicotyledons; Gunneridae; Pentapetalae; rosids; malvids; Sapindales; Rutaceae; Citrus	PF06405.6^RCC_reductase^Red chlorophyll catabolite reductase (RCC reductase)^71-323^E:5.7e-107	.	GO:0009507^cellular_component^chloroplast`GO:0009941^cellular_component^chloroplast envelope`GO:0009570^cellular_component^chloroplast stroma`GO:0009535^cellular_component^chloroplast thylakoid membrane`GO:0005737^cellular_component^cytoplasm`GO:0005829^cellular_component^cytosol`GO:0005739^cellular_component^mitochondrion`GO:0051743^molecular_function^red chlorophyll catabolite reductase activit…	.
c10217_g1	c10217_g1_i2	RCCR_ARATH^RCCR_ARATH^Q:690-902,H:49-119^49.3%ID^E:1e-13^RecName: Full=Red chlorophyll catabolite reductase, chloroplastic;^Eukaryota; Viridiplantae; Streptophyta; Embryophyta; Tracheophyta; Spermatophyta; Magnoliophyta; eudicotyledons; Gunneridae; Pentapetalae; rosids; malvids; Brassicales; Brassicaceae; Camelineae; Arabidopsis	V4RWD5_9ROSI^V4RWD5_9ROSI^Q:627-893,H:39-127^51.69%ID^E:5e-21^SubName: Full=Uncharacterized protein {ECO:0000313|EMBL:ESR39133.1};^Eukaryota; Viridiplantae; Streptophyta; Embryophyta; Tracheophyta; Spermatophyta; Magnoliophyta; eudicotyledons; Gunneridae; Pentapetalae; rosids; malvids; Sapindales; Rutaceae; Citrus	c10217_g1_i2|m.1738	522-953[+]	RCCR_ARATH^RCCR_ARATH^Q:57-124,H:49-116^50%ID^E:3e-15^RecName: Full=Red chlorophyll catabolite reductase, chloroplastic;^Eukaryota; Viridiplantae; Streptophyta; Embryophyta; Tracheophyta; Spermatophyta; Magnoliophyta; eudicotyledons; Gunneridae; Pentapetalae; rosids; malvids; Brassicales; Brassicaceae; Camelineae; Arabidopsis	V4RWD5_9ROSI^V4RWD5_9ROSI^Q:36-124,H:39-127^51.69%ID^E:6e-23^SubName: Full=Uncharacterized protein {ECO:0000313|EMBL:ESR39133.1};^Eukaryota; Viridiplantae; Streptophyta; Embryophyta; Tracheophyta; Spermatophyta; Magnoliophyta; eudicotyledons; Gunneridae; Pentapetalae; rosids; malvids; Sapindales; Rutaceae; Citrus	PF06405.6^RCC_reductase^Red chlorophyll catabolite reductase (RCC reductase)^71-125^E:9.4e-18	.	GO:0009507^cellular_component^chloroplast`GO:0009941^cellular_component^chloroplast envelope`GO:0009570^cellular_component^chloroplast stroma`GO:0009535^cellular_component^chloroplast thylakoid membrane`GO:0005737^cellular_component^cytoplasm`GO:0005829^cellular_component^cytosol`GO:0005739^cellular_component^mitochondrion`GO:0051743^molecular_function^red chlorophyll catabolite reductase activit…	.
c102181_g1	c102181_g1_i1	2A5G_ARATH^2A5G_ARATH^Q:8-247,H:171-250^80%ID^E:2e-37^RecName: Full=Serine/threonine protein phosphatase 2A 59 kDa regulatory subunit B' gamma isoform;^Eukaryota; Viridiplantae; Streptophyta; Embryophyta; Tracheophyta; Spermatophyta; Magnoliophyta; eudicotyledons; Gunneridae; Pentapetalae; rosids; malvids; Brassicales; Brassicaceae; Camelineae; Arabidopsis	A0A061EU67_THECC^A0A061EU67_THECC^Q:2-247,H:161-242^96.34%ID^E:5e-47^SubName: Full=Phosphatase 2A regulatory B subunit family protein, ALPHA {ECO:0000313|EMBL:EOY07957.1};^Eukaryota; Viridiplantae; Streptophyta; Embryophyta; Tracheophyta; Spermatophyta; Magnoliophyta; eudicotyledons; Gunneridae; Pentapetalae; rosids; malvids; Malvales; Malvaceae; Byttnerioideae; Theobroma	.	.	.	.	.	.	GO:0000159^cellular_component^protein phosphatase type 2A complex`GO:0008266^molecular_function^poly(U) RNA binding`GO:0008601^molecular_function^protein phosphatase type 2A regulator activity`GO:0006555^biological_process^methionine metabolic process`GO:0031348^biological_process^negative regulation of defense response`GO:0090342^biological_process^regulation of cell aging`GO:0007165^biological_…	.
c102186_g1	c102186_g1_i1	ACT10_DICDI^ACT10_DICDI^Q:2-280,H:125-217^98.92%ID^E:9e-59^RecName: Full=Actin-10;^Eukaryota; Amoebozoa; Mycetozoa; Dictyosteliida; Dictyostelium	A2V741_BALBR^A2V741_BALBR^Q:2-280,H:45-137^98.92%ID^E:2e-59^SubName: Full=Beta actin {ECO:0000313|EMBL:BAF47273.1};^Eukaryota; Metazoa; Chordata; Craniata; Vertebrata; Euteleostomi; Mammalia; Eutheria; Laurasiatheria; Cetartiodactyla; Cetacea; Mysticeti; Balaenopteridae; Balaenoptera	.	.	.	.	.	COG5277^actin-related protein	GO:0015629^cellular_component^actin cytoskeleton`GO:0005884^cellular_component^actin filament`GO:0031252^cellular_component^cell leading edge`GO:0060187^cellular_component^cell pole`GO:0032009^cellular_component^early phagosome`GO:0001891^cellular_component^phagocytic cup`GO:0045335^cellular_component^phagocytic vesicle`GO:0032010^cellular_component^phagolysosome`GO:0031143^cellular_component^pse…	.
c102197_g1	c102197_g1_i1	BH068_ARATH^BH068_ARATH^Q:31-201,H:211-270^49.18%ID^E:0.0001^RecName: Full=Transcription factor bHLH68;^Eukaryota; Viridiplantae; Streptophyta; Embryophyta; Tracheophyta; Spermatophyta; Magnoliophyta; eudicotyledons; Gunneridae; Pentapetalae; rosids; malvids; Brassicales; Brassicaceae; Camelineae; Arabidopsis	B9RQI6_RICCO^B9RQI6_RICCO^Q:31-201,H:159-211^66.1%ID^E:1e-08^SubName: Full=Transcription factor, putative {ECO:0000313|EMBL:EEF46425.1};^Eukaryota; Viridiplantae; Streptophyta; Embryophyta; Tracheophyta; Spermatophyta; Magnoliophyta; eudicotyledons; Gunneridae; Pentapetalae; rosids; fabids; Malpighiales; Euphorbiaceae; Acalyphoideae; Acalypheae; Ricinus	.	.	.	.	.	.	GO:0005634^cellular_component^nucleus`GO:0003677^molecular_function^DNA binding`GO:0003700^molecular_function^sequence-specific DNA binding transcription factor activity`GO:0006355^biological_process^regulation of transcription, DNA-templated`GO:0006351^biological_process^transcription, DNA-templated	.
c102202_g1	c102202_g1_i1	ITB5_HUMAN^ITB5_HUMAN^Q:119-217,H:580-612^100%ID^E:1e-14^RecName: Full=Integrin beta-5;^Eukaryota; Metazoa; Chordata; Craniata; Vertebrata; Euteleostomi; Mammalia; Eutheria; Euarchontoglires; Primates; Haplorrhini; Catarrhini; Hominidae; Homo	H2P9I3_PONAB^H2P9I3_PONAB^Q:119-217,H:472-504^100%ID^E:5e-13^RecName: Full=Integrin beta {ECO:0000256|RuleBase:RU000633};^Eukaryota; Metazoa; Chordata; Craniata; Vertebrata; Euteleostomi; Mammalia; Eutheria; Euarchontoglires; Primates; Haplorrhini; Catarrhini; Hominidae; Pongo	.	.	.	.	.	.	GO:0031252^cellular_component^cell leading edge`GO:0009986^cellular_component^cell surface`GO:0070062^cellular_component^extracellular vesicular exosome`GO:0005925^cellular_component^focal adhesion`GO:0034684^cellular_component^integrin alphav-beta5 complex`GO:0045335^cellular_component^phagocytic vesicle`GO:0005886^cellular_component^plasma membrane`GO:0043235^cellular_component^receptor complex…	.
c102208_g1	c102208_g1_i1	GEX3_ARATH^GEX3_ARATH^Q:23-220,H:118-177^40.91%ID^E:4e-06^RecName: Full=Protein GAMETE EXPRESSED 3;^Eukaryota; Viridiplantae; Streptophyta; Embryophyta; Tracheophyta; Spermatophyta; Magnoliophyta; eudicotyledons; Gunneridae; Pentapetalae; rosids; malvids; Brassicales; Brassicaceae; Camelineae; Arabidopsis	W9RDS2_9ROSA^W9RDS2_9ROSA^Q:2-226,H:182-257^59.74%ID^E:8e-21^SubName: Full=Uncharacterized protein {ECO:0000313|EMBL:EXB72258.1};^Eukaryota; Viridiplantae; Streptophyta; Embryophyta; Tracheophyta; Spermatophyta; Magnoliophyta; eudicotyledons; Gunneridae; Pentapetalae; rosids; fabids; Rosales; Moraceae; Morus	.	.	.	.	.	.	GO:0016021^cellular_component^integral component of membrane`GO:0005886^cellular_component^plasma membrane`GO:0009793^biological_process^embryo development ending in seed dormancy`GO:0010183^biological_process^pollen tube guidance	.
c102240_g1	c102240_g1_i1	COPIA_DROME^COPIA_DROME^Q:7-225,H:1328-1400^41.1%ID^E:2e-10^RecName: Full=Copia protein;^Eukaryota; Metazoa; Ecdysozoa; Arthropoda; Hexapoda; Insecta; Pterygota; Neoptera; Endopterygota; Diptera; Brachycera; Muscomorpha; Ephydroidea; Drosophilidae; Drosophila; Sophophora	B4FZ33_MAIZE^B4FZ33_MAIZE^Q:7-252,H:446-526^50%ID^E:4e-17^SubName: Full=Uncharacterized protein {ECO:0000313|EMBL:ACF87376.2};^Eukaryota; Viridiplantae; Streptophyta; Embryophyta; Tracheophyta; Spermatophyta; Magnoliophyta; Liliopsida; Poales; Poaceae; PACMAD clade; Panicoideae; Andropogoneae; Zea	.	.	.	.	.	.	GO:0004190^molecular_function^aspartic-type endopeptidase activity`GO:0005524^molecular_function^ATP binding`GO:0003676^molecular_function^nucleic acid binding`GO:0008270^molecular_function^zinc ion binding`GO:0015074^biological_process^DNA integration	.
c10224_g2	c10224_g2_i1	SFH8_ARATH^SFH8_ARATH^Q:122-322,H:72-138^74.63%ID^E:9e-29^RecName: Full=Phosphatidylinositol/phosphatidylcholine transfer protein SFH8;^Eukaryota; Viridiplantae; Streptophyta; Embryophyta; Tracheophyta; Spermatophyta; Magnoliophyta; eudicotyledons; Gunneridae; Pentapetalae; rosids; malvids; Brassicales; Brassicaceae; Camelineae; Arabidopsis	I1MXY3_SOYBN^I1MXY3_SOYBN^Q:119-322,H:71-138^79.41%ID^E:5e-29^SubName: Full=Uncharacterized protein {ECO:0000313|EnsemblPlants:GLYMA17G37150.1};^Eukaryota; Viridiplantae; Streptophyta; Embryophyta; Tracheophyta; Spermatophyta; Magnoliophyta; eudicotyledons; Gunneridae; Pentapetalae; rosids; fabids; Fabales; Fabaceae; Papilionoideae; Phaseoleae; Glycine; Soja	c10224_g2_i1|m.1740	2-322[+]	SFH8_ARATH^SFH8_ARATH^Q:2-107,H:32-138^69.44%ID^E:4e-41^RecName: Full=Phosphatidylinositol/phosphatidylcholine transfer protein SFH8;^Eukaryota; Viridiplantae; Streptophyta; Embryophyta; Tracheophyta; Spermatophyta; Magnoliophyta; eudicotyledons; Gunneridae; Pentapetalae; rosids; malvids; Brassicales; Brassicaceae; Camelineae; Arabidopsis	I1HWX0_BRADI^I1HWX0_BRADI^Q:1-107,H:53-159^74.07%ID^E:2e-42^SubName: Full=Uncharacterized protein {ECO:0000313|EnsemblPlants:BRADI3G03020.1};^Eukaryota; Viridiplantae; Streptophyta; Embryophyta; Tracheophyta; Spermatophyta; Magnoliophyta; Liliopsida; Poales; Poaceae; BEP clade; Pooideae; Brachypodieae; Brachypodium	PF03765.10^CRAL_TRIO_N^CRAL/TRIO, N-terminal domain^55-100^E:2.7e-11	.	GO:0000139^cellular_component^Golgi membrane`GO:0005886^cellular_component^plasma membrane`GO:0005215^molecular_function^transporter activity`GO:0015031^biological_process^protein transport	.
c102256_g1	c102256_g1_i1	.	A0A067JDW4_JATCU^A0A067JDW4_JATCU^Q:219-533,H:1-108^32.41%ID^E:5e-07^SubName: Full=Uncharacterized protein {ECO:0000313|EMBL:KDP22027.1};^Eukaryota; Viridiplantae; Streptophyta; Embryophyta; Tracheophyta; Spermatophyta; Magnoliophyta; eudicotyledons; Gunneridae; Pentapetalae; rosids; fabids; Malpighiales; Euphorbiaceae; Crotonoideae; Jatropheae; Jatropha	.	.	.	.	.	.	.	.
c102261_g1	c102261_g1_i1	.	G0Y6W1_ARAHY^G0Y6W1_ARAHY^Q:115-279,H:498-557^51.67%ID^E:9e-11^SubName: Full=TIR-NBS-LRR type disease resistance protein {ECO:0000313|EMBL:AEL30371.1};^Eukaryota; Viridiplantae; Streptophyta; Embryophyta; Tracheophyta; Spermatophyta; Magnoliophyta; eudicotyledons; Gunneridae; Pentapetalae; rosids; fabids; Fabales; Fabaceae; Papilionoideae; Dalbergieae; Arachis	.	.	.	.	.	.	.	.
c102283_g1	c102283_g1_i1	EPFL3_ARATH^EPFL3_ARATH^Q:280-429,H:55-106^55.77%ID^E:2e-12^RecName: Full=EPIDERMAL PATTERNING FACTOR-like protein 3;^Eukaryota; Viridiplantae; Streptophyta; Embryophyta; Tracheophyta; Spermatophyta; Magnoliophyta; eudicotyledons; Gunneridae; Pentapetalae; rosids; malvids; Brassicales; Brassicaceae; Camelineae; Arabidopsis	W9QNQ3_9ROSA^W9QNQ3_9ROSA^Q:73-444,H:1-128^48.84%ID^E:6e-30^SubName: Full=Uncharacterized protein {ECO:0000313|EMBL:EXB29704.1};^Eukaryota; Viridiplantae; Streptophyta; Embryophyta; Tracheophyta; Spermatophyta; Magnoliophyta; eudicotyledons; Gunneridae; Pentapetalae; rosids; fabids; Rosales; Moraceae; Morus	c102283_g1_i1|m.52886	73-447[+]	EPFL3_ARATH^EPFL3_ARATH^Q:70-119,H:55-106^55.77%ID^E:3e-13^RecName: Full=EPIDERMAL PATTERNING FACTOR-like protein 3;^Eukaryota; Viridiplantae; Streptophyta; Embryophyta; Tracheophyta; Spermatophyta; Magnoliophyta; eudicotyledons; Gunneridae; Pentapetalae; rosids; malvids; Brassicales; Brassicaceae; Camelineae; Arabidopsis	W9QNQ3_9ROSA^W9QNQ3_9ROSA^Q:1-124,H:1-128^48.84%ID^E:2e-31^SubName: Full=Uncharacterized protein {ECO:0000313|EMBL:EXB29704.1};^Eukaryota; Viridiplantae; Streptophyta; Embryophyta; Tracheophyta; Spermatophyta; Magnoliophyta; eudicotyledons; Gunneridae; Pentapetalae; rosids; fabids; Rosales; Moraceae; Morus	.	.	GO:0005576^cellular_component^extracellular region`GO:0010052^biological_process^guard cell differentiation`GO:0010374^biological_process^stomatal complex development	.
c102286_g1	c102286_g1_i1	.	W1W0Z1_9STAP^W1W0Z1_9STAP^Q:2-391,H:367-496^100%ID^E:2e-63^SubName: Full=ABC superfamily ATP binding cassette transporter, membrane protein {ECO:0000313|EMBL:ETJ11933.1};^Bacteria; Firmicutes; Bacilli; Bacillales; Staphylococcus	c102286_g1_i1|m.52887	2-391[+]	.	W1W0Z1_9STAP^W1W0Z1_9STAP^Q:1-130,H:367-496^100%ID^E:2e-82^SubName: Full=ABC superfamily ATP binding cassette transporter, membrane protein {ECO:0000313|EMBL:ETJ11933.1};^Bacteria; Firmicutes; Bacilli; Bacillales; Staphylococcus	.	.	.	.
c10228_g1	c10228_g1_i1	.	M1DNN1_SOLTU^M1DNN1_SOLTU^Q:61-357,H:140-238^55.56%ID^E:2e-30^SubName: Full=Uncharacterized protein {ECO:0000313|EnsemblPlants:PGSC0003DMT400091902};^Eukaryota; Viridiplantae; Streptophyta; Embryophyta; Tracheophyta; Spermatophyta; Magnoliophyta; eudicotyledons; Gunneridae; Pentapetalae; asterids; lamiids; Solanales; Solanaceae; Solanoideae; Solaneae; Solanum	.	.	.	.	.	.	.	.
c10228_g2	c10228_g2_i1	.	M1B958_SOLTU^M1B958_SOLTU^Q:269-496,H:21-96^47.37%ID^E:5e-18^SubName: Full=Uncharacterized protein {ECO:0000313|EnsemblPlants:PGSC0003DMT400040017};^Eukaryota; Viridiplantae; Streptophyta; Embryophyta; Tracheophyta; Spermatophyta; Magnoliophyta; eudicotyledons; Gunneridae; Pentapetalae; asterids; lamiids; Solanales; Solanaceae; Solanoideae; Solaneae; Solanum	.	.	.	.	.	.	.	.
c102301_g1	c102301_g1_i1	.	A5BCC7_VITVI^A5BCC7_VITVI^Q:5-256,H:345-430^38.37%ID^E:4e-13^SubName: Full=Putative uncharacterized protein {ECO:0000313|EMBL:CAN67762.1};^Eukaryota; Viridiplantae; Streptophyta; Embryophyta; Tracheophyta; Spermatophyta; Magnoliophyta; eudicotyledons; Gunneridae; Pentapetalae; rosids; Vitales; Vitaceae; Vitis	.	.	.	.	.	.	.	.
c10232_g1	c10232_g1_i1	.	M1D298_SOLTU^M1D298_SOLTU^Q:199-411,H:189-259^45.07%ID^E:2e-20^SubName: Full=Uncharacterized protein {ECO:0000313|EnsemblPlants:PGSC0003DMT400079676};^Eukaryota; Viridiplantae; Streptophyta; Embryophyta; Tracheophyta; Spermatophyta; Magnoliophyta; eudicotyledons; Gunneridae; Pentapetalae; asterids; lamiids; Solanales; Solanaceae; Solanoideae; Solaneae; Solanum`M1D298_SOLTU^M1D298_SOLTU^Q:11-211,H…	.	.	.	.	.	.	.	.
c10232_g2	c10232_g2_i1	LORF2_HUMAN^LORF2_HUMAN^Q:45-599,H:588-774^26.7%ID^E:1e-07^RecName: Full=LINE-1 retrotransposable element ORF2 protein;^Eukaryota; Metazoa; Chordata; Craniata; Vertebrata; Euteleostomi; Mammalia; Eutheria; Euarchontoglires; Primates; Haplorrhini; Catarrhini; Hominidae; Homo	F4NCG1_BETVU^F4NCG1_BETVU^Q:6-647,H:559-778^35%ID^E:3e-43^SubName: Full=Uncharacterized protein {ECO:0000313|EMBL:CCA65979.1};^Eukaryota; Viridiplantae; Streptophyta; Embryophyta; Tracheophyta; Spermatophyta; Magnoliophyta; eudicotyledons; Gunneridae; Pentapetalae; Caryophyllales; Amaranthaceae; Beta`F4NCG1_BETVU^F4NCG1_BETVU^Q:659-820,H:783-836^44.44%ID^E:3e-43^SubName: Full=Uncharacterized prot…	c10232_g2_i1|m.1741	280-585[+]	.	.	.	.	.	.
c102342_g1	c102342_g1_i1	.	J3N426_ORYBR^J3N426_ORYBR^Q:2-220,H:101-173^73.97%ID^E:2e-27^SubName: Full=Uncharacterized protein {ECO:0000313|EnsemblPlants:OB10G22740.1};^Eukaryota; Viridiplantae; Streptophyta; Embryophyta; Tracheophyta; Spermatophyta; Magnoliophyta; Liliopsida; Poales; Poaceae; BEP clade; Ehrhartoideae; Oryzeae; Oryza	.	.	.	.	.	.	.	.
c102345_g1	c102345_g1_i1	Y2734_MYCBO^Y2734_MYCBO^Q:165-557,H:36-165^34.07%ID^E:1e-11^RecName: Full=Uncharacterized protein Mb2734;^Bacteria; Actinobacteria; Actinobacteridae; Actinomycetales; Corynebacterineae; Mycobacteriaceae; Mycobacterium; Mycobacterium tuberculosis complex	E0CRL0_VITVI^E0CRL0_VITVI^Q:33-629,H:47-244^69.85%ID^E:1e-101^SubName: Full=Putative uncharacterized protein {ECO:0000313|EMBL:CBI19164.3};^Eukaryota; Viridiplantae; Streptophyta; Embryophyta; Tracheophyta; Spermatophyta; Magnoliophyta; eudicotyledons; Gunneridae; Pentapetalae; rosids; Vitales; Vitaceae; Vitis	c102345_g1_i1|m.52889	132-629[+]	Y2734_MYCBO^Y2734_MYCBO^Q:12-142,H:36-165^34.07%ID^E:3e-12^RecName: Full=Uncharacterized protein Mb2734;^Bacteria; Actinobacteria; Actinobacteridae; Actinomycetales; Corynebacterineae; Mycobacteriaceae; Mycobacterium; Mycobacterium tuberculosis complex	E0CRL0_VITVI^E0CRL0_VITVI^Q:1-166,H:80-244^69.28%ID^E:3e-82^SubName: Full=Putative uncharacterized protein {ECO:0000313|EMBL:CBI19164.3};^Eukaryota; Viridiplantae; Streptophyta; Embryophyta; Tracheophyta; Spermatophyta; Magnoliophyta; eudicotyledons; Gunneridae; Pentapetalae; rosids; Vitales; Vitaceae; Vitis	PF12697.2^Abhydrolase_6^Alpha/beta hydrolase family^16-119^E:2.4e-17`PF12695.2^Abhydrolase_5^Alpha/beta hydrolase family^16-143^E:3.8e-10`PF00561.15^Abhydrolase_1^alpha/beta hydrolase fold^41-129^E:1.2e-07	COG0596^Alpha beta hydrolase	GO:0016787^molecular_function^hydrolase activity	.
c102350_g1	c102350_g1_i1	.	A5BQD7_VITVI^A5BQD7_VITVI^Q:70-255,H:465-527^42.86%ID^E:6e-08^SubName: Full=Putative uncharacterized protein {ECO:0000313|EMBL:CAN79188.1};^Eukaryota; Viridiplantae; Streptophyta; Embryophyta; Tracheophyta; Spermatophyta; Magnoliophyta; eudicotyledons; Gunneridae; Pentapetalae; rosids; Vitales; Vitaceae; Vitis	.	.	.	.	.	.	.	.
c10235_g1	c10235_g1_i1	AB2C_ARATH^AB2C_ARATH^Q:1-117,H:1416-1454^87.18%ID^E:2e-15^RecName: Full=ABC transporter C family member 2;^Eukaryota; Viridiplantae; Streptophyta; Embryophyta; Tracheophyta; Spermatophyta; Magnoliophyta; eudicotyledons; Gunneridae; Pentapetalae; rosids; malvids; Brassicales; Brassicaceae; Camelineae; Arabidopsis	A0A0A0KAW3_CUCSA^A0A0A0KAW3_CUCSA^Q:1-117,H:753-791^94.87%ID^E:2e-15^SubName: Full=Uncharacterized protein {ECO:0000313|EMBL:KGN45974.1};^Eukaryota; Viridiplantae; Streptophyta; Embryophyta; Tracheophyta; Spermatophyta; Magnoliophyta; eudicotyledons; Gunneridae; Pentapetalae; rosids; fabids; Cucurbitales; Cucurbitaceae; Benincaseae; Cucumis	.	.	.	.	.	COG1132^(ABC) transporter	GO:0016021^cellular_component^integral component of membrane`GO:0000325^cellular_component^plant-type vacuole`GO:0005774^cellular_component^vacuolar membrane`GO:0005773^cellular_component^vacuole`GO:1902417^molecular_function^(+)-abscisic acid D-glucopyranosyl ester transmembrane transporter activity`GO:0005524^molecular_function^ATP binding`GO:0042626^molecular_function^ATPase activity, coupled …	.
c102360_g1	c102360_g1_i1	.	A0A068UMC2_COFCA^A0A068UMC2_COFCA^Q:75-257,H:3-61^60.66%ID^E:1e-12^SubName: Full=Coffea canephora DH200=94 genomic scaffold, scaffold_38 {ECO:0000313|EMBL:CDP09394.1};^Eukaryota; Viridiplantae; Streptophyta; Embryophyta; Tracheophyta; Spermatophyta; Magnoliophyta; eudicotyledons; Gunneridae; Pentapetalae; asterids; lamiids; Gentianales; Rubiaceae; Ixoroideae; Coffeeae; Coffea	.	.	.	.	.	.	.	.
c102362_g1	c102362_g1_i1	.	W4UDQ1_PROAA^W4UDQ1_PROAA^Q:2-220,H:135-207^98.63%ID^E:1e-43^SubName: Full=Ubiquinol-cytochrome c reductase {ECO:0000313|EMBL:GAE78738.1};^Bacteria; Actinobacteria; Actinobacteridae; Actinomycetales; Propionibacterineae; Propionibacteriaceae; Propionibacterium	.	.	.	.	.	.	.	.
c102373_g1	c102373_g1_i1	CYT1_ACTDE^CYT1_ACTDE^Q:166-348,H:30-87^49.18%ID^E:8e-13^RecName: Full=Cysteine proteinase inhibitor 1 {ECO:0000303|PubMed:14697268};^Eukaryota; Viridiplantae; Streptophyta; Embryophyta; Tracheophyta; Spermatophyta; Magnoliophyta; eudicotyledons; Gunneridae; Pentapetalae; asterids; Ericales; Actinidiaceae; Actinidia	M0SNR0_MUSAM^M0SNR0_MUSAM^Q:142-348,H:25-90^47.83%ID^E:2e-15^SubName: Full=Uncharacterized protein {ECO:0000313|EnsemblPlants:GSMUA_Achr4P13950_001};^Eukaryota; Viridiplantae; Streptophyta; Embryophyta; Tracheophyta; Spermatophyta; Magnoliophyta; Liliopsida; Zingiberales; Musaceae; Musa	.	.	.	.	.	.	GO:0005576^cellular_component^extracellular region`GO:0004869^molecular_function^cysteine-type endopeptidase inhibitor activity`GO:0006952^biological_process^defense response`GO:0010951^biological_process^negative regulation of endopeptidase activity	.
c102380_g1	c102380_g1_i1	.	B9SL62_RICCO^B9SL62_RICCO^Q:7-159,H:6-56^50.98%ID^E:3e-06^SubName: Full=Putative uncharacterized protein {ECO:0000313|EMBL:EEF35645.1};^Eukaryota; Viridiplantae; Streptophyta; Embryophyta; Tracheophyta; Spermatophyta; Magnoliophyta; eudicotyledons; Gunneridae; Pentapetalae; rosids; fabids; Malpighiales; Euphorbiaceae; Acalyphoideae; Acalypheae; Ricinus	.	.	.	.	.	.	.	.
c102398_g1	c102398_g1_i1	Y4361_ARATH^Y4361_ARATH^Q:24-788,H:19-315^44.59%ID^E:6e-57^RecName: Full=Probable LRR receptor-like serine/threonine-protein kinase At4g36180;^Eukaryota; Viridiplantae; Streptophyta; Embryophyta; Tracheophyta; Spermatophyta; Magnoliophyta; eudicotyledons; Gunneridae; Pentapetalae; rosids; malvids; Brassicales; Brassicaceae; Camelineae; Arabidopsis`Y4361_ARATH^Y4361_ARATH^Q:342-773,H:414-547^35.42…	A0A061DLN8_THECC^A0A061DLN8_THECC^Q:36-788,H:22-318^49.83%ID^E:5e-71^SubName: Full=Leucine-rich receptor-like protein kinase family protein {ECO:0000313|EMBL:EOX90898.1};^Eukaryota; Viridiplantae; Streptophyta; Embryophyta; Tracheophyta; Spermatophyta; Magnoliophyta; eudicotyledons; Gunneridae; Pentapetalae; rosids; malvids; Malvales; Malvaceae; Byttnerioideae; Theobroma`A0A061DLN8_THECC^A0A061DL…	c102398_g1_i1|m.52891	3-788[+]	Y4361_ARATH^Y4361_ARATH^Q:8-262,H:19-315^48.52%ID^E:1e-72^RecName: Full=Probable LRR receptor-like serine/threonine-protein kinase At4g36180;^Eukaryota; Viridiplantae; Streptophyta; Embryophyta; Tracheophyta; Spermatophyta; Magnoliophyta; eudicotyledons; Gunneridae; Pentapetalae; rosids; malvids; Brassicales; Brassicaceae; Camelineae; Arabidopsis`Y4361_ARATH^Y4361_ARATH^Q:11-221,H:441-640^34.58%I…	A0A061DLN8_THECC^A0A061DLN8_THECC^Q:12-262,H:22-318^51.67%ID^E:2e-83^SubName: Full=Leucine-rich receptor-like protein kinase family protein {ECO:0000313|EMBL:EOX90898.1};^Eukaryota; Viridiplantae; Streptophyta; Embryophyta; Tracheophyta; Spermatophyta; Magnoliophyta; eudicotyledons; Gunneridae; Pentapetalae; rosids; malvids; Malvales; Malvaceae; Byttnerioideae; Theobroma`A0A061DLN8_THECC^A0A061DL…	PF13504.1^LRR_7^Leucine rich repeat^3-15^E:4200`PF08263.7^LRRNT_2^Leucine rich repeat N-terminal domain^17-55^E:6e-10`PF13504.1^LRR_7^Leucine rich repeat^83-96^E:1600`PF13504.1^LRR_7^Leucine rich repeat^104-117^E:20`PF00560.28^LRR_1^Leucine Rich Repeat^105-126^E:0.62`PF13504.1^LRR_7^Leucine rich repeat^135-142^E:4800`PF13504.1^LRR_7^Leucine rich repeat^154-166^E:39`PF00560.28^LRR_1^Leucine Rich R…	COG4886^leucine Rich Repeat	GO:0016021^cellular_component^integral component of membrane`GO:0005886^cellular_component^plasma membrane`GO:0005524^molecular_function^ATP binding`GO:0004674^molecular_function^protein serine/threonine kinase activity	GO:0005515^molecular_function^protein binding
c102423_g1	c102423_g1_i1	BH113_ARATH^BH113_ARATH^Q:14-109,H:226-257^71.88%ID^E:7e-08^RecName: Full=Transcription factor bHLH113;^Eukaryota; Viridiplantae; Streptophyta; Embryophyta; Tracheophyta; Spermatophyta; Magnoliophyta; eudicotyledons; Gunneridae; Pentapetalae; rosids; malvids; Brassicales; Brassicaceae; Camelineae; Arabidopsis	I1NFY5_SOYBN^I1NFY5_SOYBN^Q:2-106,H:222-256^71.43%ID^E:3e-08^SubName: Full=Uncharacterized protein {ECO:0000313|EnsemblPlants:GLYMA20G26630.1};^Eukaryota; Viridiplantae; Streptophyta; Embryophyta; Tracheophyta; Spermatophyta; Magnoliophyta; eudicotyledons; Gunneridae; Pentapetalae; rosids; fabids; Fabales; Fabaceae; Papilionoideae; Phaseoleae; Glycine; Soja	.	.	.	.	.	.	GO:0005634^cellular_component^nucleus`GO:0003677^molecular_function^DNA binding`GO:0003700^molecular_function^sequence-specific DNA binding transcription factor activity`GO:0006355^biological_process^regulation of transcription, DNA-templated`GO:0006351^biological_process^transcription, DNA-templated	.
c102424_g1	c102424_g1_i1	KATAM_ORYSJ^KATAM_ORYSJ^Q:5-469,H:310-465^51.27%ID^E:8e-48^RecName: Full=Xyloglucan galactosyltransferase KATAMARI1 homolog;^Eukaryota; Viridiplantae; Streptophyta; Embryophyta; Tracheophyta; Spermatophyta; Magnoliophyta; Liliopsida; Poales; Poaceae; BEP clade; Ehrhartoideae; Oryzeae; Oryza	B9GKI7_POPTR^B9GKI7_POPTR^Q:5-469,H:305-460^69.87%ID^E:9e-73^SubName: Full=Uncharacterized protein {ECO:0000313|EMBL:EEE84342.2};^Eukaryota; Viridiplantae; Streptophyta; Embryophyta; Tracheophyta; Spermatophyta; Magnoliophyta; eudicotyledons; Gunneridae; Pentapetalae; rosids; fabids; Malpighiales; Salicaceae; Saliceae; Populus	c102424_g1_i1|m.52892	2-469[+]	KATAM_ORYSJ^KATAM_ORYSJ^Q:2-156,H:310-465^51.27%ID^E:7e-48^RecName: Full=Xyloglucan galactosyltransferase KATAMARI1 homolog;^Eukaryota; Viridiplantae; Streptophyta; Embryophyta; Tracheophyta; Spermatophyta; Magnoliophyta; Liliopsida; Poales; Poaceae; BEP clade; Ehrhartoideae; Oryzeae; Oryza	B9GKI7_POPTR^B9GKI7_POPTR^Q:2-156,H:305-460^69.87%ID^E:8e-73^SubName: Full=Uncharacterized protein {ECO:0000313|EMBL:EEE84342.2};^Eukaryota; Viridiplantae; Streptophyta; Embryophyta; Tracheophyta; Spermatophyta; Magnoliophyta; eudicotyledons; Gunneridae; Pentapetalae; rosids; fabids; Malpighiales; Salicaceae; Saliceae; Populus	PF03016.10^Exostosin^Exostosin family^2-151^E:2.4e-38	.	GO:0005768^cellular_component^endosome`GO:0032580^cellular_component^Golgi cisterna membrane`GO:0030173^cellular_component^integral component of Golgi membrane`GO:0005802^cellular_component^trans-Golgi network`GO:0016757^molecular_function^transferase activity, transferring glycosyl groups`GO:0010256^biological_process^endomembrane system organization`GO:0042353^biological_process^fucose biosynth…	.
c10242_g1	c10242_g1_i1	.	A0A096UJN3_MAIZE^A0A096UJN3_MAIZE^Q:334-852,H:2-176^43.43%ID^E:9e-26^SubName: Full=Uncharacterized protein {ECO:0000313|EnsemblPlants:GRMZM6G986387_P01};^Eukaryota; Viridiplantae; Streptophyta; Embryophyta; Tracheophyta; Spermatophyta; Magnoliophyta; Liliopsida; Poales; Poaceae; PACMAD clade; Panicoideae; Andropogoneae; Zea	.	.	.	.	.	.	.	.
c10243_g1	c10243_g1_i1	LVR_LEIAQ^LVR_LEIAQ^Q:394-1140,H:16-264^30.19%ID^E:4e-19^RecName: Full=Levodione reductase;^Bacteria; Actinobacteria; Actinobacteridae; Actinomycetales; Micrococcineae; Microbacteriaceae; Leifsonia	A0A061EEK7_THECC^A0A061EEK7_THECC^Q:373-1170,H:1-266^68.8%ID^E:5e-129^SubName: Full=NAD(P)-binding Rossmann-fold superfamily protein isoform 1 {ECO:0000313|EMBL:EOY02842.1};^Eukaryota; Viridiplantae; Streptophyta; Embryophyta; Tracheophyta; Spermatophyta; Magnoliophyta; eudicotyledons; Gunneridae; Pentapetalae; rosids; malvids; Malvales; Malvaceae; Byttnerioideae; Theobroma	c10243_g1_i1|m.1742	373-1173[+]	LVR_LEIAQ^LVR_LEIAQ^Q:8-256,H:16-264^30.19%ID^E:2e-20^RecName: Full=Levodione reductase;^Bacteria; Actinobacteria; Actinobacteridae; Actinomycetales; Micrococcineae; Microbacteriaceae; Leifsonia	A0A061EEK7_THECC^A0A061EEK7_THECC^Q:1-266,H:1-266^68.8%ID^E:2e-133^SubName: Full=NAD(P)-binding Rossmann-fold superfamily protein isoform 1 {ECO:0000313|EMBL:EOY02842.1};^Eukaryota; Viridiplantae; Streptophyta; Embryophyta; Tracheophyta; Spermatophyta; Magnoliophyta; eudicotyledons; Gunneridae; Pentapetalae; rosids; malvids; Malvales; Malvaceae; Byttnerioideae; Theobroma	PF13561.1^adh_short_C2^Enoyl-(Acyl carrier protein) reductase^18-256^E:2.3e-28`PF00106.20^adh_short^short chain dehydrogenase^19-179^E:6e-09	.	GO:0016491^molecular_function^oxidoreductase activity	GO:0016491^molecular_function^oxidoreductase activity`GO:0008152^biological_process^metabolic process
c10243_g1	c10243_g1_i2	LVR_LEIAQ^LVR_LEIAQ^Q:205-951,H:16-264^30.19%ID^E:2e-19^RecName: Full=Levodione reductase;^Bacteria; Actinobacteria; Actinobacteridae; Actinomycetales; Micrococcineae; Microbacteriaceae; Leifsonia	A0A061EEK7_THECC^A0A061EEK7_THECC^Q:184-981,H:1-266^68.8%ID^E:2e-129^SubName: Full=NAD(P)-binding Rossmann-fold superfamily protein isoform 1 {ECO:0000313|EMBL:EOY02842.1};^Eukaryota; Viridiplantae; Streptophyta; Embryophyta; Tracheophyta; Spermatophyta; Magnoliophyta; eudicotyledons; Gunneridae; Pentapetalae; rosids; malvids; Malvales; Malvaceae; Byttnerioideae; Theobroma	c10243_g1_i2|m.1743	103-984[+]	LVR_LEIAQ^LVR_LEIAQ^Q:35-283,H:16-264^30.19%ID^E:2e-20^RecName: Full=Levodione reductase;^Bacteria; Actinobacteria; Actinobacteridae; Actinomycetales; Micrococcineae; Microbacteriaceae; Leifsonia	A0A061EEK7_THECC^A0A061EEK7_THECC^Q:28-293,H:1-266^68.8%ID^E:8e-133^SubName: Full=NAD(P)-binding Rossmann-fold superfamily protein isoform 1 {ECO:0000313|EMBL:EOY02842.1};^Eukaryota; Viridiplantae; Streptophyta; Embryophyta; Tracheophyta; Spermatophyta; Magnoliophyta; eudicotyledons; Gunneridae; Pentapetalae; rosids; malvids; Malvales; Malvaceae; Byttnerioideae; Theobroma	PF13561.1^adh_short_C2^Enoyl-(Acyl carrier protein) reductase^45-283^E:3.2e-28`PF00106.20^adh_short^short chain dehydrogenase^46-206^E:7.9e-09	.	GO:0016491^molecular_function^oxidoreductase activity	GO:0016491^molecular_function^oxidoreductase activity`GO:0008152^biological_process^metabolic process
c10246_g1	c10246_g1_i1	.	A5BHF0_VITVI^A5BHF0_VITVI^Q:136-291,H:439-490^34.62%ID^E:0.0001^SubName: Full=Putative uncharacterized protein {ECO:0000313|EMBL:CAN81137.1};^Eukaryota; Viridiplantae; Streptophyta; Embryophyta; Tracheophyta; Spermatophyta; Magnoliophyta; eudicotyledons; Gunneridae; Pentapetalae; rosids; Vitales; Vitaceae; Vitis`A5BHF0_VITVI^A5BHF0_VITVI^Q:354-428,H:510-534^36%ID^E:0.0001^SubName: Full=Putative u…	.	.	.	.	.	.	.	.
c102471_g1	c102471_g1_i1	.	A0A072TQD2_MEDTR^A0A072TQD2_MEDTR^Q:35-190,H:70-121^46.15%ID^E:0.0003^SubName: Full=U6 snRNA-associated-like-Smprotein {ECO:0000313|EMBL:KEH19053.1};^Eukaryota; Viridiplantae; Streptophyta; Embryophyta; Tracheophyta; Spermatophyta; Magnoliophyta; eudicotyledons; Gunneridae; Pentapetalae; rosids; fabids; Fabales; Fabaceae; Papilionoideae; Trifolieae; Medicago	.	.	.	.	.	.	.	.
c102487_g1	c102487_g1_i1	RMXL1_HUMAN^RMXL1_HUMAN^Q:2-307,H:80-181^95.1%ID^E:6e-14^RecName: Full=RNA binding motif protein, X-linked-like-1;^Eukaryota; Metazoa; Chordata; Craniata; Vertebrata; Euteleostomi; Mammalia; Eutheria; Euarchontoglires; Primates; Haplorrhini; Catarrhini; Hominidae; Homo	L5JS34_PTEAL^L5JS34_PTEAL^Q:2-307,H:80-181^97.06%ID^E:4e-12^SubName: Full=Heterogeneous nuclear ribonucleoprotein G {ECO:0000313|EMBL:ELK02224.1};^Eukaryota; Metazoa; Chordata; Craniata; Vertebrata; Euteleostomi; Mammalia; Eutheria; Laurasiatheria; Chiroptera; Megachiroptera; Pteropodidae; Pteropodinae; Pteropus	c102487_g1_i1|m.52894	2-307[+]	RBMX_MACFA^RBMX_MACFA^Q:1-102,H:80-181^98.04%ID^E:5e-55^RecName: Full=RNA-binding motif protein, X chromosome;^Eukaryota; Metazoa; Chordata; Craniata; Vertebrata; Euteleostomi; Mammalia; Eutheria; Euarchontoglires; Primates; Haplorrhini; Catarrhini; Cercopithecidae; Cercopithecinae; Macaca	H9FT27_MACMU^H9FT27_MACMU^Q:1-102,H:80-181^98.04%ID^E:9e-55^SubName: Full=Heterogeneous nuclear ribonucleoprotein G isoform 1 {ECO:0000313|EMBL:AFE77786.1};^Eukaryota; Metazoa; Chordata; Craniata; Vertebrata; Euteleostomi; Mammalia; Eutheria; Euarchontoglires; Primates; Haplorrhini; Catarrhini; Cercopithecidae; Cercopithecinae; Macaca	.	.	GO:0071013^cellular_component^catalytic step 2 spliceosome`GO:0070062^cellular_component^extracellular vesicular exosome`GO:0005719^cellular_component^nuclear euchromatin`GO:0005634^cellular_component^nucleus`GO:0044530^cellular_component^supraspliceosomal complex`GO:0003682^molecular_function^chromatin binding`GO:0001047^molecular_function^core promoter binding`GO:0003729^molecular_function^mRNA…	.
c102492_g1	c102492_g1_i1	UTY_PANTR^UTY_PANTR^Q:75-218,H:999-1046^56.25%ID^E:3e-07^RecName: Full=Histone demethylase UTY;^Eukaryota; Metazoa; Chordata; Craniata; Vertebrata; Euteleostomi; Mammalia; Eutheria; Euarchontoglires; Primates; Haplorrhini; Catarrhini; Hominidae; Pan	F8W9F3_HUMAN^F8W9F3_HUMAN^Q:86-184,H:250-282^90.91%ID^E:2e-10^SubName: Full=Protein-L-isoaspartate O-methyltransferase domain-containing protein 2 {ECO:0000313|Ensembl:ENSP00000299468};^Eukaryota; Metazoa; Chordata; Craniata; Vertebrata; Euteleostomi; Mammalia; Eutheria; Euarchontoglires; Primates; Haplorrhini; Catarrhini; Hominidae; Homo	.	.	.	.	.	COG0457^repeat-containing protein	GO:0005634^cellular_component^nucleus`GO:0051213^molecular_function^dioxygenase activity`GO:0071558^molecular_function^histone demethylase activity (H3-K27 specific)`GO:0046872^molecular_function^metal ion binding`GO:0010468^biological_process^regulation of gene expression	.
c102496_g1	c102496_g1_i1	YTX2_XENLA^YTX2_XENLA^Q:27-332,H:520-625^32.08%ID^E:9e-07^RecName: Full=Transposon TX1 uncharacterized 149 kDa protein;^Eukaryota; Metazoa; Chordata; Craniata; Vertebrata; Euteleostomi; Amphibia; Batrachia; Anura; Pipoidea; Pipidae; Xenopodinae; Xenopus; Xenopus	A5BMV7_VITVI^A5BMV7_VITVI^Q:21-329,H:66-172^55.14%ID^E:7e-30^SubName: Full=Putative uncharacterized protein {ECO:0000313|EMBL:CAN72506.1};^Eukaryota; Viridiplantae; Streptophyta; Embryophyta; Tracheophyta; Spermatophyta; Magnoliophyta; eudicotyledons; Gunneridae; Pentapetalae; rosids; Vitales; Vitaceae; Vitis	.	.	.	.	.	.	.	.
c102501_g1	c102501_g1_i1	.	I3T6F2_LOTJA^I3T6F2_LOTJA^Q:224-622,H:15-147^51.88%ID^E:1e-25^SubName: Full=Uncharacterized protein {ECO:0000313|EMBL:AFK48094.1};^Eukaryota; Viridiplantae; Streptophyta; Embryophyta; Tracheophyta; Spermatophyta; Magnoliophyta; eudicotyledons; Gunneridae; Pentapetalae; rosids; fabids; Fabales; Fabaceae; Papilionoideae; Loteae; Lotus	c102501_g1_i1|m.52895	350-655[+]	.	I3T6F2_LOTJA^I3T6F2_LOTJA^Q:1-91,H:57-147^49.45%ID^E:7e-22^SubName: Full=Uncharacterized protein {ECO:0000313|EMBL:AFK48094.1};^Eukaryota; Viridiplantae; Streptophyta; Embryophyta; Tracheophyta; Spermatophyta; Magnoliophyta; eudicotyledons; Gunneridae; Pentapetalae; rosids; fabids; Fabales; Fabaceae; Papilionoideae; Loteae; Lotus	.	.	.	.
c102503_g1	c102503_g1_i1	CCMB_ARATH^CCMB_ARATH^Q:1-213,H:115-185^97.18%ID^E:1e-20^RecName: Full=Putative cytochrome c biogenesis ccmB-like mitochondrial protein;^Eukaryota; Viridiplantae; Streptophyta; Embryophyta; Tracheophyta; Spermatophyta; Magnoliophyta; eudicotyledons; Gunneridae; Pentapetalae; rosids; malvids; Brassicales; Brassicaceae; Camelineae; Arabidopsis	E7DRM2_9LILI^E7DRM2_9LILI^Q:1-213,H:112-182^94.37%ID^E:6e-19^SubName: Full=Cytochrome c biogenesis protein {ECO:0000313|EMBL:ADV17892.1};^Eukaryota; Viridiplantae; Streptophyta; Embryophyta; Tracheophyta; Spermatophyta; Magnoliophyta; Liliopsida; Cymodoceaceae; Ruppia	.	.	.	.	.	.	GO:0016021^cellular_component^integral component of membrane`GO:0031966^cellular_component^mitochondrial membrane`GO:0015232^molecular_function^heme transporter activity`GO:0017004^biological_process^cytochrome complex assembly	.
c102506_g1	c102506_g1_i1	COPIA_DROME^COPIA_DROME^Q:25-255,H:1324-1400^48.05%ID^E:1e-14^RecName: Full=Copia protein;^Eukaryota; Metazoa; Ecdysozoa; Arthropoda; Hexapoda; Insecta; Pterygota; Neoptera; Endopterygota; Diptera; Brachycera; Muscomorpha; Ephydroidea; Drosophilidae; Drosophila; Sophophora	Q4W6T6_PETHY^Q4W6T6_PETHY^Q:1-273,H:295-385^56.04%ID^E:9e-28^SubName: Full=Polypepetide with reverse transcriptase and RNaseH domains {ECO:0000313|EMBL:BAD99221.1};^Eukaryota; Viridiplantae; Streptophyta; Embryophyta; Tracheophyta; Spermatophyta; Magnoliophyta; eudicotyledons; Gunneridae; Pentapetalae; asterids; lamiids; Solanales; Solanaceae; Petunioideae; Petunia	c102506_g1_i1|m.52896	1-345[+]	COPIA_DROME^COPIA_DROME^Q:9-85,H:1324-1400^48.05%ID^E:3e-15^RecName: Full=Copia protein;^Eukaryota; Metazoa; Ecdysozoa; Arthropoda; Hexapoda; Insecta; Pterygota; Neoptera; Endopterygota; Diptera; Brachycera; Muscomorpha; Ephydroidea; Drosophilidae; Drosophila; Sophophora	Q4W6T6_PETHY^Q4W6T6_PETHY^Q:1-91,H:295-385^56.04%ID^E:4e-28^SubName: Full=Polypepetide with reverse transcriptase and RNaseH domains {ECO:0000313|EMBL:BAD99221.1};^Eukaryota; Viridiplantae; Streptophyta; Embryophyta; Tracheophyta; Spermatophyta; Magnoliophyta; eudicotyledons; Gunneridae; Pentapetalae; asterids; lamiids; Solanales; Solanaceae; Petunioideae; Petunia	.	.	GO:0004190^molecular_function^aspartic-type endopeptidase activity`GO:0005524^molecular_function^ATP binding`GO:0003676^molecular_function^nucleic acid binding`GO:0008270^molecular_function^zinc ion binding`GO:0015074^biological_process^DNA integration	.
c102513_g1	c102513_g1_i1	.	F6HHZ1_VITVI^F6HHZ1_VITVI^Q:47-250,H:289-356^50%ID^E:2e-12^SubName: Full=Putative uncharacterized protein {ECO:0000313|EMBL:CCB51837.1};^Eukaryota; Viridiplantae; Streptophyta; Embryophyta; Tracheophyta; Spermatophyta; Magnoliophyta; eudicotyledons; Gunneridae; Pentapetalae; rosids; Vitales; Vitaceae; Vitis	.	.	.	.	.	.	.	.
c102529_g1	c102529_g1_i1	.	A0A067K4C2_JATCU^A0A067K4C2_JATCU^Q:1-75,H:319-343^84%ID^E:3e-08^SubName: Full=Uncharacterized protein {ECO:0000313|EMBL:KDP31071.1};^Eukaryota; Viridiplantae; Streptophyta; Embryophyta; Tracheophyta; Spermatophyta; Magnoliophyta; eudicotyledons; Gunneridae; Pentapetalae; rosids; fabids; Malpighiales; Euphorbiaceae; Crotonoideae; Jatropheae; Jatropha`A0A067K4C2_JATCU^A0A067K4C2_JATCU^Q:113-190,H:…	.	.	.	.	.	.	.	.
c102531_g1	c102531_g1_i1	.	J3MBP8_ORYBR^J3MBP8_ORYBR^Q:266-424,H:4-55^56.6%ID^E:0.0001^SubName: Full=Uncharacterized protein {ECO:0000313|EnsemblPlants:OB06G14420.1};^Eukaryota; Viridiplantae; Streptophyta; Embryophyta; Tracheophyta; Spermatophyta; Magnoliophyta; Liliopsida; Poales; Poaceae; BEP clade; Ehrhartoideae; Oryzeae; Oryza	.	.	.	.	.	.	.	.
c10253_g1	c10253_g1_i1	.	V7B9S2_PHAVU^V7B9S2_PHAVU^Q:951-1028,H:112-137^100%ID^E:2e-07^SubName: Full=Uncharacterized protein {ECO:0000313|EMBL:ESW14622.1};^Eukaryota; Viridiplantae; Streptophyta; Embryophyta; Tracheophyta; Spermatophyta; Magnoliophyta; eudicotyledons; Gunneridae; Pentapetalae; rosids; fabids; Fabales; Fabaceae; Papilionoideae; Phaseoleae; Phaseolus	.	.	.	.	.	.	.	.
c10253_g1	c10253_g1_i2	.	W9RCW2_9ROSA^W9RCW2_9ROSA^Q:11-121,H:129-165^91.89%ID^E:2e-15^SubName: Full=Uncharacterized protein {ECO:0000313|EMBL:EXB68670.1};^Eukaryota; Viridiplantae; Streptophyta; Embryophyta; Tracheophyta; Spermatophyta; Magnoliophyta; eudicotyledons; Gunneridae; Pentapetalae; rosids; fabids; Rosales; Moraceae; Morus	.	.	.	.	.	.	.	.
c102572_g1	c102572_g1_i1	.	J3KZH6_ORYBR^J3KZH6_ORYBR^Q:18-224,H:117-185^44.93%ID^E:2e-10^SubName: Full=Uncharacterized protein {ECO:0000313|EnsemblPlants:OB01G23820.1};^Eukaryota; Viridiplantae; Streptophyta; Embryophyta; Tracheophyta; Spermatophyta; Magnoliophyta; Liliopsida; Poales; Poaceae; BEP clade; Ehrhartoideae; Oryzeae; Oryza	.	.	.	.	.	.	.	.
c102573_g1	c102573_g1_i1	.	W9RBG6_9ROSA^W9RBG6_9ROSA^Q:111-206,H:64-95^53.12%ID^E:0.0005^SubName: Full=Uncharacterized protein {ECO:0000313|EMBL:EXB66604.1};^Eukaryota; Viridiplantae; Streptophyta; Embryophyta; Tracheophyta; Spermatophyta; Magnoliophyta; eudicotyledons; Gunneridae; Pentapetalae; rosids; fabids; Rosales; Moraceae; Morus	.	.	.	.	.	.	.	.
c102613_g1	c102613_g1_i1	.	F6HYI4_VITVI^F6HYI4_VITVI^Q:24-194,H:6-63^50%ID^E:3e-05^SubName: Full=Putative uncharacterized protein {ECO:0000313|EMBL:CCB59748.1};^Eukaryota; Viridiplantae; Streptophyta; Embryophyta; Tracheophyta; Spermatophyta; Magnoliophyta; eudicotyledons; Gunneridae; Pentapetalae; rosids; Vitales; Vitaceae; Vitis`F6HYI4_VITVI^F6HYI4_VITVI^Q:200-292,H:66-96^41.94%ID^E:3e-05^SubName: Full=Putative uncharact…	.	.	.	.	.	.	.	.
c10261_g1	c10261_g1_i1	.	A0A059DFN0_EUCGR^A0A059DFN0_EUCGR^Q:352-1593,H:1-438^45.54%ID^E:5e-66^SubName: Full=Uncharacterized protein {ECO:0000313|EMBL:KCW89030.1};^Eukaryota; Viridiplantae; Streptophyta; Embryophyta; Tracheophyta; Spermatophyta; Magnoliophyta; eudicotyledons; Gunneridae; Pentapetalae; rosids; malvids; Myrtales; Myrtaceae; Eucalyptus`A0A059DFN0_EUCGR^A0A059DFN0_EUCGR^Q:1674-1745,H:438-461^91.67%ID^E:5e-66…	c10261_g1_i1|m.1744	283-1605[+]	.	F6HZN9_VITVI^F6HZN9_VITVI^Q:24-437,H:1-403^48.5%ID^E:2e-107^SubName: Full=Putative uncharacterized protein {ECO:0000313|EMBL:CCB60154.1};^Eukaryota; Viridiplantae; Streptophyta; Embryophyta; Tracheophyta; Spermatophyta; Magnoliophyta; eudicotyledons; Gunneridae; Pentapetalae; rosids; Vitales; Vitaceae; Vitis	.	.	.	.
c10261_g1	c10261_g1_i2	.	A0A059DFN0_EUCGR^A0A059DFN0_EUCGR^Q:352-1662,H:1-461^47.98%ID^E:4e-81^SubName: Full=Uncharacterized protein {ECO:0000313|EMBL:KCW89030.1};^Eukaryota; Viridiplantae; Streptophyta; Embryophyta; Tracheophyta; Spermatophyta; Magnoliophyta; eudicotyledons; Gunneridae; Pentapetalae; rosids; malvids; Myrtales; Myrtaceae; Eucalyptus	c10261_g1_i2|m.1745	283-1695[+]	.	F6HZN9_VITVI^F6HZN9_VITVI^Q:24-463,H:1-429^50.11%ID^E:1e-124^SubName: Full=Putative uncharacterized protein {ECO:0000313|EMBL:CCB60154.1};^Eukaryota; Viridiplantae; Streptophyta; Embryophyta; Tracheophyta; Spermatophyta; Magnoliophyta; eudicotyledons; Gunneridae; Pentapetalae; rosids; Vitales; Vitaceae; Vitis	.	.	.	.
c10262_g1	c10262_g1_i1	CLAH2_ARATH^CLAH2_ARATH^Q:227-310,H:1-28^82.14%ID^E:4e-06^RecName: Full=Clathrin heavy chain 2;^Eukaryota; Viridiplantae; Streptophyta; Embryophyta; Tracheophyta; Spermatophyta; Magnoliophyta; eudicotyledons; Gunneridae; Pentapetalae; rosids; malvids; Brassicales; Brassicaceae; Camelineae; Arabidopsis	S8CWF4_9LAMI^S8CWF4_9LAMI^Q:227-310,H:16-43^78.57%ID^E:6e-05^SubName: Full=Uncharacterized protein {ECO:0000313|EMBL:EPS71155.1};^Eukaryota; Viridiplantae; Streptophyta; Embryophyta; Tracheophyta; Spermatophyta; Magnoliophyta; eudicotyledons; Gunneridae; Pentapetalae; asterids; lamiids; Lamiales; Lentibulariaceae; Genlisea	c10262_g1_i1|m.1746	1-312[+]	.	.	.	.	.	.
c102642_g1	c102642_g1_i1	.	O58306_PYRHO^O58306_PYRHO^Q:72-353,H:56-150^44.21%ID^E:2e-07^SubName: Full=Putative uncharacterized protein PH0571 {ECO:0000313|EMBL:BAA29660.1};^Archaea; Euryarchaeota; Thermococci; Thermococcales; Thermococcaceae; Pyrococcus	.	.	.	.	.	.	.	.
c102655_g1	c102655_g1_i1	.	T1N133_TRIUA^T1N133_TRIUA^Q:39-299,H:49-132^58.62%ID^E:5e-19^SubName: Full=Uncharacterized protein {ECO:0000313|EnsemblPlants:TRIUR3_24053-P1};^Eukaryota; Viridiplantae; Streptophyta; Embryophyta; Tracheophyta; Spermatophyta; Magnoliophyta; Liliopsida; Poales; Poaceae; BEP clade; Pooideae; Triticeae; Triticum	.	.	.	.	.	.	.	.
c10265_g1	c10265_g1_i2	.	Q5JNK9_ORYSJ^Q5JNK9_ORYSJ^Q:69-224,H:1-52^57.69%ID^E:2e-09^SubName: Full=Putative uncharacterized protein P0638D12.24 {ECO:0000313|EMBL:BAD86948.1};^Eukaryota; Viridiplantae; Streptophyta; Embryophyta; Tracheophyta; Spermatophyta; Magnoliophyta; Liliopsida; Poales; Poaceae; BEP clade; Ehrhartoideae; Oryzeae; Oryza	c10265_g1_i2|m.1747	69-617[+]	.	J3L2A5_ORYBR^J3L2A5_ORYBR^Q:1-79,H:1-128^34.38%ID^E:4e-13^SubName: Full=Uncharacterized protein {ECO:0000313|EnsemblPlants:OB01G33610.1};^Eukaryota; Viridiplantae; Streptophyta; Embryophyta; Tracheophyta; Spermatophyta; Magnoliophyta; Liliopsida; Poales; Poaceae; BEP clade; Ehrhartoideae; Oryzeae; Oryza	.	.	.	.
c102687_g1	c102687_g1_i1	.	M8AXT3_AEGTA^M8AXT3_AEGTA^Q:37-252,H:1-72^34.72%ID^E:7e-05^SubName: Full=Pleiotropic drug resistance protein 5 {ECO:0000313|EMBL:EMT06214.1};^Eukaryota; Viridiplantae; Streptophyta; Embryophyta; Tracheophyta; Spermatophyta; Magnoliophyta; Liliopsida; Poales; Poaceae; BEP clade; Pooideae; Triticeae; Aegilops	.	.	.	.	.	.	.	.
c102691_g1	c102691_g1_i1	.	Q8LMD7_ORYSJ^Q8LMD7_ORYSJ^Q:129-335,H:20-88^42.03%ID^E:1e-08^SubName: Full=Putative uncharacterized protein OSJNAa0036D19.6 {ECO:0000313|EMBL:AAN04138.1};^Eukaryota; Viridiplantae; Streptophyta; Embryophyta; Tracheophyta; Spermatophyta; Magnoliophyta; Liliopsida; Poales; Poaceae; BEP clade; Ehrhartoideae; Oryzeae; Oryza	.	.	.	.	.	.	.	.
c102700_g1	c102700_g1_i1	E1313_ARATH^E1313_ARATH^Q:1-207,H:330-396^65.22%ID^E:6e-18^RecName: Full=Glucan endo-1,3-beta-glucosidase 13;^Eukaryota; Viridiplantae; Streptophyta; Embryophyta; Tracheophyta; Spermatophyta; Magnoliophyta; eudicotyledons; Gunneridae; Pentapetalae; rosids; malvids; Brassicales; Brassicaceae; Camelineae; Arabidopsis	V4UES2_9ROSI^V4UES2_9ROSI^Q:1-207,H:328-394^68.12%ID^E:1e-23^SubName: Full=Uncharacterized protein {ECO:0000313|EMBL:ESR64577.1};^Eukaryota; Viridiplantae; Streptophyta; Embryophyta; Tracheophyta; Spermatophyta; Magnoliophyta; eudicotyledons; Gunneridae; Pentapetalae; rosids; malvids; Sapindales; Rutaceae; Citrus	.	.	.	.	.	.	GO:0031225^cellular_component^anchored component of membrane`GO:0046658^cellular_component^anchored component of plasma membrane`GO:0005576^cellular_component^extracellular region`GO:0009505^cellular_component^plant-type cell wall`GO:0005886^cellular_component^plasma membrane`GO:0042973^molecular_function^glucan endo-1,3-beta-D-glucosidase activity`GO:0005975^biological_process^carbohydrate metab…	.
c102727_g1	c102727_g1_i1	.	I3S5Z6_MEDTR^I3S5Z6_MEDTR^Q:2-331,H:121-230^48.18%ID^E:5e-17^SubName: Full=Uncharacterized protein {ECO:0000313|EMBL:AFK35688.1};^Eukaryota; Viridiplantae; Streptophyta; Embryophyta; Tracheophyta; Spermatophyta; Magnoliophyta; eudicotyledons; Gunneridae; Pentapetalae; rosids; fabids; Fabales; Fabaceae; Papilionoideae; Trifolieae; Medicago	.	.	.	.	.	.	.	.
c102761_g1	c102761_g1_i1	HSP82_TOBAC^HSP82_TOBAC^Q:1-210,H:293-362^97.14%ID^E:2e-18^RecName: Full=Heat shock protein 82;^Eukaryota; Viridiplantae; Streptophyta; Embryophyta; Tracheophyta; Spermatophyta; Magnoliophyta; eudicotyledons; Gunneridae; Pentapetalae; asterids; lamiids; Solanales; Solanaceae; Nicotianoideae; Nicotianeae; Nicotiana	B9H3L5_POPTR^B9H3L5_POPTR^Q:1-210,H:496-565^95.71%ID^E:3e-17^SubName: Full=Uncharacterized protein {ECO:0000313|EMBL:EEE85774.1};^Eukaryota; Viridiplantae; Streptophyta; Embryophyta; Tracheophyta; Spermatophyta; Magnoliophyta; eudicotyledons; Gunneridae; Pentapetalae; rosids; fabids; Malpighiales; Salicaceae; Saliceae; Populus	.	.	.	.	.	.	GO:0005737^cellular_component^cytoplasm`GO:0005524^molecular_function^ATP binding`GO:0006457^biological_process^protein folding`GO:0006950^biological_process^response to stress	.
c102786_g1	c102786_g1_i1	RGAA_DICDI^RGAA_DICDI^Q:12-320,H:436-541^40.57%ID^E:5e-17^RecName: Full=Ras GTPase-activating-like protein rgaA;^Eukaryota; Amoebozoa; Mycetozoa; Dictyosteliida; Dictyostelium	L8HI44_ACACA^L8HI44_ACACA^Q:12-332,H:552-658^48.15%ID^E:2e-20^.^.	c102786_g1_i1|m.52904	3-332[+]	RGAA_DICDI^RGAA_DICDI^Q:4-106,H:436-541^40.57%ID^E:5e-17^RecName: Full=Ras GTPase-activating-like protein rgaA;^Eukaryota; Amoebozoa; Mycetozoa; Dictyosteliida; Dictyostelium	L8HI44_ACACA^L8HI44_ACACA^Q:4-110,H:552-658^48.15%ID^E:2e-20^.^.	.	COG5261^IQ motif containing GTPase activating protein	GO:0045180^cellular_component^basal cortex`GO:0005938^cellular_component^cell cortex`GO:0031254^cellular_component^cell trailing edge`GO:0032154^cellular_component^cleavage furrow`GO:0031255^cellular_component^lateral part of motile cell`GO:0005886^cellular_component^plasma membrane`GO:0005516^molecular_function^calmodulin binding`GO:0048365^molecular_function^Rac GTPase binding`GO:0005099^molecu…	.
c102810_g1	c102810_g1_i1	.	I7K8L3_9ROSA^I7K8L3_9ROSA^Q:4-210,H:640-714^65.33%ID^E:2e-18^SubName: Full=T4.15 protein {ECO:0000313|EMBL:CCH50976.1};^Eukaryota; Viridiplantae; Streptophyta; Embryophyta; Tracheophyta; Spermatophyta; Magnoliophyta; eudicotyledons; Gunneridae; Pentapetalae; rosids; fabids; Rosales; Rosaceae; Maloideae; Maleae; Malus	.	.	.	.	.	.	.	.
c102816_g1	c102816_g1_i1	.	Q9MAU9_ARATH^Q9MAU9_ARATH^Q:230-562,H:75-187^40.35%ID^E:5e-11^SubName: Full=F24O1.21 {ECO:0000313|EMBL:AAF70842.1};^Eukaryota; Viridiplantae; Streptophyta; Embryophyta; Tracheophyta; Spermatophyta; Magnoliophyta; eudicotyledons; Gunneridae; Pentapetalae; rosids; malvids; Brassicales; Brassicaceae; Camelineae; Arabidopsis	.	.	.	.	.	.	.	.
c102818_g1	c102818_g1_i1	DNM1B_ORYSJ^DNM1B_ORYSJ^Q:95-208,H:341-378^55.26%ID^E:5e-06^RecName: Full=DNA (cytosine-5)-methyltransferase 1B;^Eukaryota; Viridiplantae; Streptophyta; Embryophyta; Tracheophyta; Spermatophyta; Magnoliophyta; Liliopsida; Poales; Poaceae; BEP clade; Ehrhartoideae; Oryzeae; Oryza	G5DXG0_SILLA^G5DXG0_SILLA^Q:95-208,H:312-349^86.84%ID^E:3e-14^SubName: Full=DNA (Cytosine-5)-methyltransferase {ECO:0000313|EMBL:AEL99207.1};^Eukaryota; Viridiplantae; Streptophyta; Embryophyta; Tracheophyta; Spermatophyta; Magnoliophyta; eudicotyledons; Gunneridae; Pentapetalae; Caryophyllales; Caryophyllaceae; Silene	.	.	.	.	.	COG0270^Cytosine-specific methyltransferase	GO:0005634^cellular_component^nucleus`GO:0003682^molecular_function^chromatin binding`GO:0003886^molecular_function^DNA (cytosine-5-)-methyltransferase activity`GO:0003677^molecular_function^DNA binding	.
c102823_g1	c102823_g1_i1	.	A5BZM6_VITVI^A5BZM6_VITVI^Q:73-225,H:22-70^50.98%ID^E:2e-08^SubName: Full=Putative uncharacterized protein {ECO:0000313|EMBL:CAN66188.1};^Eukaryota; Viridiplantae; Streptophyta; Embryophyta; Tracheophyta; Spermatophyta; Magnoliophyta; eudicotyledons; Gunneridae; Pentapetalae; rosids; Vitales; Vitaceae; Vitis	.	.	.	.	.	.	.	.
c102836_g1	c102836_g1_i1	.	B9SL44_RICCO^B9SL44_RICCO^Q:2-133,H:26-69^50%ID^E:6e-05^SubName: Full=Putative uncharacterized protein {ECO:0000313|EMBL:EEF35670.1};^Eukaryota; Viridiplantae; Streptophyta; Embryophyta; Tracheophyta; Spermatophyta; Magnoliophyta; eudicotyledons; Gunneridae; Pentapetalae; rosids; fabids; Malpighiales; Euphorbiaceae; Acalyphoideae; Acalypheae; Ricinus	.	.	.	.	.	.	.	.
c102860_g1	c102860_g1_i1	SKI23_ARATH^SKI23_ARATH^Q:57-194,H:4-49^43.48%ID^E:7e-05^RecName: Full=F-box protein SKIP23;^Eukaryota; Viridiplantae; Streptophyta; Embryophyta; Tracheophyta; Spermatophyta; Magnoliophyta; eudicotyledons; Gunneridae; Pentapetalae; rosids; malvids; Brassicales; Brassicaceae; Camelineae; Arabidopsis	R0ETH1_9BRAS^R0ETH1_9BRAS^Q:57-194,H:4-49^45.65%ID^E:0.0002^SubName: Full=Uncharacterized protein {ECO:0000313|EMBL:EOA12056.1};^Eukaryota; Viridiplantae; Streptophyta; Embryophyta; Tracheophyta; Spermatophyta; Magnoliophyta; eudicotyledons; Gunneridae; Pentapetalae; rosids; malvids; Brassicales; Brassicaceae; Camelineae; Capsella	.	.	.	.	.	.	GO:0005634^cellular_component^nucleus`GO:0016567^biological_process^protein ubiquitination	.
c102864_g1	c102864_g1_i1	.	.	c102864_g1_i1|m.52905	3-323[+]	.	M5WZ33_PRUPE^M5WZ33_PRUPE^Q:4-107,H:1-105^34.91%ID^E:0.0007^SubName: Full=Uncharacterized protein {ECO:0000313|EMBL:EMJ12075.1};^Eukaryota; Viridiplantae; Streptophyta; Embryophyta; Tracheophyta; Spermatophyta; Magnoliophyta; eudicotyledons; Gunneridae; Pentapetalae; rosids; fabids; Rosales; Rosaceae; Maloideae; Amygdaleae; Prunus	.	.	.	.
c102867_g1	c102867_g1_i1	.	V7BCK7_PHAVU^V7BCK7_PHAVU^Q:133-312,H:12-71^63.33%ID^E:7e-06^SubName: Full=Uncharacterized protein {ECO:0000313|EMBL:ESW14181.1};^Eukaryota; Viridiplantae; Streptophyta; Embryophyta; Tracheophyta; Spermatophyta; Magnoliophyta; eudicotyledons; Gunneridae; Pentapetalae; rosids; fabids; Fabales; Fabaceae; Papilionoideae; Phaseoleae; Phaseolus	.	.	.	.	.	.	.	.
c102884_g1	c102884_g1_i1	RL39_CANAX^RL39_CANAX^Q:32-184,H:1-51^82.35%ID^E:8e-23^RecName: Full=60S ribosomal protein L39;^Eukaryota; Fungi; Dikarya; Ascomycota; Saccharomycotina; Saccharomycetes; Saccharomycetales; Debaryomycetaceae; Candida/Lodderomyces clade; Candida	M0TIW8_MUSAM^M0TIW8_MUSAM^Q:8-184,H:30-89^76.67%ID^E:6e-23^SubName: Full=Uncharacterized protein {ECO:0000313|EnsemblPlants:GSMUA_Achr7P19310_001};^Eukaryota; Viridiplantae; Streptophyta; Embryophyta; Tracheophyta; Spermatophyta; Magnoliophyta; Liliopsida; Zingiberales; Musaceae; Musa	.	.	.	.	.	COG2167^Ribosomal protein	GO:0005840^cellular_component^ribosome`GO:0003735^molecular_function^structural constituent of ribosome`GO:0006412^biological_process^translation	.
c102890_g1	c102890_g1_i1	.	A0A072V9Q9_MEDTR^A0A072V9Q9_MEDTR^Q:1-231,H:102-177^50.65%ID^E:2e-10^SubName: Full=Uncharacterized protein {ECO:0000313|EMBL:KEH38133.1};^Eukaryota; Viridiplantae; Streptophyta; Embryophyta; Tracheophyta; Spermatophyta; Magnoliophyta; eudicotyledons; Gunneridae; Pentapetalae; rosids; fabids; Fabales; Fabaceae; Papilionoideae; Trifolieae; Medicago	.	.	.	.	.	.	.	.
c102892_g1	c102892_g1_i1	POLX_TOBAC^POLX_TOBAC^Q:7-174,H:41-96^48.21%ID^E:9e-13^RecName: Full=Retrovirus-related Pol polyprotein from transposon TNT 1-94;^Eukaryota; Viridiplantae; Streptophyta; Embryophyta; Tracheophyta; Spermatophyta; Magnoliophyta; eudicotyledons; Gunneridae; Pentapetalae; asterids; lamiids; Solanales; Solanaceae; Nicotianoideae; Nicotianeae; Nicotiana`POLX_TOBAC^POLX_TOBAC^Q:152-229,H:90-115^57.69%ID…	J3N766_ORYBR^J3N766_ORYBR^Q:13-174,H:267-320^55.56%ID^E:5e-14^SubName: Full=Uncharacterized protein {ECO:0000313|EnsemblPlants:OB11G16520.1};^Eukaryota; Viridiplantae; Streptophyta; Embryophyta; Tracheophyta; Spermatophyta; Magnoliophyta; Liliopsida; Poales; Poaceae; BEP clade; Ehrhartoideae; Oryzeae; Oryza`J3N766_ORYBR^J3N766_ORYBR^Q:152-229,H:314-339^65.38%ID^E:5e-14^SubName: Full=Uncharacteriz…	.	.	.	.	.	.	GO:0004190^molecular_function^aspartic-type endopeptidase activity`GO:0004519^molecular_function^endonuclease activity`GO:0003676^molecular_function^nucleic acid binding`GO:0003964^molecular_function^RNA-directed DNA polymerase activity`GO:0008270^molecular_function^zinc ion binding`GO:0015074^biological_process^DNA integration	.
c102924_g1	c102924_g1_i1	POLY_DROME^POLY_DROME^Q:4-309,H:405-519^38.26%ID^E:1e-19^RecName: Full=Retrovirus-related Pol polyprotein from transposon gypsy;^Eukaryota; Metazoa; Ecdysozoa; Arthropoda; Hexapoda; Insecta; Pterygota; Neoptera; Endopterygota; Diptera; Brachycera; Muscomorpha; Ephydroidea; Drosophilidae; Drosophila; Sophophora	A0A061EUP8_THECC^A0A061EUP8_THECC^Q:4-312,H:167-269^62.14%ID^E:9e-40^SubName: Full=DNA/RNA polymerases superfamily protein {ECO:0000313|EMBL:EOY08378.1};^Eukaryota; Viridiplantae; Streptophyta; Embryophyta; Tracheophyta; Spermatophyta; Magnoliophyta; eudicotyledons; Gunneridae; Pentapetalae; rosids; malvids; Malvales; Malvaceae; Byttnerioideae; Theobroma	c102924_g1_i1|m.52906	1-318[+]	POLY_DROME^POLY_DROME^Q:2-103,H:405-519^38.26%ID^E:1e-19^RecName: Full=Retrovirus-related Pol polyprotein from transposon gypsy;^Eukaryota; Metazoa; Ecdysozoa; Arthropoda; Hexapoda; Insecta; Pterygota; Neoptera; Endopterygota; Diptera; Brachycera; Muscomorpha; Ephydroidea; Drosophilidae; Drosophila; Sophophora	A0A061EUP8_THECC^A0A061EUP8_THECC^Q:2-104,H:167-269^62.14%ID^E:6e-40^SubName: Full=DNA/RNA polymerases superfamily protein {ECO:0000313|EMBL:EOY08378.1};^Eukaryota; Viridiplantae; Streptophyta; Embryophyta; Tracheophyta; Spermatophyta; Magnoliophyta; eudicotyledons; Gunneridae; Pentapetalae; rosids; malvids; Malvales; Malvaceae; Byttnerioideae; Theobroma	.	.	GO:0004519^molecular_function^endonuclease activity`GO:0003676^molecular_function^nucleic acid binding`GO:0003964^molecular_function^RNA-directed DNA polymerase activity`GO:0015074^biological_process^DNA integration	.
c102931_g1	c102931_g1_i1	.	Q6WAY5_PEA^Q6WAY5_PEA^Q:1-222,H:423-501^46.84%ID^E:5e-11^SubName: Full=Gag/pol polyprotein {ECO:0000313|EMBL:AAQ82035.1};^Eukaryota; Viridiplantae; Streptophyta; Embryophyta; Tracheophyta; Spermatophyta; Magnoliophyta; eudicotyledons; Gunneridae; Pentapetalae; rosids; fabids; Fabales; Fabaceae; Papilionoideae; Fabeae; Pisum	.	.	.	.	.	.	.	.
c102933_g1	c102933_g1_i1	.	F4NCI7_BETVU^F4NCI7_BETVU^Q:38-193,H:244-295^42.31%ID^E:2e-06^SubName: Full=Uncharacterized protein {ECO:0000313|EMBL:CCA66040.1};^Eukaryota; Viridiplantae; Streptophyta; Embryophyta; Tracheophyta; Spermatophyta; Magnoliophyta; eudicotyledons; Gunneridae; Pentapetalae; Caryophyllales; Amaranthaceae; Beta	.	.	.	.	.	.	.	.
c102940_g1	c102940_g1_i1	WAKLP_ARATH^WAKLP_ARATH^Q:135-275,H:22-69^45.83%ID^E:3e-06^RecName: Full=Wall-associated receptor kinase-like 15;^Eukaryota; Viridiplantae; Streptophyta; Embryophyta; Tracheophyta; Spermatophyta; Magnoliophyta; eudicotyledons; Gunneridae; Pentapetalae; rosids; malvids; Brassicales; Brassicaceae; Camelineae; Arabidopsis	U5GD48_POPTR^U5GD48_POPTR^Q:144-299,H:17-68^75%ID^E:5e-19^SubName: Full=Uncharacterized protein {ECO:0000313|EMBL:ERP60231.1};^Eukaryota; Viridiplantae; Streptophyta; Embryophyta; Tracheophyta; Spermatophyta; Magnoliophyta; eudicotyledons; Gunneridae; Pentapetalae; rosids; fabids; Malpighiales; Salicaceae; Saliceae; Populus	.	.	.	.	.	COG0515^Serine Threonine protein kinase	GO:0016021^cellular_component^integral component of membrane`GO:0005524^molecular_function^ATP binding`GO:0030247^molecular_function^polysaccharide binding`GO:0004674^molecular_function^protein serine/threonine kinase activity	.
c10297_g1	c10297_g1_i1	.	Q01MI4_ORYSA^Q01MI4_ORYSA^Q:392-553,H:151-208^50%ID^E:2e-08^SubName: Full=H0515C11.7 protein {ECO:0000313|EMBL:CAH66031.1};^Eukaryota; Viridiplantae; Streptophyta; Embryophyta; Tracheophyta; Spermatophyta; Magnoliophyta; Liliopsida; Poales; Poaceae; BEP clade; Ehrhartoideae; Oryzeae; Oryza	.	.	.	.	.	.	.	.
c10297_g1	c10297_g1_i2	.	Q01MI4_ORYSA^Q01MI4_ORYSA^Q:293-454,H:151-208^50%ID^E:9e-09^SubName: Full=H0515C11.7 protein {ECO:0000313|EMBL:CAH66031.1};^Eukaryota; Viridiplantae; Streptophyta; Embryophyta; Tracheophyta; Spermatophyta; Magnoliophyta; Liliopsida; Poales; Poaceae; BEP clade; Ehrhartoideae; Oryzeae; Oryza	.	.	.	.	.	.	.	.
c102992_g1	c102992_g1_i1	.	I3SM37_LOTJA^I3SM37_LOTJA^Q:2-148,H:104-152^89.8%ID^E:9e-22^SubName: Full=Uncharacterized protein {ECO:0000313|EMBL:AFK41329.1};^Eukaryota; Viridiplantae; Streptophyta; Embryophyta; Tracheophyta; Spermatophyta; Magnoliophyta; eudicotyledons; Gunneridae; Pentapetalae; rosids; fabids; Fabales; Fabaceae; Papilionoideae; Loteae; Lotus	.	.	.	.	.	.	.	.
c103005_g1	c103005_g1_i1	SUSY_ALNGL^SUSY_ALNGL^Q:2-307,H:312-413^84.31%ID^E:1e-54^RecName: Full=Sucrose synthase;^Eukaryota; Viridiplantae; Streptophyta; Embryophyta; Tracheophyta; Spermatophyta; Magnoliophyta; eudicotyledons; Gunneridae; Pentapetalae; rosids; fabids; Fagales; Betulaceae; Alnus	Q944U6_CARPA^Q944U6_CARPA^Q:2-307,H:18-119^83.33%ID^E:3e-56^SubName: Full=Sucrose synthase {ECO:0000313|EMBL:AAL16016.1};^Eukaryota; Viridiplantae; Streptophyta; Embryophyta; Tracheophyta; Spermatophyta; Magnoliophyta; eudicotyledons; Gunneridae; Pentapetalae; rosids; malvids; Brassicales; Caricaceae; Carica	c103005_g1_i1|m.52907	2-307[+]	SUSY_ALNGL^SUSY_ALNGL^Q:1-102,H:312-413^84.31%ID^E:1e-54^RecName: Full=Sucrose synthase;^Eukaryota; Viridiplantae; Streptophyta; Embryophyta; Tracheophyta; Spermatophyta; Magnoliophyta; eudicotyledons; Gunneridae; Pentapetalae; rosids; fabids; Fagales; Betulaceae; Alnus	Q944U6_CARPA^Q944U6_CARPA^Q:1-102,H:18-119^83.33%ID^E:3e-56^SubName: Full=Sucrose synthase {ECO:0000313|EMBL:AAL16016.1};^Eukaryota; Viridiplantae; Streptophyta; Embryophyta; Tracheophyta; Spermatophyta; Magnoliophyta; eudicotyledons; Gunneridae; Pentapetalae; rosids; malvids; Brassicales; Caricaceae; Carica	PF00862.14^Sucrose_synth^Sucrose synthase^1-102^E:3.6e-57	.	GO:0016157^molecular_function^sucrose synthase activity`GO:0009058^biological_process^biosynthetic process`GO:0005985^biological_process^sucrose metabolic process	GO:0005985^biological_process^sucrose metabolic process
c103010_g1	c103010_g1_i1	.	A0A061G0G2_THECC^A0A061G0G2_THECC^Q:41-256,H:73-144^66.67%ID^E:4e-26^SubName: Full=Pyridoxal phosphate-dependent transferases superfamily protein {ECO:0000313|EMBL:EOY23056.1};^Eukaryota; Viridiplantae; Streptophyta; Embryophyta; Tracheophyta; Spermatophyta; Magnoliophyta; eudicotyledons; Gunneridae; Pentapetalae; rosids; malvids; Malvales; Malvaceae; Byttnerioideae; Theobroma	.	.	.	.	.	.	.	.
c103027_g1	c103027_g1_i1	POLX_TOBAC^POLX_TOBAC^Q:2-217,H:1010-1082^50.68%ID^E:2e-12^RecName: Full=Retrovirus-related Pol polyprotein from transposon TNT 1-94;^Eukaryota; Viridiplantae; Streptophyta; Embryophyta; Tracheophyta; Spermatophyta; Magnoliophyta; eudicotyledons; Gunneridae; Pentapetalae; asterids; lamiids; Solanales; Solanaceae; Nicotianoideae; Nicotianeae; Nicotiana	D0ABD3_9ORYZ^D0ABD3_9ORYZ^Q:23-217,H:380-444^66.15%ID^E:1e-17^SubName: Full=OO_Ba0005L10-OO_Ba0081K17.7 protein {ECO:0000313|EMBL:CBG76256.1};^Eukaryota; Viridiplantae; Streptophyta; Embryophyta; Tracheophyta; Spermatophyta; Magnoliophyta; Liliopsida; Poales; Poaceae; BEP clade; Ehrhartoideae; Oryzeae; Oryza	.	.	.	.	.	.	GO:0004190^molecular_function^aspartic-type endopeptidase activity`GO:0004519^molecular_function^endonuclease activity`GO:0003676^molecular_function^nucleic acid binding`GO:0003964^molecular_function^RNA-directed DNA polymerase activity`GO:0008270^molecular_function^zinc ion binding`GO:0015074^biological_process^DNA integration	.
c103035_g1	c103035_g1_i1	.	K4BSL6_SOLLC^K4BSL6_SOLLC^Q:40-324,H:81-175^42.11%ID^E:3e-17^SubName: Full=Uncharacterized protein {ECO:0000313|EnsemblPlants:Solyc04g054680.1.1};^Eukaryota; Viridiplantae; Streptophyta; Embryophyta; Tracheophyta; Spermatophyta; Magnoliophyta; eudicotyledons; Gunneridae; Pentapetalae; asterids; lamiids; Solanales; Solanaceae; Solanoideae; Solaneae; Solanum; Lycopersicon	.	.	.	.	.	.	.	.
c103049_g1	c103049_g1_i1	.	I3TAS8_MEDTR^I3TAS8_MEDTR^Q:170-421,H:7-90^34.52%ID^E:4e-06^SubName: Full=Uncharacterized protein {ECO:0000313|EMBL:AFK49620.1};^Eukaryota; Viridiplantae; Streptophyta; Embryophyta; Tracheophyta; Spermatophyta; Magnoliophyta; eudicotyledons; Gunneridae; Pentapetalae; rosids; fabids; Fabales; Fabaceae; Papilionoideae; Trifolieae; Medicago	.	.	.	.	.	.	.	.
c103057_g1	c103057_g1_i1	.	C4J2K8_MAIZE^C4J2K8_MAIZE^Q:39-443,H:1-136^55.88%ID^E:8e-28^SubName: Full=Uncharacterized protein {ECO:0000313|EMBL:ACR35408.1};^Eukaryota; Viridiplantae; Streptophyta; Embryophyta; Tracheophyta; Spermatophyta; Magnoliophyta; Liliopsida; Poales; Poaceae; PACMAD clade; Panicoideae; Andropogoneae; Zea	c103057_g1_i1|m.52908	3-302[+]	.	C4J2K8_MAIZE^C4J2K8_MAIZE^Q:13-99,H:1-88^57.95%ID^E:2e-19^SubName: Full=Uncharacterized protein {ECO:0000313|EMBL:ACR35408.1};^Eukaryota; Viridiplantae; Streptophyta; Embryophyta; Tracheophyta; Spermatophyta; Magnoliophyta; Liliopsida; Poales; Poaceae; PACMAD clade; Panicoideae; Andropogoneae; Zea	.	.	.	.
c10306_g2	c10306_g2_i1	AAPC_CENCI^AAPC_CENCI^Q:32-214,H:20-80^65.57%ID^E:1e-18^RecName: Full=Putative glucose-6-phosphate 1-epimerase;^Eukaryota; Viridiplantae; Streptophyta; Embryophyta; Tracheophyta; Spermatophyta; Magnoliophyta; Liliopsida; Poales; Poaceae; PACMAD clade; Panicoideae; Paniceae; Cenchrus	K4CCK4_SOLLC^K4CCK4_SOLLC^Q:2-214,H:1-67^81.69%ID^E:3e-26^SubName: Full=Uncharacterized protein {ECO:0000313|EnsemblPlants:Solyc07g017900.2.1};^Eukaryota; Viridiplantae; Streptophyta; Embryophyta; Tracheophyta; Spermatophyta; Magnoliophyta; eudicotyledons; Gunneridae; Pentapetalae; asterids; lamiids; Solanales; Solanaceae; Solanoideae; Solaneae; Solanum; Lycopersicon	.	.	.	.	.	.	GO:0030246^molecular_function^carbohydrate binding`GO:0047938^molecular_function^glucose-6-phosphate 1-epimerase activity`GO:0005975^biological_process^carbohydrate metabolic process	.
c103083_g1	c103083_g1_i1	NUA_ARATH^NUA_ARATH^Q:1-123,H:978-1018^53.66%ID^E:8e-06^RecName: Full=Nuclear-pore anchor {ECO:0000303|PubMed:17513499, ECO:0000303|PubMed:21189294};^Eukaryota; Viridiplantae; Streptophyta; Embryophyta; Tracheophyta; Spermatophyta; Magnoliophyta; eudicotyledons; Gunneridae; Pentapetalae; rosids; malvids; Brassicales; Brassicaceae; Camelineae; Arabidopsis	A0A061FB83_THECC^A0A061FB83_THECC^Q:1-219,H:976-1048^56.16%ID^E:2e-08^SubName: Full=Nucleoprotein TPR, putative isoform 2 {ECO:0000313|EMBL:EOY14281.1};^Eukaryota; Viridiplantae; Streptophyta; Embryophyta; Tracheophyta; Spermatophyta; Magnoliophyta; eudicotyledons; Gunneridae; Pentapetalae; rosids; malvids; Malvales; Malvaceae; Byttnerioideae; Theobroma	.	.	.	.	.	.	GO:0031965^cellular_component^nuclear membrane`GO:0005643^cellular_component^nuclear pore`GO:0051028^biological_process^mRNA transport`GO:0006606^biological_process^protein import into nucleus	.
c1030_g1	c1030_g1_i1	.	C4J585_MAIZE^C4J585_MAIZE^Q:426-581,H:80-131^59.62%ID^E:6e-08^SubName: Full=Uncharacterized protein {ECO:0000313|EMBL:ACR36335.1};^Eukaryota; Viridiplantae; Streptophyta; Embryophyta; Tracheophyta; Spermatophyta; Magnoliophyta; Liliopsida; Poales; Poaceae; PACMAD clade; Panicoideae; Andropogoneae; Zea	.	.	.	.	.	.	.	.
c103101_g1	c103101_g1_i1	PGCA_STAS1^PGCA_STAS1^Q:2-175,H:119-177^38.98%ID^E:8e-06^RecName: Full=Phosphoglucomutase;^Bacteria; Firmicutes; Bacilli; Bacillales; Staphylococcus	W4U671_PROAA^W4U671_PROAA^Q:2-235,H:88-165^100%ID^E:6e-48^SubName: Full=GlcNAc phosphomutase {ECO:0000313|EMBL:GAE76476.1};^Bacteria; Actinobacteria; Actinobacteridae; Actinomycetales; Propionibacterineae; Propionibacteriaceae; Propionibacterium	.	.	.	.	.	COG1109^Catalyzes the conversion of glucosamine-6-phosphate to glucosamine-1-phosphate (By similarity)	GO:0000287^molecular_function^magnesium ion binding`GO:0004614^molecular_function^phosphoglucomutase activity`GO:0009246^biological_process^enterobacterial common antigen biosynthetic process`GO:0006006^biological_process^glucose metabolic process	.
c103111_g1	c103111_g1_i1	LEA14_GOSHI^LEA14_GOSHI^Q:23-199,H:92-150^37.29%ID^E:8e-05^RecName: Full=Late embryogenesis abundant protein Lea14-A;^Eukaryota; Viridiplantae; Streptophyta; Embryophyta; Tracheophyta; Spermatophyta; Magnoliophyta; eudicotyledons; Gunneridae; Pentapetalae; rosids; malvids; Malvales; Malvaceae; Malvoideae; Gossypium	A0A067KCH2_JATCU^A0A067KCH2_JATCU^Q:2-292,H:119-215^88.66%ID^E:2e-53^SubName: Full=Uncharacterized protein {ECO:0000313|EMBL:KDP29539.1};^Eukaryota; Viridiplantae; Streptophyta; Embryophyta; Tracheophyta; Spermatophyta; Magnoliophyta; eudicotyledons; Gunneridae; Pentapetalae; rosids; fabids; Malpighiales; Euphorbiaceae; Crotonoideae; Jatropheae; Jatropha	.	.	.	.	.	.	GO:0009269^biological_process^response to desiccation	.
c103121_g1	c103121_g1_i1	.	D2VZ51_NAEGR^D2VZ51_NAEGR^Q:22-294,H:85-187^36.54%ID^E:7e-09^.^.	c103121_g1_i1|m.52912	1-309[+]	.	D2VZ51_NAEGR^D2VZ51_NAEGR^Q:8-98,H:85-187^36.54%ID^E:7e-09^.^.	.	.	.	.
c103129_g1	c103129_g1_i1	.	F6Q6S6_MONDO^F6Q6S6_MONDO^Q:3-206,H:121-188^47.06%ID^E:1e-10^SubName: Full=Uncharacterized protein {ECO:0000313|Ensembl:ENSMODP00000034765};^Eukaryota; Metazoa; Chordata; Craniata; Vertebrata; Euteleostomi; Mammalia; Metatheria; Didelphimorphia; Didelphidae; Monodelphis	.	.	.	.	.	.	.	.
c103159_g1	c103159_g1_i1	BH151_ARATH^BH151_ARATH^Q:225-311,H:55-84^60%ID^E:7e-05^RecName: Full=Transcription factor UPBEAT1;^Eukaryota; Viridiplantae; Streptophyta; Embryophyta; Tracheophyta; Spermatophyta; Magnoliophyta; eudicotyledons; Gunneridae; Pentapetalae; rosids; malvids; Brassicales; Brassicaceae; Camelineae; Arabidopsis	B9RNB4_RICCO^B9RNB4_RICCO^Q:225-311,H:65-93^75.86%ID^E:2e-06^SubName: Full=Transcription factor, putative {ECO:0000313|EMBL:EEF47237.1};^Eukaryota; Viridiplantae; Streptophyta; Embryophyta; Tracheophyta; Spermatophyta; Magnoliophyta; eudicotyledons; Gunneridae; Pentapetalae; rosids; fabids; Malpighiales; Euphorbiaceae; Acalyphoideae; Acalypheae; Ricinus	c103159_g1_i1|m.52913	3-311[+]	BH151_ARATH^BH151_ARATH^Q:61-103,H:41-84^59.09%ID^E:7e-09^RecName: Full=Transcription factor UPBEAT1;^Eukaryota; Viridiplantae; Streptophyta; Embryophyta; Tracheophyta; Spermatophyta; Magnoliophyta; eudicotyledons; Gunneridae; Pentapetalae; rosids; malvids; Brassicales; Brassicaceae; Camelineae; Arabidopsis	B9GSV5_POPTR^B9GSV5_POPTR^Q:57-103,H:74-119^70.21%ID^E:3e-11^SubName: Full=Uncharacterized protein {ECO:0000313|EMBL:EEE80795.1};^Eukaryota; Viridiplantae; Streptophyta; Embryophyta; Tracheophyta; Spermatophyta; Magnoliophyta; eudicotyledons; Gunneridae; Pentapetalae; rosids; fabids; Malpighiales; Salicaceae; Saliceae; Populus	.	.	GO:0005634^cellular_component^nucleus`GO:0003677^molecular_function^DNA binding`GO:0003700^molecular_function^sequence-specific DNA binding transcription factor activity`GO:0030154^biological_process^cell differentiation`GO:2000280^biological_process^regulation of root development`GO:0006355^biological_process^regulation of transcription, DNA-templated`GO:0006351^biological_process^transcription,…	.
c103164_g1	c103164_g1_i1	.	M4F4M6_BRARP^M4F4M6_BRARP^Q:29-361,H:357-467^31.58%ID^E:8e-07^SubName: Full=Uncharacterized protein {ECO:0000313|EnsemblPlants:Bra036026.1-P};^Eukaryota; Viridiplantae; Streptophyta; Embryophyta; Tracheophyta; Spermatophyta; Magnoliophyta; eudicotyledons; Gunneridae; Pentapetalae; rosids; malvids; Brassicales; Brassicaceae; Brassiceae; Brassica`M4F4M6_BRARP^M4F4M6_BRARP^Q:339-416,H:460-485^42.31%…	.	.	.	.	.	.	.	.
c103176_g1	c103176_g1_i1	KOR1_ORYSJ^KOR1_ORYSJ^Q:3-239,H:280-358^92.41%ID^E:2e-42^RecName: Full=Potassium channel KOR1;^Eukaryota; Viridiplantae; Streptophyta; Embryophyta; Tracheophyta; Spermatophyta; Magnoliophyta; Liliopsida; Poales; Poaceae; BEP clade; Ehrhartoideae; Oryzeae; Oryza	K4GMR5_9CARY^K4GMR5_9CARY^Q:3-239,H:285-363^94.94%ID^E:1e-43^SubName: Full=Potassium channel SKOR {ECO:0000313|EMBL:AFO70199.1};^Eukaryota; Viridiplantae; Streptophyta; Embryophyta; Tracheophyta; Spermatophyta; Magnoliophyta; eudicotyledons; Gunneridae; Pentapetalae; Caryophyllales; Amaranthaceae; Alternanthera	.	.	.	.	.	.	GO:0016021^cellular_component^integral component of membrane`GO:0005249^molecular_function^voltage-gated potassium channel activity	.
c103179_g1	c103179_g1_i1	.	V4VJV5_9ROSI^V4VJV5_9ROSI^Q:29-220,H:44-107^76.56%ID^E:2e-25^SubName: Full=Uncharacterized protein {ECO:0000313|EMBL:ESR52999.1};^Eukaryota; Viridiplantae; Streptophyta; Embryophyta; Tracheophyta; Spermatophyta; Magnoliophyta; eudicotyledons; Gunneridae; Pentapetalae; rosids; malvids; Sapindales; Rutaceae; Citrus	.	.	.	.	.	.	.	.
c103193_g1	c103193_g1_i1	LORF2_HUMAN^LORF2_HUMAN^Q:102-215,H:447-484^42.11%ID^E:0.001^RecName: Full=LINE-1 retrotransposable element ORF2 protein;^Eukaryota; Metazoa; Chordata; Craniata; Vertebrata; Euteleostomi; Mammalia; Eutheria; Euarchontoglires; Primates; Haplorrhini; Catarrhini; Hominidae; Homo	F4NCG6_BETVU^F4NCG6_BETVU^Q:45-269,H:419-493^50.67%ID^E:9e-15^SubName: Full=Uncharacterized protein {ECO:0000313|EMBL:CCA65995.1};^Eukaryota; Viridiplantae; Streptophyta; Embryophyta; Tracheophyta; Spermatophyta; Magnoliophyta; eudicotyledons; Gunneridae; Pentapetalae; Caryophyllales; Amaranthaceae; Beta	.	.	.	.	.	.	GO:0046872^molecular_function^metal ion binding`GO:0003964^molecular_function^RNA-directed DNA polymerase activity`GO:0009036^molecular_function^Type II site-specific deoxyribonuclease activity`GO:0000737^biological_process^DNA catabolic process, endonucleolytic`GO:0006310^biological_process^DNA recombination`GO:0090305^biological_process^nucleic acid phosphodiester bond hydrolysis`GO:0032199^bio…	.
c1031_g1	c1031_g1_i1	COPIA_DROME^COPIA_DROME^Q:16-249,H:1307-1384^46.15%ID^E:6e-16^RecName: Full=Copia protein;^Eukaryota; Metazoa; Ecdysozoa; Arthropoda; Hexapoda; Insecta; Pterygota; Neoptera; Endopterygota; Diptera; Brachycera; Muscomorpha; Ephydroidea; Drosophilidae; Drosophila; Sophophora	G8A100_MEDTR^G8A100_MEDTR^Q:7-249,H:4-84^58.02%ID^E:8e-29^SubName: Full=TIR-NBS-LRR type disease resistance protein {ECO:0000313|EMBL:AES85138.1};^Eukaryota; Viridiplantae; Streptophyta; Embryophyta; Tracheophyta; Spermatophyta; Magnoliophyta; eudicotyledons; Gunneridae; Pentapetalae; rosids; fabids; Fabales; Fabaceae; Papilionoideae; Trifolieae; Medicago	.	.	.	.	.	.	GO:0004190^molecular_function^aspartic-type endopeptidase activity`GO:0005524^molecular_function^ATP binding`GO:0003676^molecular_function^nucleic acid binding`GO:0008270^molecular_function^zinc ion binding`GO:0015074^biological_process^DNA integration	.
c103215_g1	c103215_g1_i1	.	A0A022PSS9_ERYGU^A0A022PSS9_ERYGU^Q:26-304,H:1-80^54.84%ID^E:1e-06^SubName: Full=Uncharacterized protein {ECO:0000313|EMBL:EYU18564.1};^Eukaryota; Viridiplantae; Streptophyta; Embryophyta; Tracheophyta; Spermatophyta; Magnoliophyta; eudicotyledons; Gunneridae; Pentapetalae; asterids; lamiids; Lamiales; Phrymaceae; Erythranthe	c103215_g1_i1|m.52914	2-307[+]	ERLI1_ARATH^ERLI1_ARATH^Q:9-101,H:1-116^32.76%ID^E:5e-10^RecName: Full=Lipid transfer protein EARLI 1;^Eukaryota; Viridiplantae; Streptophyta; Embryophyta; Tracheophyta; Spermatophyta; Magnoliophyta; eudicotyledons; Gunneridae; Pentapetalae; rosids; malvids; Brassicales; Brassicaceae; Camelineae; Arabidopsis	A0A022PSS9_ERYGU^A0A022PSS9_ERYGU^Q:9-101,H:1-80^56.99%ID^E:4e-18^SubName: Full=Uncharacterized protein {ECO:0000313|EMBL:EYU18564.1};^Eukaryota; Viridiplantae; Streptophyta; Embryophyta; Tracheophyta; Spermatophyta; Magnoliophyta; eudicotyledons; Gunneridae; Pentapetalae; asterids; lamiids; Lamiales; Phrymaceae; Erythranthe	PF14547.1^Hydrophob_seed^Hydrophobic seed protein^69-102^E:1.5e-06	.	GO:0005576^cellular_component^extracellular region`GO:0009505^cellular_component^plant-type cell wall`GO:0050832^biological_process^defense response to fungus`GO:0009737^biological_process^response to abscisic acid`GO:0009409^biological_process^response to cold`GO:0009651^biological_process^response to salt stress	.
c103227_g1	c103227_g1_i1	Y3471_ARATH^Y3471_ARATH^Q:14-292,H:7-101^38.95%ID^E:5e-14^RecName: Full=Putative receptor-like protein kinase At3g47110;^Eukaryota; Viridiplantae; Streptophyta; Embryophyta; Tracheophyta; Spermatophyta; Magnoliophyta; eudicotyledons; Gunneridae; Pentapetalae; rosids; malvids; Brassicales; Brassicaceae; Camelineae; Arabidopsis	B9SS82_RICCO^B9SS82_RICCO^Q:83-292,H:38-107^65.71%ID^E:1e-26^SubName: Full=Serine-threonine protein kinase, plant-type, putative {ECO:0000313|EMBL:EEF33525.1};^Eukaryota; Viridiplantae; Streptophyta; Embryophyta; Tracheophyta; Spermatophyta; Magnoliophyta; eudicotyledons; Gunneridae; Pentapetalae; rosids; fabids; Malpighiales; Euphorbiaceae; Acalyphoideae; Acalypheae; Ricinus	.	.	.	.	.	COG4886^leucine Rich Repeat	GO:0016021^cellular_component^integral component of membrane`GO:0005886^cellular_component^plasma membrane`GO:0005524^molecular_function^ATP binding`GO:0004674^molecular_function^protein serine/threonine kinase activity	.
c103241_g1	c103241_g1_i1	.	W9S351_9ROSA^W9S351_9ROSA^Q:7-219,H:74-148^40%ID^E:4e-12^SubName: Full=Uncharacterized protein {ECO:0000313|EMBL:EXC06496.1};^Eukaryota; Viridiplantae; Streptophyta; Embryophyta; Tracheophyta; Spermatophyta; Magnoliophyta; eudicotyledons; Gunneridae; Pentapetalae; rosids; fabids; Rosales; Moraceae; Morus	.	.	.	.	.	.	.	.
c103248_g1	c103248_g1_i1	2ABA_CANTR^2ABA_CANTR^Q:18-305,H:143-238^69.79%ID^E:2e-41^RecName: Full=Protein phosphatase PP2A regulatory subunit B;^Eukaryota; Fungi; Dikarya; Ascomycota; Saccharomycotina; Saccharomycetes; Saccharomycetales; Debaryomycetaceae; Candida/Lodderomyces clade; Candida	W6MLF7_9ASCO^W6MLF7_9ASCO^Q:3-305,H:148-248^69.31%ID^E:5e-42^RecName: Full=Protein phosphatase PP2A regulatory subunit B {ECO:0000256|RuleBase:RU331113};^Eukaryota; Fungi; Dikarya; Ascomycota; Saccharomycotina; Saccharomycetes; Saccharomycetales; Saccharomycetales incertae sedis; Kuraishia	c103248_g1_i1|m.52916	3-305[+]	2ABA_CANTR^2ABA_CANTR^Q:6-101,H:143-238^69.79%ID^E:2e-41^RecName: Full=Protein phosphatase PP2A regulatory subunit B;^Eukaryota; Fungi; Dikarya; Ascomycota; Saccharomycotina; Saccharomycetes; Saccharomycetales; Debaryomycetaceae; Candida/Lodderomyces clade; Candida	W6MLF7_9ASCO^W6MLF7_9ASCO^Q:1-101,H:148-248^69.31%ID^E:4e-42^RecName: Full=Protein phosphatase PP2A regulatory subunit B {ECO:0000256|RuleBase:RU331113};^Eukaryota; Fungi; Dikarya; Ascomycota; Saccharomycotina; Saccharomycetes; Saccharomycetales; Saccharomycetales incertae sedis; Kuraishia	.	.	GO:0000159^cellular_component^protein phosphatase type 2A complex`GO:0008601^molecular_function^protein phosphatase type 2A regulator activity`GO:0007049^biological_process^cell cycle`GO:0007165^biological_process^signal transduction	.
c103251_g1	c103251_g1_i1	PP12_ARATH^PP12_ARATH^Q:1-165,H:254-308^80%ID^E:4e-27^RecName: Full=Serine/threonine-protein phosphatase PP1 isozyme 2;^Eukaryota; Viridiplantae; Streptophyta; Embryophyta; Tracheophyta; Spermatophyta; Magnoliophyta; eudicotyledons; Gunneridae; Pentapetalae; rosids; malvids; Brassicales; Brassicaceae; Camelineae; Arabidopsis	M0VSP8_HORVD^M0VSP8_HORVD^Q:1-177,H:31-89^79.66%ID^E:2e-27^SubName: Full=Uncharacterized protein {ECO:0000313|EnsemblPlants:MLOC_36911.4};^Eukaryota; Viridiplantae; Streptophyta; Embryophyta; Tracheophyta; Spermatophyta; Magnoliophyta; Liliopsida; Poales; Poaceae; BEP clade; Pooideae; Triticeae; Hordeum	.	.	.	.	.	COG0639^serine threonine-protein phosphatase	GO:0000164^cellular_component^protein phosphatase type 1 complex`GO:0046872^molecular_function^metal ion binding`GO:0004722^molecular_function^protein serine/threonine phosphatase activity`GO:0006470^biological_process^protein dephosphorylation	.
c10325_g1	c10325_g1_i1	.	A5BI72_VITVI^A5BI72_VITVI^Q:373-507,H:403-447^44.44%ID^E:6e-06^SubName: Full=Putative uncharacterized protein {ECO:0000313|EMBL:CAN72359.1};^Eukaryota; Viridiplantae; Streptophyta; Embryophyta; Tracheophyta; Spermatophyta; Magnoliophyta; eudicotyledons; Gunneridae; Pentapetalae; rosids; Vitales; Vitaceae; Vitis`A5BI72_VITVI^A5BI72_VITVI^Q:530-661,H:471-514^36.36%ID^E:6e-06^SubName: Full=Putative …	.	.	.	.	.	.	.	.
c103273_g1	c103273_g1_i1	.	J3LW51_ORYBR^J3LW51_ORYBR^Q:12-227,H:6-79^39.19%ID^E:0.0005^SubName: Full=Uncharacterized protein {ECO:0000313|EnsemblPlants:OB04G13760.1};^Eukaryota; Viridiplantae; Streptophyta; Embryophyta; Tracheophyta; Spermatophyta; Magnoliophyta; Liliopsida; Poales; Poaceae; BEP clade; Ehrhartoideae; Oryzeae; Oryza	.	.	.	.	.	.	.	.
c10327_g1	c10327_g1_i1	WAK2_ARATH^WAK2_ARATH^Q:2-583,H:242-447^38.65%ID^E:7e-37^RecName: Full=Wall-associated receptor kinase 2;^Eukaryota; Viridiplantae; Streptophyta; Embryophyta; Tracheophyta; Spermatophyta; Magnoliophyta; eudicotyledons; Gunneridae; Pentapetalae; rosids; malvids; Brassicales; Brassicaceae; Camelineae; Arabidopsis	B9S2R0_RICCO^B9S2R0_RICCO^Q:2-583,H:259-463^50%ID^E:2e-58^SubName: Full=ATP binding protein, putative {ECO:0000313|EMBL:EEF42065.1};^Eukaryota; Viridiplantae; Streptophyta; Embryophyta; Tracheophyta; Spermatophyta; Magnoliophyta; eudicotyledons; Gunneridae; Pentapetalae; rosids; fabids; Malpighiales; Euphorbiaceae; Acalyphoideae; Acalypheae; Ricinus`B9S2R0_RICCO^B9S2R0_RICCO^Q:2-583,H:955-1156^48…	c10327_g1_i1|m.1748	2-583[+]	WAK2_ARATH^WAK2_ARATH^Q:1-194,H:242-447^38.65%ID^E:6e-37^RecName: Full=Wall-associated receptor kinase 2;^Eukaryota; Viridiplantae; Streptophyta; Embryophyta; Tracheophyta; Spermatophyta; Magnoliophyta; eudicotyledons; Gunneridae; Pentapetalae; rosids; malvids; Brassicales; Brassicaceae; Camelineae; Arabidopsis	B9S2R0_RICCO^B9S2R0_RICCO^Q:1-194,H:259-463^50%ID^E:2e-58^SubName: Full=ATP binding protein, putative {ECO:0000313|EMBL:EEF42065.1};^Eukaryota; Viridiplantae; Streptophyta; Embryophyta; Tracheophyta; Spermatophyta; Magnoliophyta; eudicotyledons; Gunneridae; Pentapetalae; rosids; fabids; Malpighiales; Euphorbiaceae; Acalyphoideae; Acalypheae; Ricinus`B9S2R0_RICCO^B9S2R0_RICCO^Q:1-194,H:955-1156^48…	PF07645.10^EGF_CA^Calcium-binding EGF domain^37-69^E:5.9e-08	COG0515^Serine Threonine protein kinase	GO:0016021^cellular_component^integral component of membrane`GO:0005524^molecular_function^ATP binding`GO:0005509^molecular_function^calcium ion binding`GO:0030247^molecular_function^polysaccharide binding`GO:0004674^molecular_function^protein serine/threonine kinase activity`GO:0009992^biological_process^cellular water homeostasis`GO:0009311^biological_process^oligosaccharide metabolic process`G…	GO:0005509^molecular_function^calcium ion binding
c103290_g1	c103290_g1_i1	RL17_ANOGA^RL17_ANOGA^Q:1-327,H:10-116^63.3%ID^E:7e-41^RecName: Full=60S ribosomal protein L17;^Eukaryota; Metazoa; Ecdysozoa; Arthropoda; Hexapoda; Insecta; Pterygota; Neoptera; Endopterygota; Diptera; Nematocera; Culicoidea; Culicidae; Anophelinae; Anopheles	T1E7L5_ANOAQ^T1E7L5_ANOAQ^Q:1-327,H:10-116^63.3%ID^E:8e-40^.^.	c103290_g1_i1|m.52917	1-327[+]	RL17_ANOGA^RL17_ANOGA^Q:1-109,H:10-116^63.3%ID^E:6e-41^RecName: Full=60S ribosomal protein L17;^Eukaryota; Metazoa; Ecdysozoa; Arthropoda; Hexapoda; Insecta; Pterygota; Neoptera; Endopterygota; Diptera; Nematocera; Culicoidea; Culicidae; Anophelinae; Anopheles	T1E7L5_ANOAQ^T1E7L5_ANOAQ^Q:1-109,H:10-116^63.3%ID^E:7e-40^.^.	PF00237.14^Ribosomal_L22^Ribosomal protein L22p/L17e^8-109^E:1.7e-18	COG0091^The globular domain of the protein is located near the polypeptide exit tunnel on the outside of the subunit, while an extended beta-hairpin is found that lines the wall of the exit tunnel in the center of the 70S ribosome (By similarity)	GO:0015934^cellular_component^large ribosomal subunit`GO:0003735^molecular_function^structural constituent of ribosome`GO:0006412^biological_process^translation	GO:0003735^molecular_function^structural constituent of ribosome`GO:0006412^biological_process^translation`GO:0005840^cellular_component^ribosome
c103295_g1	c103295_g1_i1	CRK25_ARATH^CRK25_ARATH^Q:108-491,H:111-242^37.12%ID^E:4e-23^RecName: Full=Cysteine-rich receptor-like protein kinase 25;^Eukaryota; Viridiplantae; Streptophyta; Embryophyta; Tracheophyta; Spermatophyta; Magnoliophyta; eudicotyledons; Gunneridae; Pentapetalae; rosids; malvids; Brassicales; Brassicaceae; Camelineae; Arabidopsis	A0A059C7V4_EUCGR^A0A059C7V4_EUCGR^Q:45-491,H:91-240^41.45%ID^E:4e-28^SubName: Full=Uncharacterized protein {ECO:0000313|EMBL:KCW74329.1};^Eukaryota; Viridiplantae; Streptophyta; Embryophyta; Tracheophyta; Spermatophyta; Magnoliophyta; eudicotyledons; Gunneridae; Pentapetalae; rosids; malvids; Myrtales; Myrtaceae; Eucalyptus	c103295_g1_i1|m.52918	123-491[+]	CRK25_ARATH^CRK25_ARATH^Q:3-123,H:118-242^37.6%ID^E:4e-22^RecName: Full=Cysteine-rich receptor-like protein kinase 25;^Eukaryota; Viridiplantae; Streptophyta; Embryophyta; Tracheophyta; Spermatophyta; Magnoliophyta; eudicotyledons; Gunneridae; Pentapetalae; rosids; malvids; Brassicales; Brassicaceae; Camelineae; Arabidopsis	A0A059C7V4_EUCGR^A0A059C7V4_EUCGR^Q:3-123,H:119-240^45.16%ID^E:4e-27^SubName: Full=Uncharacterized protein {ECO:0000313|EMBL:KCW74329.1};^Eukaryota; Viridiplantae; Streptophyta; Embryophyta; Tracheophyta; Spermatophyta; Magnoliophyta; eudicotyledons; Gunneridae; Pentapetalae; rosids; malvids; Myrtales; Myrtaceae; Eucalyptus	PF01657.12^Stress-antifung^Salt stress response/antifungal^34-123^E:2.6e-15	COG0515^Serine Threonine protein kinase	GO:0016021^cellular_component^integral component of membrane`GO:0005524^molecular_function^ATP binding`GO:0004674^molecular_function^protein serine/threonine kinase activity	.
c10329_g1	c10329_g1_i1	POLX_TOBAC^POLX_TOBAC^Q:60-287,H:419-497^36.71%ID^E:6e-06^RecName: Full=Retrovirus-related Pol polyprotein from transposon TNT 1-94;^Eukaryota; Viridiplantae; Streptophyta; Embryophyta; Tracheophyta; Spermatophyta; Magnoliophyta; eudicotyledons; Gunneridae; Pentapetalae; asterids; lamiids; Solanales; Solanaceae; Nicotianoideae; Nicotianeae; Nicotiana	A5BCC7_VITVI^A5BCC7_VITVI^Q:60-290,H:383-461^44.3%ID^E:5e-14^SubName: Full=Putative uncharacterized protein {ECO:0000313|EMBL:CAN67762.1};^Eukaryota; Viridiplantae; Streptophyta; Embryophyta; Tracheophyta; Spermatophyta; Magnoliophyta; eudicotyledons; Gunneridae; Pentapetalae; rosids; Vitales; Vitaceae; Vitis	.	.	.	.	.	.	GO:0004190^molecular_function^aspartic-type endopeptidase activity`GO:0004519^molecular_function^endonuclease activity`GO:0003676^molecular_function^nucleic acid binding`GO:0003964^molecular_function^RNA-directed DNA polymerase activity`GO:0008270^molecular_function^zinc ion binding`GO:0015074^biological_process^DNA integration	.
c103303_g1	c103303_g1_i1	.	A5BJ35_VITVI^A5BJ35_VITVI^Q:41-214,H:489-546^56.9%ID^E:4e-15^SubName: Full=Putative uncharacterized protein {ECO:0000313|EMBL:CAN83297.1};^Eukaryota; Viridiplantae; Streptophyta; Embryophyta; Tracheophyta; Spermatophyta; Magnoliophyta; eudicotyledons; Gunneridae; Pentapetalae; rosids; Vitales; Vitaceae; Vitis	.	.	.	.	.	.	.	.
c103318_g1	c103318_g1_i1	ASB6_MOUSE^ASB6_MOUSE^Q:26-154,H:86-128^52.27%ID^E:0.0001^RecName: Full=Ankyrin repeat and SOCS box protein 6;^Eukaryota; Metazoa; Chordata; Craniata; Vertebrata; Euteleostomi; Mammalia; Eutheria; Euarchontoglires; Glires; Rodentia; Sciurognathi; Muroidea; Muridae; Murinae; Mus; Mus	D2DX27_WOLPI^D2DX27_WOLPI^Q:5-214,H:35-101^43.66%ID^E:3e-05^SubName: Full=Ankyrin repeat domain protein PK2 {ECO:0000313|EMBL:ACZ28753.1};^Bacteria; Proteobacteria; Alphaproteobacteria; Rickettsiales; Anaplasmataceae; Wolbachieae; Wolbachia	.	.	.	.	.	COG0666^Ankyrin Repeat	GO:0005737^cellular_component^cytoplasm`GO:0035556^biological_process^intracellular signal transduction`GO:0016567^biological_process^protein ubiquitination	.
c103349_g1	c103349_g1_i1	.	A0A059BEH0_EUCGR^A0A059BEH0_EUCGR^Q:102-215,H:108-145^60.53%ID^E:2e-07^SubName: Full=Uncharacterized protein {ECO:0000313|EMBL:KCW64075.1};^Eukaryota; Viridiplantae; Streptophyta; Embryophyta; Tracheophyta; Spermatophyta; Magnoliophyta; eudicotyledons; Gunneridae; Pentapetalae; rosids; malvids; Myrtales; Myrtaceae; Eucalyptus	.	.	.	.	.	.	.	.
c103378_g1	c103378_g1_i1	.	Q5K1Z9_SOLBU^Q5K1Z9_SOLBU^Q:52-189,H:27-72^58.7%ID^E:8e-06^SubName: Full=Reverse transcriptase {ECO:0000313|EMBL:CAH25639.1};^Eukaryota; Viridiplantae; Streptophyta; Embryophyta; Tracheophyta; Spermatophyta; Magnoliophyta; eudicotyledons; Gunneridae; Pentapetalae; asterids; lamiids; Solanales; Solanaceae; Solanoideae; Solaneae; Solanum	.	.	.	.	.	.	.	.
c103384_g1	c103384_g1_i1	.	A0A059BD34_EUCGR^A0A059BD34_EUCGR^Q:3-128,H:364-405^54.76%ID^E:5e-07^SubName: Full=Uncharacterized protein {ECO:0000313|EMBL:KCW64023.1};^Eukaryota; Viridiplantae; Streptophyta; Embryophyta; Tracheophyta; Spermatophyta; Magnoliophyta; eudicotyledons; Gunneridae; Pentapetalae; rosids; malvids; Myrtales; Myrtaceae; Eucalyptus	.	.	.	.	.	.	.	.
c103385_g1	c103385_g1_i1	PER57_ARATH^PER57_ARATH^Q:21-221,H:67-133^52.24%ID^E:2e-18^RecName: Full=Peroxidase 57;^Eukaryota; Viridiplantae; Streptophyta; Embryophyta; Tracheophyta; Spermatophyta; Magnoliophyta; eudicotyledons; Gunneridae; Pentapetalae; rosids; malvids; Brassicales; Brassicaceae; Camelineae; Arabidopsis	A0A061E2H6_THECC^A0A061E2H6_THECC^Q:21-194,H:88-145^68.97%ID^E:3e-20^SubName: Full=Cationic peroxidase 2 {ECO:0000313|EMBL:EOX98832.1};^Eukaryota; Viridiplantae; Streptophyta; Embryophyta; Tracheophyta; Spermatophyta; Magnoliophyta; eudicotyledons; Gunneridae; Pentapetalae; rosids; malvids; Malvales; Malvaceae; Byttnerioideae; Theobroma	.	.	.	.	.	.	GO:0005618^cellular_component^cell wall`GO:0005576^cellular_component^extracellular region`GO:0016020^cellular_component^membrane`GO:0009505^cellular_component^plant-type cell wall`GO:0009506^cellular_component^plasmodesma`GO:0020037^molecular_function^heme binding`GO:0046872^molecular_function^metal ion binding`GO:0004601^molecular_function^peroxidase activity`GO:0042744^biological_process^hydro…	.
c103389_g1	c103389_g1_i1	.	V4UI10_9ROSI^V4UI10_9ROSI^Q:71-220,H:1-49^56%ID^E:0.0008^SubName: Full=Uncharacterized protein {ECO:0000313|EMBL:ESR63855.1};^Eukaryota; Viridiplantae; Streptophyta; Embryophyta; Tracheophyta; Spermatophyta; Magnoliophyta; eudicotyledons; Gunneridae; Pentapetalae; rosids; malvids; Sapindales; Rutaceae; Citrus	.	.	.	.	.	.	.	.
c103397_g1	c103397_g1_i1	.	A0A0A0LTP9_CUCSA^A0A0A0LTP9_CUCSA^Q:302-505,H:16-83^51.47%ID^E:5e-09^SubName: Full=Uncharacterized protein {ECO:0000313|EMBL:KGN64142.1};^Eukaryota; Viridiplantae; Streptophyta; Embryophyta; Tracheophyta; Spermatophyta; Magnoliophyta; eudicotyledons; Gunneridae; Pentapetalae; rosids; fabids; Cucurbitales; Cucurbitaceae; Benincaseae; Cucumis	.	.	.	.	.	.	.	.
c10339_g1	c10339_g1_i1	.	A0A061DEP0_BABBI^A0A061DEP0_BABBI^Q:276-518,H:24-104^38.27%ID^E:1e-08^SubName: Full=Uncharacterized protein {ECO:0000313|EMBL:CDR97615.1};^Eukaryota; Alveolata; Apicomplexa; Aconoidasida; Piroplasmida; Babesiidae; Babesia	.	.	.	.	.	.	.	.
c103410_g1	c103410_g1_i1	OPR11_ORYSJ^OPR11_ORYSJ^Q:43-267,H:286-363^64.1%ID^E:1e-27^RecName: Full=Putative 12-oxophytodienoate reductase 11;^Eukaryota; Viridiplantae; Streptophyta; Embryophyta; Tracheophyta; Spermatophyta; Magnoliophyta; Liliopsida; Poales; Poaceae; BEP clade; Ehrhartoideae; Oryzeae; Oryza	A0A067DMG4_CITSI^A0A067DMG4_CITSI^Q:49-279,H:18-97^67.5%ID^E:9e-30^SubName: Full=Uncharacterized protein {ECO:0000313|EMBL:KDO42765.1};^Eukaryota; Viridiplantae; Streptophyta; Embryophyta; Tracheophyta; Spermatophyta; Magnoliophyta; eudicotyledons; Gunneridae; Pentapetalae; rosids; malvids; Sapindales; Rutaceae; Citrus	.	.	.	.	.	.	GO:0010181^molecular_function^FMN binding`GO:0016491^molecular_function^oxidoreductase activity`GO:0031408^biological_process^oxylipin biosynthetic process	.
c103415_g1	c103415_g1_i1	M860_ARATH^M860_ARATH^Q:5-253,H:32-116^56.47%ID^E:4e-27^RecName: Full=Uncharacterized mitochondrial protein AtMg00860;^Eukaryota; Viridiplantae; Streptophyta; Embryophyta; Tracheophyta; Spermatophyta; Magnoliophyta; eudicotyledons; Gunneridae; Pentapetalae; rosids; malvids; Brassicales; Brassicaceae; Camelineae; Arabidopsis	M4DN30_BRARP^M4DN30_BRARP^Q:5-253,H:763-845^67.47%ID^E:2e-31^SubName: Full=Uncharacterized protein {ECO:0000313|EnsemblPlants:Bra017917.1-P};^Eukaryota; Viridiplantae; Streptophyta; Embryophyta; Tracheophyta; Spermatophyta; Magnoliophyta; eudicotyledons; Gunneridae; Pentapetalae; rosids; malvids; Brassicales; Brassicaceae; Brassiceae; Brassica	.	.	.	.	.	COG2801^Retrotransposon protein	GO:0005739^cellular_component^mitochondrion	.
c103425_g1	c103425_g1_i1	SYC_PROAC^SYC_PROAC^Q:3-206,H:123-190^98.53%ID^E:2e-40^RecName: Full=Cysteine--tRNA ligase {ECO:0000255|HAMAP-Rule:MF_00041};^Bacteria; Actinobacteria; Actinobacteridae; Actinomycetales; Propionibacterineae; Propionibacteriaceae; Propionibacterium	W4TKC3_PROAA^W4TKC3_PROAA^Q:3-206,H:119-186^98.53%ID^E:9e-40^SubName: Full=Cysteinyl-tRNA synthetase {ECO:0000313|EMBL:GAE68962.1};^Bacteria; Actinobacteria; Actinobacteridae; Actinomycetales; Propionibacterineae; Propionibacteriaceae; Propionibacterium	.	.	.	.	.	COG0215^Cysteinyl-tRNA synthetase	GO:0005737^cellular_component^cytoplasm`GO:0005524^molecular_function^ATP binding`GO:0004817^molecular_function^cysteine-tRNA ligase activity`GO:0008270^molecular_function^zinc ion binding`GO:0006423^biological_process^cysteinyl-tRNA aminoacylation	.
c10342_g1	c10342_g1_i1	.	.	c10342_g1_i1|m.1751	3-719[+]	JIPH_ATRCA^JIPH_ATRCA^Q:40-230,H:9-183^26.73%ID^E:8e-10^RecName: Full=Jasmonate-induced protein homolog;^Eukaryota; Viridiplantae; Streptophyta; Embryophyta; Tracheophyta; Spermatophyta; Magnoliophyta; eudicotyledons; Gunneridae; Pentapetalae; Caryophyllales; Amaranthaceae; Chenopodioideae; Atripliceae; Atriplex	.	.	.	.	.
c103434_g1	c103434_g1_i1	COPIA_DROME^COPIA_DROME^Q:4-333,H:1279-1388^37.27%ID^E:2e-18^RecName: Full=Copia protein;^Eukaryota; Metazoa; Ecdysozoa; Arthropoda; Hexapoda; Insecta; Pterygota; Neoptera; Endopterygota; Diptera; Brachycera; Muscomorpha; Ephydroidea; Drosophilidae; Drosophila; Sophophora	Q4W6T6_PETHY^Q4W6T6_PETHY^Q:1-342,H:257-370^66.67%ID^E:5e-46^SubName: Full=Polypepetide with reverse transcriptase and RNaseH domains {ECO:0000313|EMBL:BAD99221.1};^Eukaryota; Viridiplantae; Streptophyta; Embryophyta; Tracheophyta; Spermatophyta; Magnoliophyta; eudicotyledons; Gunneridae; Pentapetalae; asterids; lamiids; Solanales; Solanaceae; Petunioideae; Petunia	.	.	.	.	.	.	GO:0004190^molecular_function^aspartic-type endopeptidase activity`GO:0005524^molecular_function^ATP binding`GO:0003676^molecular_function^nucleic acid binding`GO:0008270^molecular_function^zinc ion binding`GO:0015074^biological_process^DNA integration	.
c103449_g1	c103449_g1_i1	T2H2L_HUMAN^T2H2L_HUMAN^Q:2-370,H:131-253^99.19%ID^E:9e-72^RecName: Full=General transcription factor IIH subunit 2-like protein;^Eukaryota; Metazoa; Chordata; Craniata; Vertebrata; Euteleostomi; Mammalia; Eutheria; Euarchontoglires; Primates; Haplorrhini; Catarrhini; Hominidae; Homo	G1T9X1_RABIT^G1T9X1_RABIT^Q:2-370,H:145-267^99.19%ID^E:8e-72^SubName: Full=Uncharacterized protein {ECO:0000313|Ensembl:ENSOCUP00000013446};^Eukaryota; Metazoa; Chordata; Craniata; Vertebrata; Euteleostomi; Mammalia; Eutheria; Euarchontoglires; Glires; Lagomorpha; Leporidae; Oryctolagus	c103449_g1_i1|m.52920	2-406[+]	T2H2L_HUMAN^T2H2L_HUMAN^Q:1-123,H:131-253^99.19%ID^E:5e-80^RecName: Full=General transcription factor IIH subunit 2-like protein;^Eukaryota; Metazoa; Chordata; Craniata; Vertebrata; Euteleostomi; Mammalia; Eutheria; Euarchontoglires; Primates; Haplorrhini; Catarrhini; Hominidae; Homo	G1T9X1_RABIT^G1T9X1_RABIT^Q:1-123,H:145-267^99.19%ID^E:3e-80^SubName: Full=Uncharacterized protein {ECO:0000313|Ensembl:ENSOCUP00000013446};^Eukaryota; Metazoa; Chordata; Craniata; Vertebrata; Euteleostomi; Mammalia; Eutheria; Euarchontoglires; Glires; Lagomorpha; Leporidae; Oryctolagus	PF04056.9^Ssl1^Ssl1-like^1-123^E:2.6e-57`PF13768.1^VWA_3^von Willebrand factor type A domain^11-91^E:0.0083	COG5151^Transcription factor	GO:0000439^cellular_component^core TFIIH complex`GO:0008270^molecular_function^zinc ion binding`GO:0006289^biological_process^nucleotide-excision repair`GO:0006355^biological_process^regulation of transcription, DNA-templated`GO:0006351^biological_process^transcription, DNA-templated	.
c103460_g1	c103460_g1_i1	TPPG_ARATH^TPPG_ARATH^Q:2-262,H:44-129^65.52%ID^E:1e-23^RecName: Full=Probable trehalose-phosphate phosphatase G;^Eukaryota; Viridiplantae; Streptophyta; Embryophyta; Tracheophyta; Spermatophyta; Magnoliophyta; eudicotyledons; Gunneridae; Pentapetalae; rosids; malvids; Brassicales; Brassicaceae; Camelineae; Arabidopsis	M5WDF3_PRUPE^M5WDF3_PRUPE^Q:2-262,H:55-141^77.01%ID^E:4e-30^RecName: Full=Trehalose 6-phosphate phosphatase {ECO:0000256|RuleBase:RU361117};^Eukaryota; Viridiplantae; Streptophyta; Embryophyta; Tracheophyta; Spermatophyta; Magnoliophyta; eudicotyledons; Gunneridae; Pentapetalae; rosids; fabids; Rosales; Rosaceae; Maloideae; Amygdaleae; Prunus	.	.	.	.	.	COG1877^synthase	GO:0004805^molecular_function^trehalose-phosphatase activity`GO:0005992^biological_process^trehalose biosynthetic process	.
c103463_g1	c103463_g1_i1	.	K4D3R3_SOLLC^K4D3R3_SOLLC^Q:47-187,H:5-50^61.7%ID^E:7e-09^SubName: Full=Uncharacterized protein {ECO:0000313|EnsemblPlants:Solyc10g084790.1.1};^Eukaryota; Viridiplantae; Streptophyta; Embryophyta; Tracheophyta; Spermatophyta; Magnoliophyta; eudicotyledons; Gunneridae; Pentapetalae; asterids; lamiids; Solanales; Solanaceae; Solanoideae; Solaneae; Solanum; Lycopersicon	.	.	.	.	.	.	.	.
c103467_g1	c103467_g1_i1	RRP4_SCHPO^RRP4_SCHPO^Q:328-474,H:69-117^53.06%ID^E:5e-11^RecName: Full=Exosome complex component rrp4;^Eukaryota; Fungi; Dikarya; Ascomycota; Taphrinomycotina; Schizosaccharomycetes; Schizosaccharomycetales; Schizosaccharomycetaceae; Schizosaccharomyces	F6HQ49_VITVI^F6HQ49_VITVI^Q:193-474,H:4-97^80.85%ID^E:1e-46^SubName: Full=Putative uncharacterized protein {ECO:0000313|EMBL:CCB56805.1};^Eukaryota; Viridiplantae; Streptophyta; Embryophyta; Tracheophyta; Spermatophyta; Magnoliophyta; eudicotyledons; Gunneridae; Pentapetalae; rosids; Vitales; Vitaceae; Vitis	.	.	.	.	.	COG1097^Exosome complex	GO:0000177^cellular_component^cytoplasmic exosome (RNase complex)`GO:0005829^cellular_component^cytosol`GO:0000178^cellular_component^exosome (RNase complex)`GO:0044732^cellular_component^mitotic spindle pole body`GO:0000176^cellular_component^nuclear exosome (RNase complex)`GO:0005634^cellular_component^nucleus`GO:0003723^molecular_function^RNA binding`GO:0000467^biological_process^exonucleolyti…	.
c103474_g1	c103474_g1_i1	.	H2MW61_ORYLA^H2MW61_ORYLA^Q:44-202,H:1-53^56.6%ID^E:3e-09^SubName: Full=Uncharacterized protein {ECO:0000313|Ensembl:ENSORLP00000023079};^Eukaryota; Metazoa; Chordata; Craniata; Vertebrata; Euteleostomi; Actinopterygii; Neopterygii; Teleostei; Neoteleostei; Acanthomorphata; Ovalentaria; Atherinomorphae; Beloniformes; Adrianichthyidae; Oryziinae; Oryzias	.	.	.	.	.	.	.	.
c103477_g1	c103477_g1_i1	RBX1_SCHPO^RBX1_SCHPO^Q:1-219,H:30-100^56.16%ID^E:2e-23^RecName: Full=RING-box protein pip1;^Eukaryota; Fungi; Dikarya; Ascomycota; Taphrinomycotina; Schizosaccharomycetes; Schizosaccharomycetales; Schizosaccharomycetaceae; Schizosaccharomyces	S9VXR8_SCHCR^S9VXR8_SCHCR^Q:1-219,H:30-100^57.53%ID^E:9e-23^SubName: Full=RING-box protein 1 {ECO:0000313|EMBL:EPY51009.1};^Eukaryota; Fungi; Dikarya; Ascomycota; Taphrinomycotina; Schizosaccharomycetes; Schizosaccharomycetales; Schizosaccharomycetaceae; Schizosaccharomyces	.	.	.	.	.	COG5194^Ring-box protein	GO:0043494^cellular_component^CLRC ubiquitin ligase complex`GO:0005737^cellular_component^cytoplasm`GO:0005829^cellular_component^cytosol`GO:0005634^cellular_component^nucleus`GO:0019005^cellular_component^SCF ubiquitin ligase complex`GO:0061630^molecular_function^ubiquitin protein ligase activity`GO:0008270^molecular_function^zinc ion binding`GO:0016568^biological_process^chromatin modification`…	.
c103479_g1	c103479_g1_i1	.	M1AT88_SOLTU^M1AT88_SOLTU^Q:19-207,H:131-194^45.31%ID^E:4e-12^SubName: Full=Uncharacterized protein {ECO:0000313|EnsemblPlants:PGSC0003DMT400029675};^Eukaryota; Viridiplantae; Streptophyta; Embryophyta; Tracheophyta; Spermatophyta; Magnoliophyta; eudicotyledons; Gunneridae; Pentapetalae; asterids; lamiids; Solanales; Solanaceae; Solanoideae; Solaneae; Solanum	.	.	.	.	.	.	.	.
c103486_g1	c103486_g1_i1	.	A0A0A0LW75_CUCSA^A0A0A0LW75_CUCSA^Q:38-232,H:276-339^39.39%ID^E:6e-07^SubName: Full=Uncharacterized protein {ECO:0000313|EMBL:KGN65062.1};^Eukaryota; Viridiplantae; Streptophyta; Embryophyta; Tracheophyta; Spermatophyta; Magnoliophyta; eudicotyledons; Gunneridae; Pentapetalae; rosids; fabids; Cucurbitales; Cucurbitaceae; Benincaseae; Cucumis	.	.	.	.	.	.	.	.
c103501_g1	c103501_g1_i1	RBS_CHLMO^RBS_CHLMO^Q:1-162,H:115-168^92.59%ID^E:9e-29^RecName: Full=Ribulose bisphosphate carboxylase small chain, chloroplastic;^Eukaryota; Viridiplantae; Chlorophyta; Chlorophyceae; Chlamydomonadales; Chlamydomonadaceae; Chlamydomonas	Q9ZRA1_9CHLO^Q9ZRA1_9CHLO^Q:1-162,H:87-140^75.93%ID^E:6e-22^RecName: Full=Ribulose bisphosphate carboxylase small chain {ECO:0000256|RuleBase:RU003627};^Eukaryota; Viridiplantae; Chlorophyta; Chlorophyceae; Chlamydomonadales; Chlamydomonadaceae; Chloromonas	.	.	.	.	.	.	GO:0009507^cellular_component^chloroplast`GO:0004497^molecular_function^monooxygenase activity`GO:0016984^molecular_function^ribulose-bisphosphate carboxylase activity`GO:0009853^biological_process^photorespiration`GO:0019253^biological_process^reductive pentose-phosphate cycle	.
c103502_g1	c103502_g1_i1	.	K4AQ86_SOLLC^K4AQ86_SOLLC^Q:2-208,H:192-260^55.07%ID^E:2e-23^SubName: Full=Uncharacterized protein {ECO:0000313|EnsemblPlants:Solyc00g012310.1.1};^Eukaryota; Viridiplantae; Streptophyta; Embryophyta; Tracheophyta; Spermatophyta; Magnoliophyta; eudicotyledons; Gunneridae; Pentapetalae; asterids; lamiids; Solanales; Solanaceae; Solanoideae; Solaneae; Solanum; Lycopersicon	.	.	.	.	.	.	.	.
c103513_g1	c103513_g1_i1	.	C0P955_MAIZE^C0P955_MAIZE^Q:21-341,H:1-106^60.75%ID^E:1e-25^SubName: Full=Uncharacterized protein {ECO:0000313|EMBL:ACN30700.1};^Eukaryota; Viridiplantae; Streptophyta; Embryophyta; Tracheophyta; Spermatophyta; Magnoliophyta; Liliopsida; Poales; Poaceae; PACMAD clade; Panicoideae; Andropogoneae; Zea	.	.	.	.	.	.	.	.
c103537_g1	c103537_g1_i1	COPIA_DROME^COPIA_DROME^Q:36-299,H:634-717^34.83%ID^E:8e-07^RecName: Full=Copia protein;^Eukaryota; Metazoa; Ecdysozoa; Arthropoda; Hexapoda; Insecta; Pterygota; Neoptera; Endopterygota; Diptera; Brachycera; Muscomorpha; Ephydroidea; Drosophilidae; Drosophila; Sophophora	A0A061FSR3_THECC^A0A061FSR3_THECC^Q:27-284,H:331-416^59.3%ID^E:3e-27^SubName: Full=Uncharacterized protein {ECO:0000313|EMBL:EOY19682.1};^Eukaryota; Viridiplantae; Streptophyta; Embryophyta; Tracheophyta; Spermatophyta; Magnoliophyta; eudicotyledons; Gunneridae; Pentapetalae; rosids; malvids; Malvales; Malvaceae; Byttnerioideae; Theobroma	.	.	.	.	.	.	GO:0004190^molecular_function^aspartic-type endopeptidase activity`GO:0005524^molecular_function^ATP binding`GO:0003676^molecular_function^nucleic acid binding`GO:0008270^molecular_function^zinc ion binding`GO:0015074^biological_process^DNA integration	.
c103539_g1	c103539_g1_i1	.	A0A087FZ98_ARAAL^A0A087FZ98_ARAAL^Q:3-191,H:155-217^42.86%ID^E:1e-09^SubName: Full=Uncharacterized protein {ECO:0000313|EMBL:KFK22950.1};^Eukaryota; Viridiplantae; Streptophyta; Embryophyta; Tracheophyta; Spermatophyta; Magnoliophyta; eudicotyledons; Gunneridae; Pentapetalae; rosids; malvids; Brassicales; Brassicaceae; Arabideae; Arabis	.	.	.	.	.	.	.	.
c103568_g1	c103568_g1_i1	.	M1BPI1_SOLTU^M1BPI1_SOLTU^Q:2-124,H:826-866^53.66%ID^E:0.0005^SubName: Full=Uncharacterized protein {ECO:0000313|EnsemblPlants:PGSC0003DMT400049901};^Eukaryota; Viridiplantae; Streptophyta; Embryophyta; Tracheophyta; Spermatophyta; Magnoliophyta; eudicotyledons; Gunneridae; Pentapetalae; asterids; lamiids; Solanales; Solanaceae; Solanoideae; Solaneae; Solanum	.	.	.	.	.	.	.	.
c103572_g1	c103572_g1_i1	.	K7KC55_SOYBN^K7KC55_SOYBN^Q:335-505,H:46-102^66.67%ID^E:4e-14^SubName: Full=Uncharacterized protein {ECO:0000313|EnsemblPlants:GLYMA03G01520.1};^Eukaryota; Viridiplantae; Streptophyta; Embryophyta; Tracheophyta; Spermatophyta; Magnoliophyta; eudicotyledons; Gunneridae; Pentapetalae; rosids; fabids; Fabales; Fabaceae; Papilionoideae; Phaseoleae; Glycine; Soja	.	.	.	.	.	.	.	.
c103577_g1	c103577_g1_i1	.	A0A0A0KLZ6_CUCSA^A0A0A0KLZ6_CUCSA^Q:2-199,H:29-94^59.09%ID^E:5e-20^SubName: Full=Uncharacterized protein {ECO:0000313|EMBL:KGN48771.1};^Eukaryota; Viridiplantae; Streptophyta; Embryophyta; Tracheophyta; Spermatophyta; Magnoliophyta; eudicotyledons; Gunneridae; Pentapetalae; rosids; fabids; Cucurbitales; Cucurbitaceae; Benincaseae; Cucumis	.	.	.	.	.	.	.	.
c103589_g1	c103589_g1_i1	.	J9KVH9_ACYPI^J9KVH9_ACYPI^Q:342-518,H:193-251^62.71%ID^E:1e-12^.^.	.	.	.	.	.	.	.	.
c103603_g1	c103603_g1_i1	MGDG2_ARATH^MGDG2_ARATH^Q:2-211,H:208-277^87.14%ID^E:7e-39^RecName: Full=Monogalactosyldiacylglycerol synthase 2, chloroplastic;^Eukaryota; Viridiplantae; Streptophyta; Embryophyta; Tracheophyta; Spermatophyta; Magnoliophyta; eudicotyledons; Gunneridae; Pentapetalae; rosids; malvids; Brassicales; Brassicaceae; Camelineae; Arabidopsis	B9SXN9_RICCO^B9SXN9_RICCO^Q:2-211,H:210-279^90%ID^E:1e-41^SubName: Full=1,2-diacylglycerol 3-beta-galactosyltransferase, putative {ECO:0000313|EMBL:EEF31618.1};^Eukaryota; Viridiplantae; Streptophyta; Embryophyta; Tracheophyta; Spermatophyta; Magnoliophyta; eudicotyledons; Gunneridae; Pentapetalae; rosids; fabids; Malpighiales; Euphorbiaceae; Acalyphoideae; Acalypheae; Ricinus	.	.	.	.	.	COG0707^Cell wall formation. Catalyzes the transfer of a GlcNAc subunit on undecaprenyl-pyrophosphoryl-MurNAc-pentapeptide (lipid intermediate I) to form undecaprenyl-pyrophosphoryl-MurNAc- (pentapeptide)GlcNAc (lipid intermediate II) (By similarity)	GO:0009707^cellular_component^chloroplast outer membrane`GO:0046509^molecular_function^1,2-diacylglycerol 3-beta-galactosyltransferase activity`GO:0030246^molecular_function^carbohydrate binding`GO:0035250^molecular_function^UDP-galactosyltransferase activity`GO:0016036^biological_process^cellular response to phosphate starvation`GO:0006631^biological_process^fatty acid metabolic process`GO:00193…	.
c103607_g1	c103607_g1_i1	.	D7LJV0_ARALL^D7LJV0_ARALL^Q:5-337,H:61-170^79.46%ID^E:3e-57^SubName: Full=Sodium-and lithium-tolerant 1 {ECO:0000313|EMBL:EFH57775.1};^Eukaryota; Viridiplantae; Streptophyta; Embryophyta; Tracheophyta; Spermatophyta; Magnoliophyta; eudicotyledons; Gunneridae; Pentapetalae; rosids; malvids; Brassicales; Brassicaceae; Camelineae; Arabidopsis	c103607_g1_i1|m.52923	2-337[+]	.	D7LJV0_ARALL^D7LJV0_ARALL^Q:2-112,H:61-170^79.46%ID^E:3e-57^SubName: Full=Sodium-and lithium-tolerant 1 {ECO:0000313|EMBL:EFH57775.1};^Eukaryota; Viridiplantae; Streptophyta; Embryophyta; Tracheophyta; Spermatophyta; Magnoliophyta; eudicotyledons; Gunneridae; Pentapetalae; rosids; malvids; Brassicales; Brassicaceae; Camelineae; Arabidopsis	.	.	.	.
c103621_g1	c103621_g1_i1	COPIA_DROME^COPIA_DROME^Q:55-234,H:1325-1384^40%ID^E:8e-09^RecName: Full=Copia protein;^Eukaryota; Metazoa; Ecdysozoa; Arthropoda; Hexapoda; Insecta; Pterygota; Neoptera; Endopterygota; Diptera; Brachycera; Muscomorpha; Ephydroidea; Drosophilidae; Drosophila; Sophophora	A5BCC7_VITVI^A5BCC7_VITVI^Q:55-237,H:1234-1294^60.66%ID^E:3e-19^SubName: Full=Putative uncharacterized protein {ECO:0000313|EMBL:CAN67762.1};^Eukaryota; Viridiplantae; Streptophyta; Embryophyta; Tracheophyta; Spermatophyta; Magnoliophyta; eudicotyledons; Gunneridae; Pentapetalae; rosids; Vitales; Vitaceae; Vitis	.	.	.	.	.	.	GO:0004190^molecular_function^aspartic-type endopeptidase activity`GO:0005524^molecular_function^ATP binding`GO:0003676^molecular_function^nucleic acid binding`GO:0008270^molecular_function^zinc ion binding`GO:0015074^biological_process^DNA integration	.
c103632_g1	c103632_g1_i1	.	Q9SSB1_ARATH^Q9SSB1_ARATH^Q:1-330,H:398-504^37.17%ID^E:2e-09^SubName: Full=T18A20.5 protein {ECO:0000313|EMBL:AAF02855.1};^Eukaryota; Viridiplantae; Streptophyta; Embryophyta; Tracheophyta; Spermatophyta; Magnoliophyta; eudicotyledons; Gunneridae; Pentapetalae; rosids; malvids; Brassicales; Brassicaceae; Camelineae; Arabidopsis	c103632_g1_i1|m.52925	1-339[+]	.	Q9SSB1_ARATH^Q9SSB1_ARATH^Q:1-112,H:398-506^36.52%ID^E:6e-10^SubName: Full=T18A20.5 protein {ECO:0000313|EMBL:AAF02855.1};^Eukaryota; Viridiplantae; Streptophyta; Embryophyta; Tracheophyta; Spermatophyta; Magnoliophyta; eudicotyledons; Gunneridae; Pentapetalae; rosids; malvids; Brassicales; Brassicaceae; Camelineae; Arabidopsis	.	.	.	.
c10364_g1	c10364_g1_i1	.	A5BJ41_VITVI^A5BJ41_VITVI^Q:167-271,H:1081-1116^72.22%ID^E:6e-17^SubName: Full=Putative uncharacterized protein {ECO:0000313|EMBL:CAN83300.1};^Eukaryota; Viridiplantae; Streptophyta; Embryophyta; Tracheophyta; Spermatophyta; Magnoliophyta; eudicotyledons; Gunneridae; Pentapetalae; rosids; Vitales; Vitaceae; Vitis`A5BJ41_VITVI^A5BJ41_VITVI^Q:268-405,H:1116-1160^58.7%ID^E:6e-17^SubName: Full=Putati…	.	.	.	.	.	.	.	.
c103655_g1	c103655_g1_i1	.	B9SNE4_RICCO^B9SNE4_RICCO^Q:1-129,H:151-193^39.53%ID^E:0.0002^SubName: Full=Putative uncharacterized protein {ECO:0000313|EMBL:EEF34911.1};^Eukaryota; Viridiplantae; Streptophyta; Embryophyta; Tracheophyta; Spermatophyta; Magnoliophyta; eudicotyledons; Gunneridae; Pentapetalae; rosids; fabids; Malpighiales; Euphorbiaceae; Acalyphoideae; Acalypheae; Ricinus	.	.	.	.	.	.	.	.
c103657_g1	c103657_g1_i1	.	K7KQW1_SOYBN^K7KQW1_SOYBN^Q:3-266,H:339-429^46.74%ID^E:1e-16^SubName: Full=Uncharacterized protein {ECO:0000313|EnsemblPlants:GLYMA05G30980.2};^Eukaryota; Viridiplantae; Streptophyta; Embryophyta; Tracheophyta; Spermatophyta; Magnoliophyta; eudicotyledons; Gunneridae; Pentapetalae; rosids; fabids; Fabales; Fabaceae; Papilionoideae; Phaseoleae; Glycine; Soja	.	.	.	.	.	.	.	.
c103662_g1	c103662_g1_i1	.	I3T5G9_MEDTR^I3T5G9_MEDTR^Q:9-170,H:16-69^51.85%ID^E:1e-09^SubName: Full=Uncharacterized protein {ECO:0000313|EMBL:AFK47761.1};^Eukaryota; Viridiplantae; Streptophyta; Embryophyta; Tracheophyta; Spermatophyta; Magnoliophyta; eudicotyledons; Gunneridae; Pentapetalae; rosids; fabids; Fabales; Fabaceae; Papilionoideae; Trifolieae; Medicago	.	.	.	.	.	.	.	.
c103679_g1	c103679_g1_i1	M1250_ARATH^M1250_ARATH^Q:40-126,H:25-53^58.62%ID^E:0.0007^RecName: Full=Uncharacterized mitochondrial protein AtMg01250;^Eukaryota; Viridiplantae; Streptophyta; Embryophyta; Tracheophyta; Spermatophyta; Magnoliophyta; eudicotyledons; Gunneridae; Pentapetalae; rosids; malvids; Brassicales; Brassicaceae; Camelineae; Arabidopsis	Q8LK27_BRANA^Q8LK27_BRANA^Q:28-117,H:642-671^76.67%ID^E:1e-07^SubName: Full=Putative AP endonuclease/reverse transcriptase {ECO:0000313|EMBL:AAM82604.1};^Eukaryota; Viridiplantae; Streptophyta; Embryophyta; Tracheophyta; Spermatophyta; Magnoliophyta; eudicotyledons; Gunneridae; Pentapetalae; rosids; malvids; Brassicales; Brassicaceae; Brassiceae; Brassica	.	.	.	.	.	KOG1075^Retrotransposon protein	GO:0005739^cellular_component^mitochondrion	.
c103726_g1	c103726_g1_i1	.	W9QRG0_9ROSA^W9QRG0_9ROSA^Q:86-322,H:308-391^38.1%ID^E:4e-05^SubName: Full=Uncharacterized protein {ECO:0000313|EMBL:EXB36980.1};^Eukaryota; Viridiplantae; Streptophyta; Embryophyta; Tracheophyta; Spermatophyta; Magnoliophyta; eudicotyledons; Gunneridae; Pentapetalae; rosids; fabids; Rosales; Moraceae; Morus	.	.	.	.	.	.	.	.
c10372_g1	c10372_g1_i1	.	B9SJW2_RICCO^B9SJW2_RICCO^Q:1-78,H:180-205^76.92%ID^E:4e-08^SubName: Full=Putative uncharacterized protein {ECO:0000313|EMBL:EEF36070.1};^Eukaryota; Viridiplantae; Streptophyta; Embryophyta; Tracheophyta; Spermatophyta; Magnoliophyta; eudicotyledons; Gunneridae; Pentapetalae; rosids; fabids; Malpighiales; Euphorbiaceae; Acalyphoideae; Acalypheae; Ricinus`B9SJW2_RICCO^B9SJW2_RICCO^Q:120-236,H:197-…	.	.	.	.	.	.	.	.
c103740_g1	c103740_g1_i1	.	A5BCC7_VITVI^A5BCC7_VITVI^Q:100-264,H:1262-1316^45.45%ID^E:2e-06^SubName: Full=Putative uncharacterized protein {ECO:0000313|EMBL:CAN67762.1};^Eukaryota; Viridiplantae; Streptophyta; Embryophyta; Tracheophyta; Spermatophyta; Magnoliophyta; eudicotyledons; Gunneridae; Pentapetalae; rosids; Vitales; Vitaceae; Vitis	.	.	.	.	.	.	.	.
c103749_g1	c103749_g1_i1	10HGO_CATRO^10HGO_CATRO^Q:2-217,H:238-309^43.06%ID^E:3e-08^RecName: Full=8-hydroxygeraniol dehydrogenase;^Eukaryota; Viridiplantae; Streptophyta; Embryophyta; Tracheophyta; Spermatophyta; Magnoliophyta; eudicotyledons; Gunneridae; Pentapetalae; asterids; lamiids; Gentianales; Apocynaceae; Rauvolfioideae; Vinceae; Catharanthinae; Catharanthus	Q1IQA3_KORVE^Q1IQA3_KORVE^Q:2-217,H:232-303^54.17%ID^E:5e-12^SubName: Full=Alcohol dehydrogenase, zinc-binding protein {ECO:0000313|EMBL:ABF40947.1};^Bacteria; Acidobacteria; Acidobacteriales; Acidobacteriaceae; Candidatus Koribacter	.	.	.	.	.	.	GO:0016491^molecular_function^oxidoreductase activity`GO:0008270^molecular_function^zinc ion binding	.
c103751_g1	c103751_g1_i1	H2B3_VOLCA^H2B3_VOLCA^Q:3-269,H:69-157^91.01%ID^E:2e-54^RecName: Full=Histone H2B.3;^Eukaryota; Viridiplantae; Chlorophyta; Chlorophyceae; Chlamydomonadales; Volvocaceae; Volvox	D8TP19_VOLCA^D8TP19_VOLCA^Q:3-269,H:67-155^91.01%ID^E:3e-53^RecName: Full=Histone H2B {ECO:0000256|RuleBase:RU000451};^Eukaryota; Viridiplantae; Chlorophyta; Chlorophyceae; Chlamydomonadales; Volvocaceae; Volvox	.	.	.	.	.	.	GO:0000786^cellular_component^nucleosome`GO:0005634^cellular_component^nucleus`GO:0003677^molecular_function^DNA binding	.
c103752_g1	c103752_g1_i1	AAE_RAUSE^AAE_RAUSE^Q:107-229,H:311-351^46.34%ID^E:7e-12^RecName: Full=Acetylajmalan esterase {ECO:0000303|PubMed:16133216};^Eukaryota; Viridiplantae; Streptophyta; Embryophyta; Tracheophyta; Spermatophyta; Magnoliophyta; eudicotyledons; Gunneridae; Pentapetalae; asterids; lamiids; Gentianales; Apocynaceae; Rauvolfioideae; Vinceae; Rauvolfiinae; Rauvolfia`AAE_RAUSE^AAE_RAUSE^Q:1-99,H:276-308^42.4…	U5G9P4_POPTR^U5G9P4_POPTR^Q:107-226,H:319-358^47.5%ID^E:5e-14^SubName: Full=Uncharacterized protein {ECO:0000313|EMBL:ERP60263.1};^Eukaryota; Viridiplantae; Streptophyta; Embryophyta; Tracheophyta; Spermatophyta; Magnoliophyta; eudicotyledons; Gunneridae; Pentapetalae; rosids; fabids; Malpighiales; Salicaceae; Saliceae; Populus`U5G9P4_POPTR^U5G9P4_POPTR^Q:1-99,H:284-316^54.55%ID^E:5e-14^SubName: …	.	.	.	.	.	.	GO:0033879^molecular_function^acetylajmaline esterase activity`GO:0009820^biological_process^alkaloid metabolic process`GO:0006629^biological_process^lipid metabolic process	.
c103767_g1	c103767_g1_i1	POLX_TOBAC^POLX_TOBAC^Q:2-202,H:1044-1110^37.31%ID^E:8e-06^RecName: Full=Retrovirus-related Pol polyprotein from transposon TNT 1-94;^Eukaryota; Viridiplantae; Streptophyta; Embryophyta; Tracheophyta; Spermatophyta; Magnoliophyta; eudicotyledons; Gunneridae; Pentapetalae; asterids; lamiids; Solanales; Solanaceae; Nicotianoideae; Nicotianeae; Nicotiana	E2GK51_BRYDI^E2GK51_BRYDI^Q:2-202,H:1037-1103^56.72%ID^E:3e-18^SubName: Full=Gag/pol protein {ECO:0000313|EMBL:ADJ18449.1};^Eukaryota; Viridiplantae; Streptophyta; Embryophyta; Tracheophyta; Spermatophyta; Magnoliophyta; eudicotyledons; Gunneridae; Pentapetalae; rosids; fabids; Cucurbitales; Cucurbitaceae; Bryonieae; Bryonia	.	.	.	.	.	.	GO:0004190^molecular_function^aspartic-type endopeptidase activity`GO:0004519^molecular_function^endonuclease activity`GO:0003676^molecular_function^nucleic acid binding`GO:0003964^molecular_function^RNA-directed DNA polymerase activity`GO:0008270^molecular_function^zinc ion binding`GO:0015074^biological_process^DNA integration	.
c103771_g1	c103771_g1_i1	.	A0A059D6A7_EUCGR^A0A059D6A7_EUCGR^Q:16-225,H:101-173^48.65%ID^E:3e-07^SubName: Full=Uncharacterized protein {ECO:0000313|EMBL:KCW85994.1};^Eukaryota; Viridiplantae; Streptophyta; Embryophyta; Tracheophyta; Spermatophyta; Magnoliophyta; eudicotyledons; Gunneridae; Pentapetalae; rosids; malvids; Myrtales; Myrtaceae; Eucalyptus	.	.	.	.	.	.	.	.
c103780_g1	c103780_g1_i1	.	A5B655_VITVI^A5B655_VITVI^Q:127-258,H:122-167^52.17%ID^E:1e-06^SubName: Full=Putative uncharacterized protein {ECO:0000313|EMBL:CAN63189.1};^Eukaryota; Viridiplantae; Streptophyta; Embryophyta; Tracheophyta; Spermatophyta; Magnoliophyta; eudicotyledons; Gunneridae; Pentapetalae; rosids; Vitales; Vitaceae; Vitis	.	.	.	.	.	.	.	.
c103781_g1	c103781_g1_i1	GLYT8_ARATH^GLYT8_ARATH^Q:2-106,H:400-434^74.29%ID^E:1e-09^RecName: Full=Glycosyltransferase-like At2g41451 {ECO:0000305};^Eukaryota; Viridiplantae; Streptophyta; Embryophyta; Tracheophyta; Spermatophyta; Magnoliophyta; eudicotyledons; Gunneridae; Pentapetalae; rosids; malvids; Brassicales; Brassicaceae; Camelineae; Arabidopsis	D7SQ21_VITVI^D7SQ21_VITVI^Q:2-235,H:412-490^63.29%ID^E:2e-21^SubName: Full=Putative uncharacterized protein {ECO:0000313|EMBL:CBI17750.3};^Eukaryota; Viridiplantae; Streptophyta; Embryophyta; Tracheophyta; Spermatophyta; Magnoliophyta; eudicotyledons; Gunneridae; Pentapetalae; rosids; Vitales; Vitaceae; Vitis	.	.	.	.	.	NOG145043^	GO:0005737^cellular_component^cytoplasm`GO:0005576^cellular_component^extracellular region`GO:0009505^cellular_component^plant-type cell wall`GO:0005886^cellular_component^plasma membrane`GO:0016757^molecular_function^transferase activity, transferring glycosyl groups`GO:0007049^biological_process^cell cycle`GO:0030154^biological_process^cell differentiation`GO:0051301^biological_process^cell div…	.
c10378_g1	c10378_g1_i1	STT3B_ARATH^STT3B_ARATH^Q:261-2492,H:1-734^84.14%ID^E:0^RecName: Full=Dolichyl-diphosphooligosaccharide--protein glycosyltransferase subunit STT3B;^Eukaryota; Viridiplantae; Streptophyta; Embryophyta; Tracheophyta; Spermatophyta; Magnoliophyta; eudicotyledons; Gunneridae; Pentapetalae; rosids; malvids; Brassicales; Brassicaceae; Camelineae; Arabidopsis	M1AN00_SOLTU^M1AN00_SOLTU^Q:411-2495,H:31-725^89.93%ID^E:0^SubName: Full=Uncharacterized protein {ECO:0000313|EnsemblPlants:PGSC0003DMT400026302};^Eukaryota; Viridiplantae; Streptophyta; Embryophyta; Tracheophyta; Spermatophyta; Magnoliophyta; eudicotyledons; Gunneridae; Pentapetalae; asterids; lamiids; Solanales; Solanaceae; Solanoideae; Solaneae; Solanum	c10378_g1_i1|m.1752	261-2498[+]	STT3B_ARATH^STT3B_ARATH^Q:1-744,H:1-734^85.62%ID^E:0^RecName: Full=Dolichyl-diphosphooligosaccharide--protein glycosyltransferase subunit STT3B;^Eukaryota; Viridiplantae; Streptophyta; Embryophyta; Tracheophyta; Spermatophyta; Magnoliophyta; eudicotyledons; Gunneridae; Pentapetalae; rosids; malvids; Brassicales; Brassicaceae; Camelineae; Arabidopsis	W1PQE4_AMBTC^W1PQE4_AMBTC^Q:34-745,H:22-733^88.76%ID^E:0^SubName: Full=Uncharacterized protein {ECO:0000313|EMBL:ERN09440.1};^Eukaryota; Viridiplantae; Streptophyta; Embryophyta; Tracheophyta; Spermatophyta; Magnoliophyta; basal Magnoliophyta; Amborellales; Amborellaceae; Amborella	PF02516.9^STT3^Oligosaccharyl transferase STT3 subunit^51-590^E:3.5e-112	COG1287^Oligosaccharyl transferase, STT3 subunit	GO:0005783^cellular_component^endoplasmic reticulum`GO:0005789^cellular_component^endoplasmic reticulum membrane`GO:0016021^cellular_component^integral component of membrane`GO:0016020^cellular_component^membrane`GO:0005886^cellular_component^plasma membrane`GO:0004576^molecular_function^oligosaccharyl transferase activity`GO:0006486^biological_process^protein glycosylation	GO:0004576^molecular_function^oligosaccharyl transferase activity`GO:0006486^biological_process^protein glycosylation`GO:0016020^cellular_component^membrane
c103812_g1	c103812_g1_i1	.	Q6L4A6_SOLDE^Q6L4A6_SOLDE^Q:3-284,H:29-122^45.74%ID^E:9e-22^SubName: Full=Putative reverse transcriptase, identical {ECO:0000313|EMBL:AAT40500.1};^Eukaryota; Viridiplantae; Streptophyta; Embryophyta; Tracheophyta; Spermatophyta; Magnoliophyta; eudicotyledons; Gunneridae; Pentapetalae; asterids; lamiids; Solanales; Solanaceae; Solanoideae; Solaneae; Solanum	.	.	.	.	.	.	.	.
c103827_g1	c103827_g1_i1	.	F4NCG6_BETVU^F4NCG6_BETVU^Q:3-278,H:139-230^44.57%ID^E:5e-15^SubName: Full=Uncharacterized protein {ECO:0000313|EMBL:CCA65995.1};^Eukaryota; Viridiplantae; Streptophyta; Embryophyta; Tracheophyta; Spermatophyta; Magnoliophyta; eudicotyledons; Gunneridae; Pentapetalae; Caryophyllales; Amaranthaceae; Beta	.	.	.	.	.	.	.	.
c103833_g1	c103833_g1_i1	.	A5AWB2_VITVI^A5AWB2_VITVI^Q:11-217,H:958-1025^42.86%ID^E:9e-07^SubName: Full=Putative uncharacterized protein {ECO:0000313|EMBL:CAN67224.1};^Eukaryota; Viridiplantae; Streptophyta; Embryophyta; Tracheophyta; Spermatophyta; Magnoliophyta; eudicotyledons; Gunneridae; Pentapetalae; rosids; Vitales; Vitaceae; Vitis	.	.	.	.	.	.	.	.
c103865_g1	c103865_g1_i1	YP197_YEAST^YP197_YEAST^Q:53-289,H:51-129^30.38%ID^E:3e-05^RecName: Full=Putative uncharacterized protein YPL197C;^Eukaryota; Fungi; Dikarya; Ascomycota; Saccharomycotina; Saccharomycetes; Saccharomycetales; Saccharomycetaceae; Saccharomyces	B7ZZP0_MAIZE^B7ZZP0_MAIZE^Q:2-286,H:20-114^24.21%ID^E:0.0003^SubName: Full=Uncharacterized protein {ECO:0000313|EMBL:ACL53389.1};^Eukaryota; Viridiplantae; Streptophyta; Embryophyta; Tracheophyta; Spermatophyta; Magnoliophyta; Liliopsida; Poales; Poaceae; PACMAD clade; Panicoideae; Andropogoneae; Zea	.	.	.	.	.	.	.	.
c103867_g1	c103867_g1_i1	Y5161_ARATH^Y5161_ARATH^Q:5-277,H:65-155^73.63%ID^E:5e-44^RecName: Full=Uncharacterized protein At5g01610;^Eukaryota; Viridiplantae; Streptophyta; Embryophyta; Tracheophyta; Spermatophyta; Magnoliophyta; eudicotyledons; Gunneridae; Pentapetalae; rosids; malvids; Brassicales; Brassicaceae; Camelineae; Arabidopsis	Q70VA9_9CARY^Q70VA9_9CARY^Q:2-277,H:64-155^90.22%ID^E:5e-53^SubName: Full=Cp protein {ECO:0000313|EMBL:CAD59765.1};^Eukaryota; Viridiplantae; Streptophyta; Embryophyta; Tracheophyta; Spermatophyta; Magnoliophyta; eudicotyledons; Gunneridae; Pentapetalae; Caryophyllales; Amaranthaceae; Celosia	.	.	.	.	.	.	.	.
c10386_g1	c10386_g1_i1	YP197_YEAST^YP197_YEAST^Q:189-539,H:19-137^31.09%ID^E:1e-12^RecName: Full=Putative uncharacterized protein YPL197C;^Eukaryota; Fungi; Dikarya; Ascomycota; Saccharomycotina; Saccharomycetes; Saccharomycetales; Saccharomycetaceae; Saccharomyces	W0T856_KLUMA^W0T856_KLUMA^Q:336-674,H:1-113^33.63%ID^E:7e-11^SubName: Full=Uncharacterized protein {ECO:0000313|EMBL:BAO38274.1};^Eukaryota; Fungi; Dikarya; Ascomycota; Saccharomycotina; Saccharomycetes; Saccharomycetales; Saccharomycetaceae; Kluyveromyces	.	.	.	.	.	.	.	.
c103871_g1	c103871_g1_i1	YTX2_XENLA^YTX2_XENLA^Q:62-373,H:476-582^27.1%ID^E:1e-06^RecName: Full=Transposon TX1 uncharacterized 149 kDa protein;^Eukaryota; Metazoa; Chordata; Craniata; Vertebrata; Euteleostomi; Amphibia; Batrachia; Anura; Pipoidea; Pipidae; Xenopodinae; Xenopus; Xenopus	F4NCG6_BETVU^F4NCG6_BETVU^Q:62-373,H:471-577^48.6%ID^E:9e-23^SubName: Full=Uncharacterized protein {ECO:0000313|EMBL:CCA65995.1};^Eukaryota; Viridiplantae; Streptophyta; Embryophyta; Tracheophyta; Spermatophyta; Magnoliophyta; eudicotyledons; Gunneridae; Pentapetalae; Caryophyllales; Amaranthaceae; Beta	.	.	.	.	.	.	.	.
c103886_g1	c103886_g1_i1	URED_AGRT5^URED_AGRT5^Q:1-225,H:41-115^90.67%ID^E:3e-41^RecName: Full=Urease accessory protein UreD {ECO:0000255|HAMAP-Rule:MF_01384};^Bacteria; Proteobacteria; Alphaproteobacteria; Rhizobiales; Rhizobiaceae; Rhizobium/Agrobacterium group; Agrobacterium; Agrobacterium tumefaciens complex	A0A081CQK9_9RHIZ^A0A081CQK9_9RHIZ^Q:13-204,H:1-64^89.06%ID^E:1e-33^RecName: Full=Urease accessory protein UreD {ECO:0000256|HAMAP-Rule:MF_01384};^Bacteria; Proteobacteria; Alphaproteobacteria; Rhizobiales; Rhizobiaceae; Rhizobium/Agrobacterium group; Agrobacterium	.	.	.	.	.	COG0829^Required for maturation of urease via the functional incorporation of the urease nickel metallocenter (By similarity)	GO:0005737^cellular_component^cytoplasm`GO:0016151^molecular_function^nickel cation binding`GO:0006807^biological_process^nitrogen compound metabolic process	.
c103899_g1	c103899_g1_i1	ZAT9_ARATH^ZAT9_ARATH^Q:30-104,H:224-248^64%ID^E:4e-05^RecName: Full=Zinc finger protein ZAT9;^Eukaryota; Viridiplantae; Streptophyta; Embryophyta; Tracheophyta; Spermatophyta; Magnoliophyta; eudicotyledons; Gunneridae; Pentapetalae; rosids; malvids; Brassicales; Brassicaceae; Camelineae; Arabidopsis`ZAT9_ARATH^ZAT9_ARATH^Q:30-101,H:4-27^58.33%ID^E:0.0005^RecName: Full=Zinc finger protein ZAT9;^E…	A0A072THU2_MEDTR^A0A072THU2_MEDTR^Q:30-122,H:286-316^58.06%ID^E:4e-05^SubName: Full=C2H2-type zinc finger protein, putative {ECO:0000313|EMBL:KEH16508.1};^Eukaryota; Viridiplantae; Streptophyta; Embryophyta; Tracheophyta; Spermatophyta; Magnoliophyta; eudicotyledons; Gunneridae; Pentapetalae; rosids; fabids; Fabales; Fabaceae; Papilionoideae; Trifolieae; Medicago	.	.	.	.	.	.	GO:0005634^cellular_component^nucleus`GO:0046872^molecular_function^metal ion binding`GO:0003700^molecular_function^sequence-specific DNA binding transcription factor activity`GO:0044212^molecular_function^transcription regulatory region DNA binding`GO:0006355^biological_process^regulation of transcription, DNA-templated`GO:0006351^biological_process^transcription, DNA-templated	.
c103908_g1	c103908_g1_i1	.	Q9LGZ8_ARATH^Q9LGZ8_ARATH^Q:66-236,H:739-797^41.94%ID^E:3e-05^SubName: Full=Retroelement pol polyprotein-like {ECO:0000313|EMBL:BAA97099.1};^Eukaryota; Viridiplantae; Streptophyta; Embryophyta; Tracheophyta; Spermatophyta; Magnoliophyta; eudicotyledons; Gunneridae; Pentapetalae; rosids; malvids; Brassicales; Brassicaceae; Camelineae; Arabidopsis	.	.	.	.	.	.	.	.
c103918_g1	c103918_g1_i1	PGS1_SHEEP^PGS1_SHEEP^Q:1-255,H:159-243^100%ID^E:3e-53^RecName: Full=Biglycan;^Eukaryota; Metazoa; Chordata; Craniata; Vertebrata; Euteleostomi; Mammalia; Eutheria; Laurasiatheria; Cetartiodactyla; Ruminantia; Pecora; Bovidae; Caprinae; Ovis	F7ESP4_MACMU^F7ESP4_MACMU^Q:1-255,H:110-194^100%ID^E:5e-52^SubName: Full=Uncharacterized protein {ECO:0000313|Ensembl:ENSMMUP00000016740};^Eukaryota; Metazoa; Chordata; Craniata; Vertebrata; Euteleostomi; Mammalia; Eutheria; Euarchontoglires; Primates; Haplorrhini; Catarrhini; Cercopithecidae; Cercopithecinae; Macaca	.	.	.	.	.	.	GO:0005578^cellular_component^proteinaceous extracellular matrix	.
c103922_g1	c103922_g1_i1	.	A0A068UEV2_COFCA^A0A068UEV2_COFCA^Q:90-203,H:4-41^60.53%ID^E:0.0003^SubName: Full=Coffea canephora DH200=94 genomic scaffold, scaffold_23 {ECO:0000313|EMBL:CDP06802.1};^Eukaryota; Viridiplantae; Streptophyta; Embryophyta; Tracheophyta; Spermatophyta; Magnoliophyta; eudicotyledons; Gunneridae; Pentapetalae; asterids; lamiids; Gentianales; Rubiaceae; Ixoroideae; Coffeeae; Coffea	.	.	.	.	.	.	.	.
c103924_g1	c103924_g1_i1	.	F6GZH2_VITVI^F6GZH2_VITVI^Q:59-433,H:26-153^46.88%ID^E:3e-28^SubName: Full=Putative uncharacterized protein {ECO:0000313|EMBL:CCB45358.1};^Eukaryota; Viridiplantae; Streptophyta; Embryophyta; Tracheophyta; Spermatophyta; Magnoliophyta; eudicotyledons; Gunneridae; Pentapetalae; rosids; Vitales; Vitaceae; Vitis	c103924_g1_i1|m.52929	2-334[+]	.	F6GZH2_VITVI^F6GZH2_VITVI^Q:20-110,H:26-119^47.87%ID^E:2e-17^SubName: Full=Putative uncharacterized protein {ECO:0000313|EMBL:CCB45358.1};^Eukaryota; Viridiplantae; Streptophyta; Embryophyta; Tracheophyta; Spermatophyta; Magnoliophyta; eudicotyledons; Gunneridae; Pentapetalae; rosids; Vitales; Vitaceae; Vitis	.	.	.	.
c103962_g1	c103962_g1_i1	.	O82331_ARATH^O82331_ARATH^Q:434-610,H:101-158^42.37%ID^E:3e-05^SubName: Full=Putative retroelement pol polyprotein {ECO:0000313|EMBL:AAC61290.1};^Eukaryota; Viridiplantae; Streptophyta; Embryophyta; Tracheophyta; Spermatophyta; Magnoliophyta; eudicotyledons; Gunneridae; Pentapetalae; rosids; malvids; Brassicales; Brassicaceae; Camelineae; Arabidopsis`O82331_ARATH^O82331_ARATH^Q:379-414,H:73-84^58…	c103962_g1_i1|m.52930	2-307[+]	.	.	.	.	.	.
c103974_g1	c103974_g1_i1	.	A9XLD3_SOLME^A9XLD3_SOLME^Q:3-167,H:352-406^72.73%ID^E:2e-18^SubName: Full=Uncharacterized protein {ECO:0000313|EMBL:ABU45177.1};^Eukaryota; Viridiplantae; Streptophyta; Embryophyta; Tracheophyta; Spermatophyta; Magnoliophyta; eudicotyledons; Gunneridae; Pentapetalae; asterids; lamiids; Solanales; Solanaceae; Solanoideae; Solaneae; Solanum	.	.	.	.	.	.	.	.
c103980_g1	c103980_g1_i1	.	A5AR57_VITVI^A5AR57_VITVI^Q:17-211,H:632-706^42.67%ID^E:7e-10^SubName: Full=Putative uncharacterized protein {ECO:0000313|EMBL:CAN73691.1};^Eukaryota; Viridiplantae; Streptophyta; Embryophyta; Tracheophyta; Spermatophyta; Magnoliophyta; eudicotyledons; Gunneridae; Pentapetalae; rosids; Vitales; Vitaceae; Vitis	.	.	.	.	.	.	.	.
c103996_g1	c103996_g1_i1	.	A0A061FFX2_THECC^A0A061FFX2_THECC^Q:68-247,H:1-63^52.38%ID^E:1e-08^SubName: Full=Uncharacterized protein {ECO:0000313|EMBL:EOY13379.1};^Eukaryota; Viridiplantae; Streptophyta; Embryophyta; Tracheophyta; Spermatophyta; Magnoliophyta; eudicotyledons; Gunneridae; Pentapetalae; rosids; malvids; Malvales; Malvaceae; Byttnerioideae; Theobroma	.	.	.	.	.	.	.	.
c103997_g1	c103997_g1_i1	CNGC8_ARATH^CNGC8_ARATH^Q:2-238,H:499-577^92.41%ID^E:1e-46^RecName: Full=Putative cyclic nucleotide-gated ion channel 8;^Eukaryota; Viridiplantae; Streptophyta; Embryophyta; Tracheophyta; Spermatophyta; Magnoliophyta; eudicotyledons; Gunneridae; Pentapetalae; rosids; malvids; Brassicales; Brassicaceae; Camelineae; Arabidopsis	A0A0A0LFD3_CUCSA^A0A0A0LFD3_CUCSA^Q:2-238,H:465-543^92.41%ID^E:1e-45^SubName: Full=Uncharacterized protein {ECO:0000313|EMBL:KGN59614.1};^Eukaryota; Viridiplantae; Streptophyta; Embryophyta; Tracheophyta; Spermatophyta; Magnoliophyta; eudicotyledons; Gunneridae; Pentapetalae; rosids; fabids; Cucurbitales; Cucurbitaceae; Benincaseae; Cucumis	.	.	.	.	.	.	GO:0016021^cellular_component^integral component of membrane`GO:0005886^cellular_component^plasma membrane`GO:0030552^molecular_function^cAMP binding`GO:0030553^molecular_function^cGMP binding`GO:0005216^molecular_function^ion channel activity`GO:0009860^biological_process^pollen tube growth	.
c10399_g1	c10399_g1_i1	.	A5AV27_VITVI^A5AV27_VITVI^Q:60-317,H:1670-1763^36.17%ID^E:4e-06^SubName: Full=Putative uncharacterized protein {ECO:0000313|EMBL:CAN60637.1};^Eukaryota; Viridiplantae; Streptophyta; Embryophyta; Tracheophyta; Spermatophyta; Magnoliophyta; eudicotyledons; Gunneridae; Pentapetalae; rosids; Vitales; Vitaceae; Vitis	.	.	.	.	.	.	.	.
c1039_g1	c1039_g1_i1	.	D2VV42_NAEGR^D2VV42_NAEGR^Q:37-225,H:136-198^49.23%ID^E:2e-09^.^.	.	.	.	.	.	.	.	.
c104003_g1	c104003_g1_i1	.	A5C5D1_VITVI^A5C5D1_VITVI^Q:7-228,H:1396-1467^40%ID^E:0.0007^SubName: Full=Putative uncharacterized protein {ECO:0000313|EMBL:CAN77614.1};^Eukaryota; Viridiplantae; Streptophyta; Embryophyta; Tracheophyta; Spermatophyta; Magnoliophyta; eudicotyledons; Gunneridae; Pentapetalae; rosids; Vitales; Vitaceae; Vitis	.	.	.	.	.	.	.	.
c104032_g1	c104032_g1_i1	ARF11_CAEEL^ARF11_CAEEL^Q:1-279,H:89-179^38.71%ID^E:1e-13^RecName: Full=ADP-ribosylation factor 1-like 1;^Eukaryota; Metazoa; Ecdysozoa; Nematoda; Chromadorea; Rhabditida; Rhabditoidea; Rhabditidae; Peloderinae; Caenorhabditis	W7TW47_9STRA^W7TW47_9STRA^Q:1-276,H:89-179^39.13%ID^E:3e-13^SubName: Full=Adp-ribosylation factor {ECO:0000313|EMBL:EWM24831.1};^Eukaryota; Stramenopiles; Eustigmatophyceae; Eustigmatales; Monodopsidaceae; Nannochloropsis	.	.	.	.	.	COG1100^GTP-binding Protein	GO:0005794^cellular_component^Golgi apparatus`GO:0005525^molecular_function^GTP binding`GO:0030968^biological_process^endoplasmic reticulum unfolded protein response`GO:0015031^biological_process^protein transport`GO:0007264^biological_process^small GTPase mediated signal transduction`GO:0016192^biological_process^vesicle-mediated transport	.
c104046_g1	c104046_g1_i1	.	A0A068U2F0_COFCA^A0A068U2F0_COFCA^Q:356-538,H:12-71^59.02%ID^E:7e-06^SubName: Full=Coffea canephora DH200=94 genomic scaffold, scaffold_8 {ECO:0000313|EMBL:CDP02700.1};^Eukaryota; Viridiplantae; Streptophyta; Embryophyta; Tracheophyta; Spermatophyta; Magnoliophyta; eudicotyledons; Gunneridae; Pentapetalae; asterids; lamiids; Gentianales; Rubiaceae; Ixoroideae; Coffeeae; Coffea	.	.	.	.	.	.	.	.
c104061_g1	c104061_g1_i1	.	Q3I6J4_SILLA^Q3I6J4_SILLA^Q:7-279,H:1106-1202^46.39%ID^E:6e-16^SubName: Full=Pol-polyprotein {ECO:0000313|EMBL:AAY99339.1};^Eukaryota; Viridiplantae; Streptophyta; Embryophyta; Tracheophyta; Spermatophyta; Magnoliophyta; eudicotyledons; Gunneridae; Pentapetalae; Caryophyllales; Caryophyllaceae; Silene	.	.	.	.	.	.	.	.
c104068_g1	c104068_g1_i1	Y1571_ARATH^Y1571_ARATH^Q:2-244,H:566-646^38.1%ID^E:0.0002^RecName: Full=Probable leucine-rich repeat receptor-like protein kinase At1g35710;^Eukaryota; Viridiplantae; Streptophyta; Embryophyta; Tracheophyta; Spermatophyta; Magnoliophyta; eudicotyledons; Gunneridae; Pentapetalae; rosids; malvids; Brassicales; Brassicaceae; Camelineae; Arabidopsis	W9RSE7_9ROSA^W9RSE7_9ROSA^Q:2-322,H:375-479^55.14%ID^E:7e-17^SubName: Full=LRR receptor-like serine/threonine-protein kinase GSO2 {ECO:0000313|EMBL:EXC05929.1};^Eukaryota; Viridiplantae; Streptophyta; Embryophyta; Tracheophyta; Spermatophyta; Magnoliophyta; eudicotyledons; Gunneridae; Pentapetalae; rosids; fabids; Rosales; Moraceae; Morus	c104068_g1_i1|m.52932	2-325[+]	Y4372_ARATH^Y4372_ARATH^Q:1-107,H:98-200^35.45%ID^E:1e-06^RecName: Full=Probable LRR receptor-like serine/threonine-protein kinase At4g37250;^Eukaryota; Viridiplantae; Streptophyta; Embryophyta; Tracheophyta; Spermatophyta; Magnoliophyta; eudicotyledons; Gunneridae; Pentapetalae; rosids; malvids; Brassicales; Brassicaceae; Camelineae; Arabidopsis	W9RSE7_9ROSA^W9RSE7_9ROSA^Q:1-107,H:375-479^55.14%ID^E:1e-22^SubName: Full=LRR receptor-like serine/threonine-protein kinase GSO2 {ECO:0000313|EMBL:EXC05929.1};^Eukaryota; Viridiplantae; Streptophyta; Embryophyta; Tracheophyta; Spermatophyta; Magnoliophyta; eudicotyledons; Gunneridae; Pentapetalae; rosids; fabids; Rosales; Moraceae; Morus	PF13516.1^LRR_6^Leucine Rich repeat^19-32^E:1.7`PF00560.28^LRR_1^Leucine Rich Repeat^20-37^E:0.73`PF00560.28^LRR_1^Leucine Rich Repeat^92-108^E:1.1	COG0515^Serine Threonine protein kinase	GO:0016021^cellular_component^integral component of membrane`GO:0005524^molecular_function^ATP binding`GO:0004674^molecular_function^protein serine/threonine kinase activity	GO:0005515^molecular_function^protein binding
c104083_g1	c104083_g1_i1	.	K4AS45_SOLLC^K4AS45_SOLLC^Q:5-205,H:726-790^49.25%ID^E:2e-13^SubName: Full=Uncharacterized protein {ECO:0000313|EnsemblPlants:Solyc00g304030.1.1};^Eukaryota; Viridiplantae; Streptophyta; Embryophyta; Tracheophyta; Spermatophyta; Magnoliophyta; eudicotyledons; Gunneridae; Pentapetalae; asterids; lamiids; Solanales; Solanaceae; Solanoideae; Solaneae; Solanum; Lycopersicon	.	.	.	.	.	.	.	.
c104104_g1	c104104_g1_i1	CLU_ASPCL^CLU_ASPCL^Q:8-208,H:718-788^40.85%ID^E:6e-08^RecName: Full=Clustered mitochondria protein homolog {ECO:0000255|HAMAP-Rule:MF_03013};^Eukaryota; Fungi; Dikarya; Ascomycota; Pezizomycotina; Eurotiomycetes; Eurotiomycetidae; Eurotiales; Aspergillaceae; Aspergillus	B9SBI2_RICCO^B9SBI2_RICCO^Q:2-214,H:731-802^81.94%ID^E:1e-30^SubName: Full=Eukaryotic translation initiation factor 3 subunit, putative {ECO:0000313|EMBL:EEF39067.1};^Eukaryota; Viridiplantae; Streptophyta; Embryophyta; Tracheophyta; Spermatophyta; Magnoliophyta; eudicotyledons; Gunneridae; Pentapetalae; rosids; fabids; Malpighiales; Euphorbiaceae; Acalyphoideae; Acalypheae; Ricinus	.	.	.	.	.	COG0457^repeat-containing protein	GO:0005737^cellular_component^cytoplasm`GO:0048312^biological_process^intracellular distribution of mitochondria	.
c104109_g1	c104109_g1_i1	.	B7FFK9_MEDTR^B7FFK9_MEDTR^Q:170-295,H:1-42^76.19%ID^E:2e-12^SubName: Full=Putative uncharacterized protein {ECO:0000313|EMBL:ACJ83422.1};^Eukaryota; Viridiplantae; Streptophyta; Embryophyta; Tracheophyta; Spermatophyta; Magnoliophyta; eudicotyledons; Gunneridae; Pentapetalae; rosids; fabids; Fabales; Fabaceae; Papilionoideae; Trifolieae; Medicago	c104109_g1_i1|m.52933	2-340[+]	.	B7FFK9_MEDTR^B7FFK9_MEDTR^Q:57-113,H:1-57^75.44%ID^E:3e-19^SubName: Full=Putative uncharacterized protein {ECO:0000313|EMBL:ACJ83422.1};^Eukaryota; Viridiplantae; Streptophyta; Embryophyta; Tracheophyta; Spermatophyta; Magnoliophyta; eudicotyledons; Gunneridae; Pentapetalae; rosids; fabids; Fabales; Fabaceae; Papilionoideae; Trifolieae; Medicago	.	.	.	.
c104123_g1	c104123_g1_i1	M810_ARATH^M810_ARATH^Q:36-272,H:96-173^41.77%ID^E:3e-16^RecName: Full=Uncharacterized mitochondrial protein AtMg00810;^Eukaryota; Viridiplantae; Streptophyta; Embryophyta; Tracheophyta; Spermatophyta; Magnoliophyta; eudicotyledons; Gunneridae; Pentapetalae; rosids; malvids; Brassicales; Brassicaceae; Camelineae; Arabidopsis	A5BVZ9_VITVI^A5BVZ9_VITVI^Q:6-272,H:88-175^52.81%ID^E:4e-23^SubName: Full=Putative uncharacterized protein {ECO:0000313|EMBL:CAN68364.1};^Eukaryota; Viridiplantae; Streptophyta; Embryophyta; Tracheophyta; Spermatophyta; Magnoliophyta; eudicotyledons; Gunneridae; Pentapetalae; rosids; Vitales; Vitaceae; Vitis	.	.	.	.	.	KOG0017^Retrotransposon protein	GO:0005739^cellular_component^mitochondrion	.
c104124_g1	c104124_g1_i1	.	F6H108_VITVI^F6H108_VITVI^Q:3-227,H:109-182^48%ID^E:2e-07^SubName: Full=Putative uncharacterized protein {ECO:0000313|EMBL:CCB45630.1};^Eukaryota; Viridiplantae; Streptophyta; Embryophyta; Tracheophyta; Spermatophyta; Magnoliophyta; eudicotyledons; Gunneridae; Pentapetalae; rosids; Vitales; Vitaceae; Vitis	.	.	.	.	.	.	.	.
c104127_g1	c104127_g1_i1	.	M5X240_PRUPE^M5X240_PRUPE^Q:242-319,H:79-104^76.92%ID^E:1e-05^SubName: Full=Uncharacterized protein {ECO:0000313|EMBL:EMJ19546.1};^Eukaryota; Viridiplantae; Streptophyta; Embryophyta; Tracheophyta; Spermatophyta; Magnoliophyta; eudicotyledons; Gunneridae; Pentapetalae; rosids; fabids; Rosales; Rosaceae; Maloideae; Amygdaleae; Prunus	.	.	.	.	.	.	.	.
c104130_g1	c104130_g1_i1	.	B9SVB5_RICCO^B9SVB5_RICCO^Q:1-309,H:551-653^94.17%ID^E:2e-61^SubName: Full=Transferase, transferring glycosyl groups, putative {ECO:0000313|EMBL:EEF32442.1};^Eukaryota; Viridiplantae; Streptophyta; Embryophyta; Tracheophyta; Spermatophyta; Magnoliophyta; eudicotyledons; Gunneridae; Pentapetalae; rosids; fabids; Malpighiales; Euphorbiaceae; Acalyphoideae; Acalypheae; Ricinus	c104130_g1_i1|m.52935	1-309[+]	.	B9SVB5_RICCO^B9SVB5_RICCO^Q:1-103,H:551-653^94.17%ID^E:2e-61^SubName: Full=Transferase, transferring glycosyl groups, putative {ECO:0000313|EMBL:EEF32442.1};^Eukaryota; Viridiplantae; Streptophyta; Embryophyta; Tracheophyta; Spermatophyta; Magnoliophyta; eudicotyledons; Gunneridae; Pentapetalae; rosids; fabids; Malpighiales; Euphorbiaceae; Acalyphoideae; Acalypheae; Ricinus	.	.	.	.
c104184_g1	c104184_g1_i1	.	F4NCJ6_BETVU^F4NCJ6_BETVU^Q:5-193,H:449-509^46.03%ID^E:5e-08^SubName: Full=Uncharacterized protein {ECO:0000313|EMBL:CCA66054.1};^Eukaryota; Viridiplantae; Streptophyta; Embryophyta; Tracheophyta; Spermatophyta; Magnoliophyta; eudicotyledons; Gunneridae; Pentapetalae; Caryophyllales; Amaranthaceae; Beta	.	.	.	.	.	.	.	.
c1041_g1	c1041_g1_i1	EF1A_CAEEL^EF1A_CAEEL^Q:25-204,H:1-60^96.67%ID^E:8e-34^RecName: Full=Elongation factor 1-alpha;^Eukaryota; Metazoa; Ecdysozoa; Nematoda; Chromadorea; Rhabditida; Rhabditoidea; Rhabditidae; Peloderinae; Caenorhabditis	Q86NF4_CAEEL^Q86NF4_CAEEL^Q:25-204,H:1-60^96.67%ID^E:2e-34^.^.	.	.	.	.	.	COG5256^This protein promotes the GTP-dependent binding of aminoacyl-tRNA to the A-site of ribosomes during protein biosynthesis (By similarity)	GO:0005737^cellular_component^cytoplasm`GO:0005525^molecular_function^GTP binding`GO:0003924^molecular_function^GTPase activity`GO:0003746^molecular_function^translation elongation factor activity`GO:0008135^molecular_function^translation factor activity, nucleic acid binding`GO:0009792^biological_process^embryo development ending in birth or egg hatching`GO:0040007^biological_process^growth`GO:0…	.
c104216_g1	c104216_g1_i1	GEML4_ARATH^GEML4_ARATH^Q:57-308,H:84-166^51.19%ID^E:1e-21^RecName: Full=GEM-like protein 4;^Eukaryota; Viridiplantae; Streptophyta; Embryophyta; Tracheophyta; Spermatophyta; Magnoliophyta; eudicotyledons; Gunneridae; Pentapetalae; rosids; malvids; Brassicales; Brassicaceae; Camelineae; Arabidopsis	D7TY17_VITVI^D7TY17_VITVI^Q:57-311,H:87-170^56.47%ID^E:3e-24^SubName: Full=Putative uncharacterized protein {ECO:0000313|EMBL:CBI35392.3};^Eukaryota; Viridiplantae; Streptophyta; Embryophyta; Tracheophyta; Spermatophyta; Magnoliophyta; eudicotyledons; Gunneridae; Pentapetalae; rosids; Vitales; Vitaceae; Vitis	.	.	.	.	.	.	.	.
c104220_g1	c104220_g1_i1	PHRF1_HUMAN^PHRF1_HUMAN^Q:72-251,H:431-485^75%ID^E:7e-16^RecName: Full=PHD and RING finger domain-containing protein 1;^Eukaryota; Metazoa; Chordata; Craniata; Vertebrata; Euteleostomi; Mammalia; Eutheria; Euarchontoglires; Primates; Haplorrhini; Catarrhini; Hominidae; Homo	F7A9W8_CALJA^F7A9W8_CALJA^Q:72-251,H:430-484^75%ID^E:2e-14^SubName: Full=Uncharacterized protein {ECO:0000313|Ensembl:ENSCJAP00000022309};^Eukaryota; Metazoa; Chordata; Craniata; Vertebrata; Euteleostomi; Mammalia; Eutheria; Euarchontoglires; Primates; Haplorrhini; Platyrrhini; Cebidae; Callitrichinae; Callithrix	c104220_g1_i1|m.52937	3-317[+]	PHRF1_HUMAN^PHRF1_HUMAN^Q:24-83,H:431-485^75%ID^E:3e-16^RecName: Full=PHD and RING finger domain-containing protein 1;^Eukaryota; Metazoa; Chordata; Craniata; Vertebrata; Euteleostomi; Mammalia; Eutheria; Euarchontoglires; Primates; Haplorrhini; Catarrhini; Hominidae; Homo	F7A9W8_CALJA^F7A9W8_CALJA^Q:24-83,H:430-484^75%ID^E:1e-14^SubName: Full=Uncharacterized protein {ECO:0000313|Ensembl:ENSCJAP00000022309};^Eukaryota; Metazoa; Chordata; Craniata; Vertebrata; Euteleostomi; Mammalia; Eutheria; Euarchontoglires; Primates; Haplorrhini; Platyrrhini; Cebidae; Callitrichinae; Callithrix	.	.	GO:0016020^cellular_component^membrane`GO:0070063^molecular_function^RNA polymerase binding`GO:0008270^molecular_function^zinc ion binding`GO:0006397^biological_process^mRNA processing`GO:0006366^biological_process^transcription from RNA polymerase II promoter	.
c104225_g1	c104225_g1_i1	WRK30_ARATH^WRK30_ARATH^Q:36-239,H:109-177^56.52%ID^E:1e-18^RecName: Full=Probable WRKY transcription factor 30;^Eukaryota; Viridiplantae; Streptophyta; Embryophyta; Tracheophyta; Spermatophyta; Magnoliophyta; eudicotyledons; Gunneridae; Pentapetalae; rosids; malvids; Brassicales; Brassicaceae; Camelineae; Arabidopsis	A0A061EIE6_THECC^A0A061EIE6_THECC^Q:42-233,H:117-181^64.62%ID^E:4e-22^SubName: Full=WRKY DNA-binding protein 70, putative isoform 1 {ECO:0000313|EMBL:EOY04438.1};^Eukaryota; Viridiplantae; Streptophyta; Embryophyta; Tracheophyta; Spermatophyta; Magnoliophyta; eudicotyledons; Gunneridae; Pentapetalae; rosids; malvids; Malvales; Malvaceae; Byttnerioideae; Theobroma	.	.	.	.	.	.	GO:0005737^cellular_component^cytoplasm`GO:0005634^cellular_component^nucleus`GO:0043565^molecular_function^sequence-specific DNA binding`GO:0003700^molecular_function^sequence-specific DNA binding transcription factor activity`GO:0042542^biological_process^response to hydrogen peroxide`GO:0010193^biological_process^response to ozone`GO:0009751^biological_process^response to salicylic acid`GO:000…	.
c10422_g1	c10422_g1_i1	ALMT9_ARATH^ALMT9_ARATH^Q:145-207,H:179-199^71.43%ID^E:0.0003^RecName: Full=Aluminum-activated malate transporter 9;^Eukaryota; Viridiplantae; Streptophyta; Embryophyta; Tracheophyta; Spermatophyta; Magnoliophyta; eudicotyledons; Gunneridae; Pentapetalae; rosids; malvids; Brassicales; Brassicaceae; Camelineae; Arabidopsis	.	.	.	.	.	.	.	GO:0016021^cellular_component^integral component of membrane`GO:0009705^cellular_component^plant-type vacuole membrane`GO:0005253^molecular_function^anion channel activity`GO:0015743^biological_process^malate transport	.
c104254_g1	c104254_g1_i1	POLX_TOBAC^POLX_TOBAC^Q:110-295,H:784-845^48.39%ID^E:9e-10^RecName: Full=Retrovirus-related Pol polyprotein from transposon TNT 1-94;^Eukaryota; Viridiplantae; Streptophyta; Embryophyta; Tracheophyta; Spermatophyta; Magnoliophyta; eudicotyledons; Gunneridae; Pentapetalae; asterids; lamiids; Solanales; Solanaceae; Nicotianoideae; Nicotianeae; Nicotiana	A5AIP8_VITVI^A5AIP8_VITVI^Q:110-295,H:530-591^54.84%ID^E:1e-14^SubName: Full=Putative uncharacterized protein {ECO:0000313|EMBL:CAN64589.1};^Eukaryota; Viridiplantae; Streptophyta; Embryophyta; Tracheophyta; Spermatophyta; Magnoliophyta; eudicotyledons; Gunneridae; Pentapetalae; rosids; Vitales; Vitaceae; Vitis	.	.	.	.	.	.	GO:0004190^molecular_function^aspartic-type endopeptidase activity`GO:0004519^molecular_function^endonuclease activity`GO:0003676^molecular_function^nucleic acid binding`GO:0003964^molecular_function^RNA-directed DNA polymerase activity`GO:0008270^molecular_function^zinc ion binding`GO:0015074^biological_process^DNA integration	.
c104265_g1	c104265_g1_i1	AB15B_ARATH^AB15B_ARATH^Q:3-218,H:1166-1239^60.81%ID^E:2e-19^RecName: Full=ABC transporter B family member 15;^Eukaryota; Viridiplantae; Streptophyta; Embryophyta; Tracheophyta; Spermatophyta; Magnoliophyta; eudicotyledons; Gunneridae; Pentapetalae; rosids; malvids; Brassicales; Brassicaceae; Camelineae; Arabidopsis`AB15B_ARATH^AB15B_ARATH^Q:3-215,H:528-599^45.83%ID^E:5e-12^RecName: Full=ABC tran…	M5VSH2_PRUPE^M5VSH2_PRUPE^Q:3-212,H:1172-1241^82.86%ID^E:5e-29^SubName: Full=Uncharacterized protein {ECO:0000313|EMBL:EMJ04312.1};^Eukaryota; Viridiplantae; Streptophyta; Embryophyta; Tracheophyta; Spermatophyta; Magnoliophyta; eudicotyledons; Gunneridae; Pentapetalae; rosids; fabids; Rosales; Rosaceae; Maloideae; Amygdaleae; Prunus`M5VSH2_PRUPE^M5VSH2_PRUPE^Q:3-209,H:544-613^48.57%ID^E:3e-09^Su…	.	.	.	.	.	COG1132^(ABC) transporter	GO:0016021^cellular_component^integral component of membrane`GO:0005886^cellular_component^plasma membrane`GO:0005524^molecular_function^ATP binding`GO:0042626^molecular_function^ATPase activity, coupled to transmembrane movement of substances`GO:0010329^molecular_function^auxin efflux transmembrane transporter activity`GO:0010541^biological_process^acropetal auxin transport`GO:0006200^biological…	.
c104277_g1	c104277_g1_i1	.	V4LPY9_EUTSA^V4LPY9_EUTSA^Q:103-288,H:13-74^35.48%ID^E:5e-11^SubName: Full=Uncharacterized protein {ECO:0000313|EMBL:ESQ44517.1};^Eukaryota; Viridiplantae; Streptophyta; Embryophyta; Tracheophyta; Spermatophyta; Magnoliophyta; eudicotyledons; Gunneridae; Pentapetalae; rosids; malvids; Brassicales; Brassicaceae; Eutremeae; Eutrema	.	.	.	.	.	.	.	.
c104280_g1	c104280_g1_i1	INT2_ARATH^INT2_ARATH^Q:2-355,H:231-348^72.88%ID^E:7e-51^RecName: Full=Probable inositol transporter 2;^Eukaryota; Viridiplantae; Streptophyta; Embryophyta; Tracheophyta; Spermatophyta; Magnoliophyta; eudicotyledons; Gunneridae; Pentapetalae; rosids; malvids; Brassicales; Brassicaceae; Camelineae; Arabidopsis	A0A067KP43_JATCU^A0A067KP43_JATCU^Q:2-355,H:230-347^73.73%ID^E:5e-52^SubName: Full=Uncharacterized protein {ECO:0000313|EMBL:KDP38001.1};^Eukaryota; Viridiplantae; Streptophyta; Embryophyta; Tracheophyta; Spermatophyta; Magnoliophyta; eudicotyledons; Gunneridae; Pentapetalae; rosids; fabids; Malpighiales; Euphorbiaceae; Crotonoideae; Jatropheae; Jatropha	c104280_g1_i1|m.52938	2-355[+]	INT2_ARATH^INT2_ARATH^Q:1-118,H:231-348^72.88%ID^E:6e-51^RecName: Full=Probable inositol transporter 2;^Eukaryota; Viridiplantae; Streptophyta; Embryophyta; Tracheophyta; Spermatophyta; Magnoliophyta; eudicotyledons; Gunneridae; Pentapetalae; rosids; malvids; Brassicales; Brassicaceae; Camelineae; Arabidopsis	A0A067KP43_JATCU^A0A067KP43_JATCU^Q:1-118,H:230-347^73.73%ID^E:5e-52^SubName: Full=Uncharacterized protein {ECO:0000313|EMBL:KDP38001.1};^Eukaryota; Viridiplantae; Streptophyta; Embryophyta; Tracheophyta; Spermatophyta; Magnoliophyta; eudicotyledons; Gunneridae; Pentapetalae; rosids; fabids; Malpighiales; Euphorbiaceae; Crotonoideae; Jatropheae; Jatropha	PF00083.19^Sugar_tr^Sugar (and other) transporter^17-117^E:2e-21	COG0477^major facilitator Superfamily	GO:0016021^cellular_component^integral component of membrane`GO:0005886^cellular_component^plasma membrane`GO:0090406^cellular_component^pollen tube`GO:0005366^molecular_function^myo-inositol:proton symporter activity`GO:0015798^biological_process^myo-inositol transport`GO:0015992^biological_process^proton transport`GO:0023052^biological_process^signaling	GO:0022857^molecular_function^transmembrane transporter activity`GO:0055085^biological_process^transmembrane transport`GO:0016021^cellular_component^integral component of membrane
c104307_g1	c104307_g1_i1	Y5374_ARATH^Y5374_ARATH^Q:61-243,H:3-60^39.34%ID^E:6e-07^RecName: Full=Probable LRR receptor-like serine/threonine-protein kinase At5g37450;^Eukaryota; Viridiplantae; Streptophyta; Embryophyta; Tracheophyta; Spermatophyta; Magnoliophyta; eudicotyledons; Gunneridae; Pentapetalae; rosids; malvids; Brassicales; Brassicaceae; Camelineae; Arabidopsis	B9IGW6_POPTR^B9IGW6_POPTR^Q:73-243,H:4-59^54.39%ID^E:5e-12^SubName: Full=Uncharacterized protein {ECO:0000313|EMBL:EEF04857.2};^Eukaryota; Viridiplantae; Streptophyta; Embryophyta; Tracheophyta; Spermatophyta; Magnoliophyta; eudicotyledons; Gunneridae; Pentapetalae; rosids; fabids; Malpighiales; Salicaceae; Saliceae; Populus	.	.	.	.	.	COG0515^Serine Threonine protein kinase	GO:0016021^cellular_component^integral component of membrane`GO:0005524^molecular_function^ATP binding`GO:0004674^molecular_function^protein serine/threonine kinase activity	.
c10431_g1	c10431_g1_i1	POL_AVIRE^POL_AVIRE^Q:51-218,H:241-296^39.29%ID^E:2e-05^RecName: Full=Pol polyprotein;^Viruses; Retro-transcribing viruses; Retroviridae; Orthoretrovirinae; Gammaretrovirus	Q10IK3_ORYSJ^Q10IK3_ORYSJ^Q:6-239,H:76-153^46.15%ID^E:5e-19^SubName: Full=Retrotransposon protein, putative, Ty3-gypsy subclass {ECO:0000313|EMBL:ABF96986.1};^Eukaryota; Viridiplantae; Streptophyta; Embryophyta; Tracheophyta; Spermatophyta; Magnoliophyta; Liliopsida; Poales; Poaceae; BEP clade; Ehrhartoideae; Oryzeae; Oryza	.	.	.	.	.	.	GO:0003887^molecular_function^DNA-directed DNA polymerase activity`GO:0003676^molecular_function^nucleic acid binding`GO:0003964^molecular_function^RNA-directed DNA polymerase activity`GO:0004523^molecular_function^RNA-DNA hybrid ribonuclease activity`GO:0015074^biological_process^DNA integration`GO:0006310^biological_process^DNA recombination`GO:0075713^biological_process^establishment of integr…	.
c104322_g1	c104322_g1_i1	ARPC2_MOUSE^ARPC2_MOUSE^Q:41-277,H:1-78^41.77%ID^E:1e-09^RecName: Full=Actin-related protein 2/3 complex subunit 2;^Eukaryota; Metazoa; Chordata; Craniata; Vertebrata; Euteleostomi; Mammalia; Eutheria; Euarchontoglires; Glires; Rodentia; Sciurognathi; Muroidea; Muridae; Murinae; Mus; Mus	W4WLZ9_ATTCE^W4WLZ9_ATTCE^Q:41-277,H:1-78^45.57%ID^E:2e-10^SubName: Full=Uncharacterized protein {ECO:0000313|EnsemblMetazoa:ACEP20221-PA};^Eukaryota; Metazoa; Ecdysozoa; Arthropoda; Hexapoda; Insecta; Pterygota; Neoptera; Endopterygota; Hymenoptera; Apocrita; Aculeata; Vespoidea; Formicidae; Myrmicinae; Atta	.	.	.	.	.	.	GO:0005885^cellular_component^Arp2/3 protein complex`GO:0031252^cellular_component^cell leading edge`GO:0005768^cellular_component^endosome`GO:0070062^cellular_component^extracellular vesicular exosome`GO:0005925^cellular_component^focal adhesion`GO:0005794^cellular_component^Golgi apparatus`GO:0043005^cellular_component^neuron projection`GO:0005886^cellular_component^plasma membrane`GO:0045202^c…	.
c104355_g1	c104355_g1_i1	.	M7CD87_CHEMY^M7CD87_CHEMY^Q:2-184,H:74-134^96.72%ID^E:7e-35^SubName: Full=Uncharacterized protein {ECO:0000313|EMBL:EMP42703.1};^Eukaryota; Metazoa; Chordata; Craniata; Vertebrata; Euteleostomi; Testudines + Archosauria group; Testudines; Cryptodira; Chelonioidea; Cheloniidae; Chelonia`M7CD87_CHEMY^M7CD87_CHEMY^Q:3-239,H:36-114^41.77%ID^E:0.0001^SubName: Full=Uncharacterized protein {ECO:0000313|…	.	.	.	.	.	.	.	.
c10438_g1	c10438_g1_i1	GAUT6_ARATH^GAUT6_ARATH^Q:301-387,H:1-29^79.31%ID^E:5e-07^RecName: Full=Probable galacturonosyltransferase 6;^Eukaryota; Viridiplantae; Streptophyta; Embryophyta; Tracheophyta; Spermatophyta; Magnoliophyta; eudicotyledons; Gunneridae; Pentapetalae; rosids; malvids; Brassicales; Brassicaceae; Camelineae; Arabidopsis	V4L8Y6_EUTSA^V4L8Y6_EUTSA^Q:301-387,H:1-29^75.86%ID^E:6e-05^SubName: Full=Uncharacterized protein {ECO:0000313|EMBL:ESQ36233.1};^Eukaryota; Viridiplantae; Streptophyta; Embryophyta; Tracheophyta; Spermatophyta; Magnoliophyta; eudicotyledons; Gunneridae; Pentapetalae; rosids; malvids; Brassicales; Brassicaceae; Eutremeae; Eutrema	.	.	.	.	.	.	GO:0000139^cellular_component^Golgi membrane`GO:0016021^cellular_component^integral component of membrane`GO:0016757^molecular_function^transferase activity, transferring glycosyl groups`GO:0071555^biological_process^cell wall organization`GO:0045489^biological_process^pectin biosynthetic process	.
c104401_g1	c104401_g1_i1	.	M1AQR1_SOLTU^M1AQR1_SOLTU^Q:1-189,H:27-89^49.21%ID^E:1e-10^SubName: Full=Uncharacterized protein {ECO:0000313|EnsemblPlants:PGSC0003DMT400028122};^Eukaryota; Viridiplantae; Streptophyta; Embryophyta; Tracheophyta; Spermatophyta; Magnoliophyta; eudicotyledons; Gunneridae; Pentapetalae; asterids; lamiids; Solanales; Solanaceae; Solanoideae; Solaneae; Solanum	.	.	.	.	.	.	.	.
c104430_g1	c104430_g1_i1	.	V4T6T3_9ROSI^V4T6T3_9ROSI^Q:108-236,H:5-47^53.49%ID^E:6e-08^SubName: Full=Uncharacterized protein {ECO:0000313|EMBL:ESR45251.1};^Eukaryota; Viridiplantae; Streptophyta; Embryophyta; Tracheophyta; Spermatophyta; Magnoliophyta; eudicotyledons; Gunneridae; Pentapetalae; rosids; malvids; Sapindales; Rutaceae; Citrus	.	.	.	.	.	.	.	.
c104431_g1	c104431_g1_i1	SDI1_ARATH^SDI1_ARATH^Q:283-426,H:24-71^72.92%ID^E:9e-20^RecName: Full=Protein SULFUR DEFICIENCY-INDUCED 1 {ECO:0000303|PubMed:19154231};^Eukaryota; Viridiplantae; Streptophyta; Embryophyta; Tracheophyta; Spermatophyta; Magnoliophyta; eudicotyledons; Gunneridae; Pentapetalae; rosids; malvids; Brassicales; Brassicaceae; Camelineae; Arabidopsis	V4TYN4_9ROSI^V4TYN4_9ROSI^Q:223-426,H:20-88^69.57%ID^E:2e-24^SubName: Full=Uncharacterized protein {ECO:0000313|EMBL:ESR56870.1};^Eukaryota; Viridiplantae; Streptophyta; Embryophyta; Tracheophyta; Spermatophyta; Magnoliophyta; eudicotyledons; Gunneridae; Pentapetalae; rosids; malvids; Sapindales; Rutaceae; Citrus	.	.	.	.	.	.	GO:0005634^cellular_component^nucleus`GO:0010438^biological_process^cellular response to sulfur starvation`GO:0006792^biological_process^regulation of sulfur utilization	.
c104439_g1	c104439_g1_i1	ZIP2_ARATH^ZIP2_ARATH^Q:1-177,H:295-353^72.88%ID^E:5e-26^RecName: Full=Zinc transporter 2;^Eukaryota; Viridiplantae; Streptophyta; Embryophyta; Tracheophyta; Spermatophyta; Magnoliophyta; eudicotyledons; Gunneridae; Pentapetalae; rosids; malvids; Brassicales; Brassicaceae; Camelineae; Arabidopsis	W9S4Y6_9ROSA^W9S4Y6_9ROSA^Q:1-177,H:273-331^81.36%ID^E:1e-26^SubName: Full=Zinc transporter 2 {ECO:0000313|EMBL:EXC10698.1};^Eukaryota; Viridiplantae; Streptophyta; Embryophyta; Tracheophyta; Spermatophyta; Magnoliophyta; eudicotyledons; Gunneridae; Pentapetalae; rosids; fabids; Rosales; Moraceae; Morus	.	.	.	.	.	NOG84653^	GO:0016021^cellular_component^integral component of membrane`GO:0005886^cellular_component^plasma membrane`GO:0005375^molecular_function^copper ion transmembrane transporter activity`GO:0035434^biological_process^copper ion transmembrane transport`GO:0006829^biological_process^zinc ion transport	.
c104440_g1	c104440_g1_i1	RL38_BRABE^RL38_BRABE^Q:2-199,H:2-66^69.7%ID^E:8e-24^RecName: Full=60S ribosomal protein L38;^Eukaryota; Metazoa; Chordata; Cephalochordata; Branchiostomidae; Branchiostoma	D8U8W9_VOLCA^D8U8W9_VOLCA^Q:2-199,H:2-66^69.7%ID^E:2e-23^SubName: Full=Component of cytosolic 80S ribosome and 60S large subunit {ECO:0000313|EMBL:EFJ43821.1};^Eukaryota; Viridiplantae; Chlorophyta; Chlorophyceae; Chlamydomonadales; Volvocaceae; Volvox	.	.	.	.	.	.	GO:0005840^cellular_component^ribosome`GO:0003735^molecular_function^structural constituent of ribosome`GO:0006412^biological_process^translation	.
c104470_g1	c104470_g1_i1	RL34_HUMAN^RL34_HUMAN^Q:2-286,H:8-102^100%ID^E:1e-62^RecName: Full=60S ribosomal protein L34;^Eukaryota; Metazoa; Chordata; Craniata; Vertebrata; Euteleostomi; Mammalia; Eutheria; Euarchontoglires; Primates; Haplorrhini; Catarrhini; Hominidae; Homo	F6ZBY0_MONDO^F6ZBY0_MONDO^Q:2-286,H:8-102^100%ID^E:5e-61^SubName: Full=Uncharacterized protein {ECO:0000313|Ensembl:ENSMODP00000025766};^Eukaryota; Metazoa; Chordata; Craniata; Vertebrata; Euteleostomi; Mammalia; Metatheria; Didelphimorphia; Didelphidae; Monodelphis	c104470_g1_i1|m.52942	2-334[+]	RL34_HUMAN^RL34_HUMAN^Q:1-110,H:8-117^100%ID^E:6e-73^RecName: Full=60S ribosomal protein L34;^Eukaryota; Metazoa; Chordata; Craniata; Vertebrata; Euteleostomi; Mammalia; Eutheria; Euarchontoglires; Primates; Haplorrhini; Catarrhini; Hominidae; Homo	G3QXE1_GORGO^G3QXE1_GORGO^Q:1-110,H:19-128^100%ID^E:6e-71^SubName: Full=Uncharacterized protein {ECO:0000313|Ensembl:ENSGGOP00000007482};^Eukaryota; Metazoa; Chordata; Craniata; Vertebrata; Euteleostomi; Mammalia; Eutheria; Euarchontoglires; Primates; Haplorrhini; Catarrhini; Hominidae; Gorilla	PF01199.13^Ribosomal_L34e^Ribosomal protein L34e^1-89^E:2e-33	COG2174^(ribosomal) protein	GO:0005737^cellular_component^cytoplasm`GO:0005829^cellular_component^cytosol`GO:0022625^cellular_component^cytosolic large ribosomal subunit`GO:0070062^cellular_component^extracellular vesicular exosome`GO:0005730^cellular_component^nucleolus`GO:0003723^molecular_function^RNA binding`GO:0003735^molecular_function^structural constituent of ribosome`GO:0044267^biological_process^cellular protein m…	GO:0003735^molecular_function^structural constituent of ribosome`GO:0006412^biological_process^translation`GO:0005622^cellular_component^intracellular`GO:0005840^cellular_component^ribosome
c104477_g1	c104477_g1_i1	.	W1NPP6_AMBTC^W1NPP6_AMBTC^Q:15-329,H:58-158^44.76%ID^E:3e-09^SubName: Full=Uncharacterized protein {ECO:0000313|EMBL:ERM97025.1};^Eukaryota; Viridiplantae; Streptophyta; Embryophyta; Tracheophyta; Spermatophyta; Magnoliophyta; basal Magnoliophyta; Amborellales; Amborellaceae; Amborella	c104477_g1_i1|m.52943	2-400[+]	.	.	.	.	.	.
c104480_g1	c104480_g1_i1	NUP54_HUMAN^NUP54_HUMAN^Q:3-125,H:467-507^100%ID^E:3e-19^RecName: Full=Nucleoporin p54;^Eukaryota; Metazoa; Chordata; Craniata; Vertebrata; Euteleostomi; Mammalia; Eutheria; Euarchontoglires; Primates; Haplorrhini; Catarrhini; Hominidae; Homo	L5MFS5_MYODS^L5MFS5_MYODS^Q:3-125,H:603-643^100%ID^E:2e-18^SubName: Full=Nuclear pore complex protein Nup54 {ECO:0000313|EMBL:ELK37105.1};^Eukaryota; Metazoa; Chordata; Craniata; Vertebrata; Euteleostomi; Mammalia; Eutheria; Laurasiatheria; Chiroptera; Microchiroptera; Vespertilionidae; Myotis	.	.	.	.	.	NOG136872^	GO:0005737^cellular_component^cytoplasm`GO:0005635^cellular_component^nuclear envelope`GO:0031965^cellular_component^nuclear membrane`GO:0005643^cellular_component^nuclear pore`GO:0005654^cellular_component^nucleoplasm`GO:0005487^molecular_function^nucleocytoplasmic transporter activity`GO:0005975^biological_process^carbohydrate metabolic process`GO:0019221^biological_process^cytokine-mediated si…	.
c104487_g1	c104487_g1_i1	SRK2E_ARATH^SRK2E_ARATH^Q:14-328,H:44-148^90.48%ID^E:3e-63^RecName: Full=Serine/threonine-protein kinase SRK2E;^Eukaryota; Viridiplantae; Streptophyta; Embryophyta; Tracheophyta; Spermatophyta; Magnoliophyta; eudicotyledons; Gunneridae; Pentapetalae; rosids; malvids; Brassicales; Brassicaceae; Camelineae; Arabidopsis	A0A067GHX6_CITSI^A0A067GHX6_CITSI^Q:14-328,H:48-152^91.43%ID^E:8e-64^SubName: Full=Uncharacterized protein {ECO:0000313|EMBL:KDO79323.1};^Eukaryota; Viridiplantae; Streptophyta; Embryophyta; Tracheophyta; Spermatophyta; Magnoliophyta; eudicotyledons; Gunneridae; Pentapetalae; rosids; malvids; Sapindales; Rutaceae; Citrus	c104487_g1_i1|m.52944	2-328[+]	SRK2E_ARATH^SRK2E_ARATH^Q:5-109,H:44-148^90.48%ID^E:3e-63^RecName: Full=Serine/threonine-protein kinase SRK2E;^Eukaryota; Viridiplantae; Streptophyta; Embryophyta; Tracheophyta; Spermatophyta; Magnoliophyta; eudicotyledons; Gunneridae; Pentapetalae; rosids; malvids; Brassicales; Brassicaceae; Camelineae; Arabidopsis	A0A067GHX6_CITSI^A0A067GHX6_CITSI^Q:5-109,H:48-152^91.43%ID^E:7e-64^SubName: Full=Uncharacterized protein {ECO:0000313|EMBL:KDO79323.1};^Eukaryota; Viridiplantae; Streptophyta; Embryophyta; Tracheophyta; Spermatophyta; Magnoliophyta; eudicotyledons; Gunneridae; Pentapetalae; rosids; malvids; Sapindales; Rutaceae; Citrus	PF00069.20^Pkinase^Protein kinase domain^6-109^E:2.9e-26`PF07714.12^Pkinase_Tyr^Protein tyrosine kinase^8-109^E:2.4e-12	COG0515^Serine Threonine protein kinase	GO:0005737^cellular_component^cytoplasm`GO:0005829^cellular_component^cytosol`GO:0005634^cellular_component^nucleus`GO:0005524^molecular_function^ATP binding`GO:0009931^molecular_function^calcium-dependent protein serine/threonine kinase activity`GO:0016301^molecular_function^kinase activity`GO:0004672^molecular_function^protein kinase activity`GO:0019903^molecular_function^protein phosphatase bi…	GO:0004672^molecular_function^protein kinase activity`GO:0005524^molecular_function^ATP binding`GO:0006468^biological_process^protein phosphorylation
c104509_g1	c104509_g1_i1	.	A5BHW7_VITVI^A5BHW7_VITVI^Q:63-269,H:111-179^42.03%ID^E:8e-13^SubName: Full=Putative uncharacterized protein {ECO:0000313|EMBL:CAN76904.1};^Eukaryota; Viridiplantae; Streptophyta; Embryophyta; Tracheophyta; Spermatophyta; Magnoliophyta; eudicotyledons; Gunneridae; Pentapetalae; rosids; Vitales; Vitaceae; Vitis	.	.	.	.	.	.	.	.
c10450_g1	c10450_g1_i1	JP630_ARATH^JP630_ARATH^Q:1-609,H:398-615^62.84%ID^E:6e-86^RecName: Full=Probable polygalacturonase non-catalytic subunit JP630;^Eukaryota; Viridiplantae; Streptophyta; Embryophyta; Tracheophyta; Spermatophyta; Magnoliophyta; eudicotyledons; Gunneridae; Pentapetalae; rosids; malvids; Brassicales; Brassicaceae; Camelineae; Arabidopsis	A0A067JRJ8_JATCU^A0A067JRJ8_JATCU^Q:1-609,H:405-622^68.35%ID^E:2e-93^SubName: Full=Uncharacterized protein {ECO:0000313|EMBL:KDP26581.1};^Eukaryota; Viridiplantae; Streptophyta; Embryophyta; Tracheophyta; Spermatophyta; Magnoliophyta; eudicotyledons; Gunneridae; Pentapetalae; rosids; fabids; Malpighiales; Euphorbiaceae; Crotonoideae; Jatropheae; Jatropha	c10450_g1_i1|m.1755	1-450[+]	JP630_ARATH^JP630_ARATH^Q:1-145,H:398-542^66.9%ID^E:1e-58^RecName: Full=Probable polygalacturonase non-catalytic subunit JP630;^Eukaryota; Viridiplantae; Streptophyta; Embryophyta; Tracheophyta; Spermatophyta; Magnoliophyta; eudicotyledons; Gunneridae; Pentapetalae; rosids; malvids; Brassicales; Brassicaceae; Camelineae; Arabidopsis	A0A061FUG5_THECC^A0A061FUG5_THECC^Q:1-145,H:404-548^73.79%ID^E:3e-66^SubName: Full=Polygalacturonase 2, putative {ECO:0000313|EMBL:EOY20688.1};^Eukaryota; Viridiplantae; Streptophyta; Embryophyta; Tracheophyta; Spermatophyta; Magnoliophyta; eudicotyledons; Gunneridae; Pentapetalae; rosids; malvids; Malvales; Malvaceae; Byttnerioideae; Theobroma	PF03181.10^BURP^BURP domain^9-145^E:9e-31	NOG150783^	GO:0048046^cellular_component^apoplast`GO:0005618^cellular_component^cell wall	.
c104523_g1	c104523_g1_i1	.	A0A096Q2R3_MAIZE^A0A096Q2R3_MAIZE^Q:2-211,H:118-187^78.57%ID^E:8e-24^SubName: Full=Uncharacterized protein {ECO:0000313|EnsemblPlants:GRMZM2G020043_P01};^Eukaryota; Viridiplantae; Streptophyta; Embryophyta; Tracheophyta; Spermatophyta; Magnoliophyta; Liliopsida; Poales; Poaceae; PACMAD clade; Panicoideae; Andropogoneae; Zea	.	.	.	.	.	.	.	.
c104539_g1	c104539_g1_i1	TAC1_ARATH^TAC1_ARATH^Q:264-377,H:32-69^63.16%ID^E:1e-11^RecName: Full=Transcriptional regulator TAC1;^Eukaryota; Viridiplantae; Streptophyta; Embryophyta; Tracheophyta; Spermatophyta; Magnoliophyta; eudicotyledons; Gunneridae; Pentapetalae; rosids; malvids; Brassicales; Brassicaceae; Camelineae; Arabidopsis	A0A0A0L4H6_CUCSA^A0A0A0L4H6_CUCSA^Q:144-464,H:1-101^45.79%ID^E:2e-15^SubName: Full=Uncharacterized protein {ECO:0000313|EMBL:KGN56890.1};^Eukaryota; Viridiplantae; Streptophyta; Embryophyta; Tracheophyta; Spermatophyta; Magnoliophyta; eudicotyledons; Gunneridae; Pentapetalae; rosids; fabids; Cucurbitales; Cucurbitaceae; Benincaseae; Cucumis	c104539_g1_i1|m.52947	144-497[+]	TAC1_ARATH^TAC1_ARATH^Q:35-78,H:26-69^56.82%ID^E:3e-13^RecName: Full=Transcriptional regulator TAC1;^Eukaryota; Viridiplantae; Streptophyta; Embryophyta; Tracheophyta; Spermatophyta; Magnoliophyta; eudicotyledons; Gunneridae; Pentapetalae; rosids; malvids; Brassicales; Brassicaceae; Camelineae; Arabidopsis	A0A0A0L4H6_CUCSA^A0A0A0L4H6_CUCSA^Q:1-115,H:1-108^48.7%ID^E:7e-22^SubName: Full=Uncharacterized protein {ECO:0000313|EMBL:KGN56890.1};^Eukaryota; Viridiplantae; Streptophyta; Embryophyta; Tracheophyta; Spermatophyta; Magnoliophyta; eudicotyledons; Gunneridae; Pentapetalae; rosids; fabids; Cucurbitales; Cucurbitaceae; Benincaseae; Cucumis	PF12756.2^zf-C2H2_2^C2H2 type zinc-finger (2 copies)^40-97^E:0.0039`PF13912.1^zf-C2H2_6^C2H2-type zinc finger^43-66^E:0.00019`PF13913.1^zf-C2HC_2^zinc-finger of a C2HC-type^43-63^E:0.048`PF00096.21^zf-C2H2^Zinc finger, C2H2 type^44-66^E:0.0042`PF13894.1^zf-C2H2_4^C2H2-type zinc finger^44-66^E:0.049	.	GO:0005634^cellular_component^nucleus`GO:0003677^molecular_function^DNA binding`GO:0046872^molecular_function^metal ion binding`GO:0003700^molecular_function^sequence-specific DNA binding transcription factor activity`GO:0051973^biological_process^positive regulation of telomerase activity`GO:0006355^biological_process^regulation of transcription, DNA-templated`GO:0006351^biological_process^trans…	GO:0046872^molecular_function^metal ion binding
c104563_g1	c104563_g1_i1	.	G1UC42_EUSER^G1UC42_EUSER^Q:2-226,H:495-569^48%ID^E:2e-16^SubName: Full=Gag-pol polyprotein {ECO:0000313|EMBL:BAK64102.1};^Eukaryota; Viridiplantae; Streptophyta; Embryophyta; Tracheophyta; Spermatophyta; Magnoliophyta; eudicotyledons; Gunneridae; Pentapetalae; asterids; lamiids; Gentianales; Gentianaceae; Chironieae; Eustoma	.	.	.	.	.	.	.	.
c104570_g1	c104570_g1_i1	M810_ARATH^M810_ARATH^Q:24-194,H:169-225^52.63%ID^E:6e-11^RecName: Full=Uncharacterized mitochondrial protein AtMg00810;^Eukaryota; Viridiplantae; Streptophyta; Embryophyta; Tracheophyta; Spermatophyta; Magnoliophyta; eudicotyledons; Gunneridae; Pentapetalae; rosids; malvids; Brassicales; Brassicaceae; Camelineae; Arabidopsis	B1PBY1_ARALP^B1PBY1_ARALP^Q:24-218,H:314-378^61.54%ID^E:8e-15^SubName: Full=Putative uncharacterized protein {ECO:0000313|EMBL:ACA61613.1};^Eukaryota; Viridiplantae; Streptophyta; Embryophyta; Tracheophyta; Spermatophyta; Magnoliophyta; eudicotyledons; Gunneridae; Pentapetalae; rosids; malvids; Brassicales; Brassicaceae; Camelineae; Arabidopsis	.	.	.	.	.	KOG0017^Retrotransposon protein	GO:0005739^cellular_component^mitochondrion	.
c104591_g1	c104591_g1_i1	CFIS2_ARATH^CFIS2_ARATH^Q:160-222,H:15-35^95.24%ID^E:1e-05^RecName: Full=Pre-mRNA cleavage factor Im 25 kDa subunit 2 {ECO:0000303|PubMed:18479511};^Eukaryota; Viridiplantae; Streptophyta; Embryophyta; Tracheophyta; Spermatophyta; Magnoliophyta; eudicotyledons; Gunneridae; Pentapetalae; rosids; malvids; Brassicales; Brassicaceae; Camelineae; Arabidopsis	M0ZAD0_HORVD^M0ZAD0_HORVD^Q:160-222,H:18-38^95.24%ID^E:7e-05^SubName: Full=Uncharacterized protein {ECO:0000313|EnsemblPlants:MLOC_802.1};^Eukaryota; Viridiplantae; Streptophyta; Embryophyta; Tracheophyta; Spermatophyta; Magnoliophyta; Liliopsida; Poales; Poaceae; BEP clade; Pooideae; Triticeae; Hordeum	.	.	.	.	.	.	GO:0005849^cellular_component^mRNA cleavage factor complex`GO:0016787^molecular_function^hydrolase activity`GO:0003729^molecular_function^mRNA binding`GO:0006378^biological_process^mRNA polyadenylation	.
c104601_g1	c104601_g1_i1	.	Q9MFC4_BETVU^Q9MFC4_BETVU^Q:12-134,H:36-76^85.37%ID^E:1e-15^SubName: Full=Orf122 protein {ECO:0000313|EMBL:BAA99318.1};^Eukaryota; Viridiplantae; Streptophyta; Embryophyta; Tracheophyta; Spermatophyta; Magnoliophyta; eudicotyledons; Gunneridae; Pentapetalae; Caryophyllales; Amaranthaceae; Beta	.	.	.	.	.	.	.	.
c104604_g1	c104604_g1_i1	RL23A_RAT^RL23A_RAT^Q:3-206,H:89-156^77.94%ID^E:2e-30^RecName: Full=60S ribosomal protein L23a;^Eukaryota; Metazoa; Chordata; Craniata; Vertebrata; Euteleostomi; Mammalia; Eutheria; Euarchontoglires; Glires; Rodentia; Sciurognathi; Muroidea; Muridae; Murinae; Rattus	A8J239_CHLRE^A8J239_CHLRE^Q:3-206,H:80-147^89.71%ID^E:3e-35^SubName: Full=Ribosomal protein L23a {ECO:0000313|EMBL:EDP01709.1};^Eukaryota; Viridiplantae; Chlorophyta; Chlorophyceae; Chlamydomonadales; Chlamydomonadaceae; Chlamydomonas	.	.	.	.	.	COG0089^One of the early assembly proteins it binds 23S rRNA. One of the proteins that surrounds the polypeptide exit tunnel on the outside of the ribosome. Forms the main docking site for trigger factor binding to the ribosome (By similarity)	GO:0022625^cellular_component^cytosolic large ribosomal subunit`GO:0070062^cellular_component^extracellular vesicular exosome`GO:0005634^cellular_component^nucleus`GO:0000166^molecular_function^nucleotide binding`GO:0044822^molecular_function^poly(A) RNA binding`GO:0019843^molecular_function^rRNA binding`GO:0003735^molecular_function^structural constituent of ribosome`GO:0008283^biological_proces…	.
c104605_g1	c104605_g1_i1	M820_ARATH^M820_ARATH^Q:100-249,H:46-95^54%ID^E:6e-09^RecName: Full=Uncharacterized mitochondrial protein AtMg00820;^Eukaryota; Viridiplantae; Streptophyta; Embryophyta; Tracheophyta; Spermatophyta; Magnoliophyta; eudicotyledons; Gunneridae; Pentapetalae; rosids; malvids; Brassicales; Brassicaceae; Camelineae; Arabidopsis	A5B4X5_VITVI^A5B4X5_VITVI^Q:100-249,H:244-293^60%ID^E:5e-12^SubName: Full=Putative uncharacterized protein {ECO:0000313|EMBL:CAN74166.1};^Eukaryota; Viridiplantae; Streptophyta; Embryophyta; Tracheophyta; Spermatophyta; Magnoliophyta; eudicotyledons; Gunneridae; Pentapetalae; rosids; Vitales; Vitaceae; Vitis	.	.	.	.	.	KOG0017^Retrotransposon protein	GO:0005739^cellular_component^mitochondrion	.
c104624_g1	c104624_g1_i1	AGO1B_ORYSJ^AGO1B_ORYSJ^Q:1-255,H:574-661^56.18%ID^E:1e-24^RecName: Full=Protein argonaute 1B;^Eukaryota; Viridiplantae; Streptophyta; Embryophyta; Tracheophyta; Spermatophyta; Magnoliophyta; Liliopsida; Poales; Poaceae; BEP clade; Ehrhartoideae; Oryzeae; Oryza	M5WM71_PRUPE^M5WM71_PRUPE^Q:1-255,H:469-557^59.55%ID^E:5e-27^RecName: Full=Protein argonaute {ECO:0000256|RuleBase:RU361178};^Eukaryota; Viridiplantae; Streptophyta; Embryophyta; Tracheophyta; Spermatophyta; Magnoliophyta; eudicotyledons; Gunneridae; Pentapetalae; rosids; fabids; Rosales; Rosaceae; Maloideae; Amygdaleae; Prunus	.	.	.	.	.	.	GO:0003676^molecular_function^nucleic acid binding`GO:0031047^biological_process^gene silencing by RNA	.
c10462_g1	c10462_g1_i1	SEPH_ASPNC^SEPH_ASPNC^Q:2-142,H:170-216^57.45%ID^E:2e-07^RecName: Full=Cytokinesis protein sepH {ECO:0000250|UniProtKB:Q5B4Z3};^Eukaryota; Fungi; Dikarya; Ascomycota; Pezizomycotina; Eurotiomycetes; Eurotiomycetidae; Eurotiales; Aspergillaceae; Aspergillus	M0T985_MUSAM^M0T985_MUSAM^Q:2-109,H:71-111^63.41%ID^E:4e-07^SubName: Full=Uncharacterized protein {ECO:0000313|EnsemblPlants:GSMUA_Achr6P22370_001};^Eukaryota; Viridiplantae; Streptophyta; Embryophyta; Tracheophyta; Spermatophyta; Magnoliophyta; Liliopsida; Zingiberales; Musaceae; Musa	.	.	.	.	.	COG0515^Serine Threonine protein kinase	GO:0005524^molecular_function^ATP binding`GO:0004691^molecular_function^cAMP-dependent protein kinase activity`GO:0046872^molecular_function^metal ion binding`GO:0007049^biological_process^cell cycle`GO:0051301^biological_process^cell division	.
c10463_g1	c10463_g1_i1	PTR29_ARATH^PTR29_ARATH^Q:8-322,H:293-396^40.74%ID^E:2e-13^RecName: Full=Protein NRT1/ PTR FAMILY 5.5;^Eukaryota; Viridiplantae; Streptophyta; Embryophyta; Tracheophyta; Spermatophyta; Magnoliophyta; eudicotyledons; Gunneridae; Pentapetalae; rosids; malvids; Brassicales; Brassicaceae; Camelineae; Arabidopsis	M5W4J7_PRUPE^M5W4J7_PRUPE^Q:2-322,H:304-403^63.55%ID^E:3e-38^SubName: Full=Uncharacterized protein {ECO:0000313|EMBL:EMJ08256.1};^Eukaryota; Viridiplantae; Streptophyta; Embryophyta; Tracheophyta; Spermatophyta; Magnoliophyta; eudicotyledons; Gunneridae; Pentapetalae; rosids; fabids; Rosales; Rosaceae; Maloideae; Amygdaleae; Prunus	c10463_g1_i1|m.1757	2-322[+]	PTR29_ARATH^PTR29_ARATH^Q:3-107,H:293-396^40.74%ID^E:2e-13^RecName: Full=Protein NRT1/ PTR FAMILY 5.5;^Eukaryota; Viridiplantae; Streptophyta; Embryophyta; Tracheophyta; Spermatophyta; Magnoliophyta; eudicotyledons; Gunneridae; Pentapetalae; rosids; malvids; Brassicales; Brassicaceae; Camelineae; Arabidopsis	M5W4J7_PRUPE^M5W4J7_PRUPE^Q:1-107,H:304-403^63.55%ID^E:3e-38^SubName: Full=Uncharacterized protein {ECO:0000313|EMBL:EMJ08256.1};^Eukaryota; Viridiplantae; Streptophyta; Embryophyta; Tracheophyta; Spermatophyta; Magnoliophyta; eudicotyledons; Gunneridae; Pentapetalae; rosids; fabids; Rosales; Rosaceae; Maloideae; Amygdaleae; Prunus	.	.	GO:0016021^cellular_component^integral component of membrane`GO:0005215^molecular_function^transporter activity	.
c10463_g2	c10463_g2_i1	PTR29_ARATH^PTR29_ARATH^Q:2-313,H:193-291^50.96%ID^E:1e-28^RecName: Full=Protein NRT1/ PTR FAMILY 5.5;^Eukaryota; Viridiplantae; Streptophyta; Embryophyta; Tracheophyta; Spermatophyta; Magnoliophyta; eudicotyledons; Gunneridae; Pentapetalae; rosids; malvids; Brassicales; Brassicaceae; Camelineae; Arabidopsis	A0A022RP85_ERYGU^A0A022RP85_ERYGU^Q:2-313,H:187-285^55.77%ID^E:9e-34^SubName: Full=Uncharacterized protein {ECO:0000313|EMBL:EYU41869.1};^Eukaryota; Viridiplantae; Streptophyta; Embryophyta; Tracheophyta; Spermatophyta; Magnoliophyta; eudicotyledons; Gunneridae; Pentapetalae; asterids; lamiids; Lamiales; Phrymaceae; Erythranthe	c10463_g2_i1|m.1758	2-313[+]	PTR29_ARATH^PTR29_ARATH^Q:1-104,H:193-291^50.96%ID^E:1e-28^RecName: Full=Protein NRT1/ PTR FAMILY 5.5;^Eukaryota; Viridiplantae; Streptophyta; Embryophyta; Tracheophyta; Spermatophyta; Magnoliophyta; eudicotyledons; Gunneridae; Pentapetalae; rosids; malvids; Brassicales; Brassicaceae; Camelineae; Arabidopsis	A0A022RP85_ERYGU^A0A022RP85_ERYGU^Q:1-104,H:187-285^55.77%ID^E:8e-34^SubName: Full=Uncharacterized protein {ECO:0000313|EMBL:EYU41869.1};^Eukaryota; Viridiplantae; Streptophyta; Embryophyta; Tracheophyta; Spermatophyta; Magnoliophyta; eudicotyledons; Gunneridae; Pentapetalae; asterids; lamiids; Lamiales; Phrymaceae; Erythranthe	.	.	GO:0016021^cellular_component^integral component of membrane`GO:0005215^molecular_function^transporter activity	.
c104642_g1	c104642_g1_i1	.	A5C4S3_VITVI^A5C4S3_VITVI^Q:7-93,H:259-287^55.17%ID^E:0.0003^SubName: Full=Putative uncharacterized protein {ECO:0000313|EMBL:CAN64225.1};^Eukaryota; Viridiplantae; Streptophyta; Embryophyta; Tracheophyta; Spermatophyta; Magnoliophyta; eudicotyledons; Gunneridae; Pentapetalae; rosids; Vitales; Vitaceae; Vitis	.	.	.	.	.	.	.	.
c104659_g1	c104659_g1_i1	PTR7_ARATH^PTR7_ARATH^Q:118-264,H:1-48^58.82%ID^E:5e-09^RecName: Full=Protein NRT1/ PTR FAMILY 6.3;^Eukaryota; Viridiplantae; Streptophyta; Embryophyta; Tracheophyta; Spermatophyta; Magnoliophyta; eudicotyledons; Gunneridae; Pentapetalae; rosids; malvids; Brassicales; Brassicaceae; Camelineae; Arabidopsis	A0A061G3F3_THECC^A0A061G3F3_THECC^Q:118-264,H:1-47^67.35%ID^E:2e-11^SubName: Full=Nitrate transporter 1.1 isoform 2 {ECO:0000313|EMBL:EOY24390.1};^Eukaryota; Viridiplantae; Streptophyta; Embryophyta; Tracheophyta; Spermatophyta; Magnoliophyta; eudicotyledons; Gunneridae; Pentapetalae; rosids; malvids; Malvales; Malvaceae; Byttnerioideae; Theobroma	.	.	.	.	.	COG3104^transporter	GO:0016021^cellular_component^integral component of membrane`GO:0005886^cellular_component^plasma membrane`GO:0015112^molecular_function^nitrate transmembrane transporter activity`GO:0015293^molecular_function^symporter activity`GO:0009734^biological_process^auxin-activated signaling pathway`GO:0042128^biological_process^nitrate assimilation`GO:0015706^biological_process^nitrate transport`GO:0006…	.
c104673_g1	c104673_g1_i1	DLX1_MOUSE^DLX1_MOUSE^Q:104-283,H:9-68^100%ID^E:3e-25^RecName: Full=Homeobox protein DLX-1;^Eukaryota; Metazoa; Chordata; Craniata; Vertebrata; Euteleostomi; Mammalia; Eutheria; Euarchontoglires; Glires; Rodentia; Sciurognathi; Muroidea; Muridae; Murinae; Mus; Mus	G3XA72_MOUSE^G3XA72_MOUSE^Q:104-283,H:9-68^100%ID^E:3e-24^SubName: Full=Homeobox protein DLX-1 {ECO:0000313|Ensembl:ENSMUSP00000133288};^Eukaryota; Metazoa; Chordata; Craniata; Vertebrata; Euteleostomi; Mammalia; Eutheria; Euarchontoglires; Glires; Rodentia; Sciurognathi; Muroidea; Muridae; Murinae; Mus; Mus	.	.	.	.	.	.	GO:0005634^cellular_component^nucleus`GO:0003682^molecular_function^chromatin binding`GO:0003677^molecular_function^DNA binding`GO:0043565^molecular_function^sequence-specific DNA binding`GO:0030154^biological_process^cell differentiation`GO:0021892^biological_process^cerebral cortex GABAergic interneuron differentiation`GO:0021893^biological_process^cerebral cortex GABAergic interneuron fate com…	.
c104690_g1	c104690_g1_i1	.	A5AE14_VITVI^A5AE14_VITVI^Q:111-305,H:299-362^38.81%ID^E:0.0001^SubName: Full=Putative uncharacterized protein {ECO:0000313|EMBL:CAN82073.1};^Eukaryota; Viridiplantae; Streptophyta; Embryophyta; Tracheophyta; Spermatophyta; Magnoliophyta; eudicotyledons; Gunneridae; Pentapetalae; rosids; Vitales; Vitaceae; Vitis	.	.	.	.	.	.	.	.
c104694_g1	c104694_g1_i1	.	C4J7I7_MAIZE^C4J7I7_MAIZE^Q:1-153,H:52-103^63.46%ID^E:2e-07^SubName: Full=Uncharacterized protein {ECO:0000313|EMBL:ACR37137.1};^Eukaryota; Viridiplantae; Streptophyta; Embryophyta; Tracheophyta; Spermatophyta; Magnoliophyta; Liliopsida; Poales; Poaceae; PACMAD clade; Panicoideae; Andropogoneae; Zea	.	.	.	.	.	.	.	.
c104705_g1	c104705_g1_i1	.	K4BFZ4_SOLLC^K4BFZ4_SOLLC^Q:3-140,H:34-79^39.13%ID^E:0.0008^SubName: Full=Uncharacterized protein {ECO:0000313|EnsemblPlants:Solyc03g043730.1.1};^Eukaryota; Viridiplantae; Streptophyta; Embryophyta; Tracheophyta; Spermatophyta; Magnoliophyta; eudicotyledons; Gunneridae; Pentapetalae; asterids; lamiids; Solanales; Solanaceae; Solanoideae; Solaneae; Solanum; Lycopersicon	.	.	.	.	.	.	.	.
c104776_g1	c104776_g1_i1	.	C4J835_MAIZE^C4J835_MAIZE^Q:2-229,H:87-163^59.74%ID^E:8e-08^SubName: Full=Uncharacterized protein {ECO:0000313|EMBL:ACR37335.1};^Eukaryota; Viridiplantae; Streptophyta; Embryophyta; Tracheophyta; Spermatophyta; Magnoliophyta; Liliopsida; Poales; Poaceae; PACMAD clade; Panicoideae; Andropogoneae; Zea	.	.	.	.	.	.	.	.
c10480_g2	c10480_g2_i1	.	A5CAA2_VITVI^A5CAA2_VITVI^Q:2-274,H:838-928^46.15%ID^E:5e-07^SubName: Full=Putative uncharacterized protein {ECO:0000313|EMBL:CAN68838.1};^Eukaryota; Viridiplantae; Streptophyta; Embryophyta; Tracheophyta; Spermatophyta; Magnoliophyta; eudicotyledons; Gunneridae; Pentapetalae; rosids; Vitales; Vitaceae; Vitis	.	.	.	.	.	.	.	.
c104823_g1	c104823_g1_i1	.	M1DNN1_SOLTU^M1DNN1_SOLTU^Q:15-419,H:22-157^41.18%ID^E:2e-27^SubName: Full=Uncharacterized protein {ECO:0000313|EnsemblPlants:PGSC0003DMT400091902};^Eukaryota; Viridiplantae; Streptophyta; Embryophyta; Tracheophyta; Spermatophyta; Magnoliophyta; eudicotyledons; Gunneridae; Pentapetalae; asterids; lamiids; Solanales; Solanaceae; Solanoideae; Solaneae; Solanum	c104823_g1_i1|m.52952	3-419[+]	.	M1DNN1_SOLTU^M1DNN1_SOLTU^Q:5-139,H:22-157^41.18%ID^E:2e-27^SubName: Full=Uncharacterized protein {ECO:0000313|EnsemblPlants:PGSC0003DMT400091902};^Eukaryota; Viridiplantae; Streptophyta; Embryophyta; Tracheophyta; Spermatophyta; Magnoliophyta; eudicotyledons; Gunneridae; Pentapetalae; asterids; lamiids; Solanales; Solanaceae; Solanoideae; Solaneae; Solanum	PF14111.1^DUF4283^Domain of unknown function (DUF4283)^18-134^E:4.2e-09	.	.	.
c104864_g1	c104864_g1_i1	.	C6SWC2_SOYBN^C6SWC2_SOYBN^Q:3-206,H:17-84^73.53%ID^E:2e-10^SubName: Full=Putative uncharacterized protein {ECO:0000313|EMBL:ACU13545.1};^Eukaryota; Viridiplantae; Streptophyta; Embryophyta; Tracheophyta; Spermatophyta; Magnoliophyta; eudicotyledons; Gunneridae; Pentapetalae; rosids; fabids; Fabales; Fabaceae; Papilionoideae; Phaseoleae; Glycine; Soja	.	.	.	.	.	.	.	.
c10490_g1	c10490_g1_i1	WAK1_ARATH^WAK1_ARATH^Q:35-394,H:366-489^66.94%ID^E:2e-46^RecName: Full=Wall-associated receptor kinase 1;^Eukaryota; Viridiplantae; Streptophyta; Embryophyta; Tracheophyta; Spermatophyta; Magnoliophyta; eudicotyledons; Gunneridae; Pentapetalae; rosids; malvids; Brassicales; Brassicaceae; Camelineae; Arabidopsis	F6H0F6_VITVI^F6H0F6_VITVI^Q:2-394,H:90-224^65.19%ID^E:8e-53^SubName: Full=Putative uncharacterized protein {ECO:0000313|EMBL:CCB45428.1};^Eukaryota; Viridiplantae; Streptophyta; Embryophyta; Tracheophyta; Spermatophyta; Magnoliophyta; eudicotyledons; Gunneridae; Pentapetalae; rosids; Vitales; Vitaceae; Vitis	c10490_g1_i1|m.1759	2-394[+]	WAK1_ARATH^WAK1_ARATH^Q:12-131,H:366-489^66.94%ID^E:1e-46^RecName: Full=Wall-associated receptor kinase 1;^Eukaryota; Viridiplantae; Streptophyta; Embryophyta; Tracheophyta; Spermatophyta; Magnoliophyta; eudicotyledons; Gunneridae; Pentapetalae; rosids; malvids; Brassicales; Brassicaceae; Camelineae; Arabidopsis	F6H0F6_VITVI^F6H0F6_VITVI^Q:1-131,H:90-224^65.19%ID^E:8e-53^SubName: Full=Putative uncharacterized protein {ECO:0000313|EMBL:CCB45428.1};^Eukaryota; Viridiplantae; Streptophyta; Embryophyta; Tracheophyta; Spermatophyta; Magnoliophyta; eudicotyledons; Gunneridae; Pentapetalae; rosids; Vitales; Vitaceae; Vitis	PF00069.20^Pkinase^Protein kinase domain^52-130^E:6.4e-10`PF07714.12^Pkinase_Tyr^Protein tyrosine kinase^55-130^E:1.4e-13	COG0515^Serine Threonine protein kinase	GO:0016021^cellular_component^integral component of membrane`GO:0009505^cellular_component^plant-type cell wall`GO:0005886^cellular_component^plasma membrane`GO:0005773^cellular_component^vacuole`GO:0005524^molecular_function^ATP binding`GO:0005509^molecular_function^calcium ion binding`GO:0016301^molecular_function^kinase activity`GO:0030247^molecular_function^polysaccharide binding`GO:0004674^m…	GO:0004672^molecular_function^protein kinase activity`GO:0005524^molecular_function^ATP binding`GO:0006468^biological_process^protein phosphorylation
c10490_g2	c10490_g2_i1	WAK5_ARATH^WAK5_ARATH^Q:2-253,H:482-565^65.48%ID^E:3e-31^RecName: Full=Wall-associated receptor kinase 5;^Eukaryota; Viridiplantae; Streptophyta; Embryophyta; Tracheophyta; Spermatophyta; Magnoliophyta; eudicotyledons; Gunneridae; Pentapetalae; rosids; malvids; Brassicales; Brassicaceae; Camelineae; Arabidopsis	B6D3S6_PLAAC^B6D3S6_PLAAC^Q:2-253,H:75-158^69.05%ID^E:1e-34^SubName: Full=Kinase-like protein pac.W.ArA.14 {ECO:0000313|EMBL:ACI05973.1};^Eukaryota; Viridiplantae; Streptophyta; Embryophyta; Tracheophyta; Spermatophyta; Magnoliophyta; eudicotyledons; Proteales; Platanaceae; Platanus	.	.	.	.	.	COG0515^Serine Threonine protein kinase	GO:0016021^cellular_component^integral component of membrane`GO:0005524^molecular_function^ATP binding`GO:0005509^molecular_function^calcium ion binding`GO:0030247^molecular_function^polysaccharide binding`GO:0004674^molecular_function^protein serine/threonine kinase activity	.
c104933_g1	c104933_g1_i1	RL7_CAEEL^RL7_CAEEL^Q:2-415,H:1-138^68.84%ID^E:3e-45^RecName: Full=60S ribosomal protein L7;^Eukaryota; Metazoa; Ecdysozoa; Nematoda; Chromadorea; Rhabditida; Rhabditoidea; Rhabditidae; Peloderinae; Caenorhabditis	F1LEC5_ASCSU^F1LEC5_ASCSU^Q:2-415,H:1-138^73.19%ID^E:4e-47^SubName: Full=60S ribosomal protein L7 {ECO:0000313|EMBL:ADY48479.1};^Eukaryota; Metazoa; Ecdysozoa; Nematoda; Chromadorea; Ascaridida; Ascaridoidea; Ascarididae; Ascaris	c104933_g1_i1|m.52953	2-415[+]	RL7_CAEEL^RL7_CAEEL^Q:1-138,H:1-138^68.84%ID^E:5e-60^RecName: Full=60S ribosomal protein L7;^Eukaryota; Metazoa; Ecdysozoa; Nematoda; Chromadorea; Rhabditida; Rhabditoidea; Rhabditidae; Peloderinae; Caenorhabditis	H3E664_PRIPA^H3E664_PRIPA^Q:1-138,H:17-154^73.91%ID^E:1e-64^SubName: Full=Uncharacterized protein {ECO:0000313|EnsemblMetazoa:PPA05192};^Eukaryota; Metazoa; Ecdysozoa; Nematoda; Chromadorea; Diplogasterida; Neodiplogasteridae; Pristionchus	PF08079.7^Ribosomal_L30_N^Ribosomal L30 N-terminal domain^13-83^E:8.2e-20`PF00327.15^Ribosomal_L30^Ribosomal protein L30p/L7e^85-136^E:1.9e-20	COG1841^50S ribosomal protein L30	GO:0005840^cellular_component^ribosome`GO:0003723^molecular_function^RNA binding	.
c104936_g1	c104936_g1_i1	.	A4QMA1_PINKO^A4QMA1_PINKO^Q:58-186,H:1-43^81.4%ID^E:3e-15^SubName: Full=ORF43l {ECO:0000313|EMBL:ABP35438.1};^Eukaryota; Viridiplantae; Streptophyta; Embryophyta; Tracheophyta; Spermatophyta; Pinidae; Pinales; Pinaceae; Pinus; Strobus	.	.	.	.	.	.	.	.
c10494_g1	c10494_g1_i1	.	B9GSJ7_POPTR^B9GSJ7_POPTR^Q:3-218,H:398-468^68.06%ID^E:9e-26^SubName: Full=Uncharacterized protein {ECO:0000313|EMBL:EEE81372.1};^Eukaryota; Viridiplantae; Streptophyta; Embryophyta; Tracheophyta; Spermatophyta; Magnoliophyta; eudicotyledons; Gunneridae; Pentapetalae; rosids; fabids; Malpighiales; Salicaceae; Saliceae; Populus	.	.	.	.	.	.	.	.
c104964_g1	c104964_g1_i1	PPIA_RABIT^PPIA_RABIT^Q:28-201,H:1-58^100%ID^E:2e-35^RecName: Full=Peptidyl-prolyl cis-trans isomerase A;^Eukaryota; Metazoa; Chordata; Craniata; Vertebrata; Euteleostomi; Mammalia; Eutheria; Euarchontoglires; Glires; Lagomorpha; Leporidae; Oryctolagus	G9MAP5_MACMU^G9MAP5_MACMU^Q:1-201,H:295-361^97.01%ID^E:2e-38^SubName: Full=TRIM5/cyclophilin A fusion protein {ECO:0000313|EMBL:BAL15325.1};^Eukaryota; Metazoa; Chordata; Craniata; Vertebrata; Euteleostomi; Mammalia; Eutheria; Euarchontoglires; Primates; Haplorrhini; Catarrhini; Cercopithecidae; Cercopithecinae; Macaca	.	.	.	.	.	COG0652^PPIases accelerate the folding of proteins	GO:0005829^cellular_component^cytosol`GO:0005576^cellular_component^extracellular region`GO:0005634^cellular_component^nucleus`GO:0042277^molecular_function^peptide binding`GO:0003755^molecular_function^peptidyl-prolyl cis-trans isomerase activity`GO:0006457^biological_process^protein folding`GO:0000413^biological_process^protein peptidyl-prolyl isomerization`GO:0045069^biological_process^regulat…	.
c104995_g1	c104995_g1_i1	.	C6TNW8_SOYBN^C6TNW8_SOYBN^Q:1-165,H:9-63^60%ID^E:1e-10^SubName: Full=Putative uncharacterized protein {ECO:0000313|EMBL:ACU24611.1};^Eukaryota; Viridiplantae; Streptophyta; Embryophyta; Tracheophyta; Spermatophyta; Magnoliophyta; eudicotyledons; Gunneridae; Pentapetalae; rosids; fabids; Fabales; Fabaceae; Papilionoideae; Phaseoleae; Glycine; Soja	.	.	.	.	.	.	.	.
c105005_g1	c105005_g1_i1	.	T1MGU9_TRIUA^T1MGU9_TRIUA^Q:27-281,H:2-86^38.82%ID^E:1e-15^SubName: Full=Uncharacterized protein {ECO:0000313|EnsemblPlants:TRIUR3_16956-P1};^Eukaryota; Viridiplantae; Streptophyta; Embryophyta; Tracheophyta; Spermatophyta; Magnoliophyta; Liliopsida; Poales; Poaceae; BEP clade; Pooideae; Triticeae; Triticum	.	.	.	.	.	.	.	.
c105010_g1	c105010_g1_i1	PFD5_PONAB^PFD5_PONAB^Q:2-244,H:59-139^100%ID^E:3e-53^RecName: Full=Prefoldin subunit 5;^Eukaryota; Metazoa; Chordata; Craniata; Vertebrata; Euteleostomi; Mammalia; Eutheria; Euarchontoglires; Primates; Haplorrhini; Catarrhini; Hominidae; Pongo	B5DFN4_RAT^B5DFN4_RAT^Q:2-244,H:59-139^98.77%ID^E:5e-51^SubName: Full=Prefoldin 5 (Predicted), isoform CRA_a {ECO:0000313|EMBL:EDL86847.1};^Eukaryota; Metazoa; Chordata; Craniata; Vertebrata; Euteleostomi; Mammalia; Eutheria; Euarchontoglires; Glires; Rodentia; Sciurognathi; Muroidea; Muridae; Murinae; Rattus	.	.	.	.	.	.	GO:0005634^cellular_component^nucleus`GO:0016272^cellular_component^prefoldin complex`GO:0006457^biological_process^protein folding	.
c105045_g1	c105045_g1_i1	PUB34_ARATH^PUB34_ARATH^Q:3-233,H:363-439^50.65%ID^E:1e-15^RecName: Full=U-box domain-containing protein 34;^Eukaryota; Viridiplantae; Streptophyta; Embryophyta; Tracheophyta; Spermatophyta; Magnoliophyta; eudicotyledons; Gunneridae; Pentapetalae; rosids; malvids; Brassicales; Brassicaceae; Camelineae; Arabidopsis	A0A0A0LKM6_CUCSA^A0A0A0LKM6_CUCSA^Q:3-242,H:291-370^57.5%ID^E:3e-17^SubName: Full=Uncharacterized protein {ECO:0000313|EMBL:KGN60526.1};^Eukaryota; Viridiplantae; Streptophyta; Embryophyta; Tracheophyta; Spermatophyta; Magnoliophyta; eudicotyledons; Gunneridae; Pentapetalae; rosids; fabids; Cucurbitales; Cucurbitaceae; Benincaseae; Cucumis	.	.	.	.	.	COG0515^Serine Threonine protein kinase	GO:0005524^molecular_function^ATP binding`GO:0016874^molecular_function^ligase activity`GO:0004674^molecular_function^protein serine/threonine kinase activity`GO:0004842^molecular_function^ubiquitin-protein transferase activity	.
c105075_g1	c105075_g1_i1	LDHB_MOUSE^LDHB_MOUSE^Q:1-234,H:55-132^100%ID^E:3e-49^RecName: Full=L-lactate dehydrogenase B chain;^Eukaryota; Metazoa; Chordata; Craniata; Vertebrata; Euteleostomi; Mammalia; Eutheria; Euarchontoglires; Glires; Rodentia; Sciurognathi; Muroidea; Muridae; Murinae; Mus; Mus	I7GJB6_MACFA^I7GJB6_MACFA^Q:1-234,H:55-132^100%ID^E:1e-48^RecName: Full=L-lactate dehydrogenase {ECO:0000256|RuleBase:RU000496};^Eukaryota; Metazoa; Chordata; Craniata; Vertebrata; Euteleostomi; Mammalia; Eutheria; Euarchontoglires; Primates; Haplorrhini; Catarrhini; Cercopithecidae; Cercopithecinae; Macaca	.	.	.	.	.	COG0039^Catalyzes the reversible oxidation of malate to oxaloacetate (By similarity)	GO:0070062^cellular_component^extracellular vesicular exosome`GO:0016020^cellular_component^membrane`GO:0005739^cellular_component^mitochondrion`GO:0004459^molecular_function^L-lactate dehydrogenase activity`GO:0051287^molecular_function^NAD binding`GO:0044262^biological_process^cellular carbohydrate metabolic process`GO:0019244^biological_process^lactate biosynthetic process from pyruvate`GO:001…	.
c105097_g1	c105097_g1_i1	TF29_SCHPO^TF29_SCHPO^Q:45-407,H:1037-1159^27.64%ID^E:6e-07^RecName: Full=Transposon Tf2-9 polyprotein;^Eukaryota; Fungi; Dikarya; Ascomycota; Taphrinomycotina; Schizosaccharomycetes; Schizosaccharomycetales; Schizosaccharomycetaceae; Schizosaccharomyces	A0A068TVI7_COFCA^A0A068TVI7_COFCA^Q:3-419,H:605-743^49.64%ID^E:1e-35^SubName: Full=Coffea canephora DH200=94 genomic scaffold, scaffold_4 {ECO:0000313|EMBL:CDO99984.1};^Eukaryota; Viridiplantae; Streptophyta; Embryophyta; Tracheophyta; Spermatophyta; Magnoliophyta; eudicotyledons; Gunneridae; Pentapetalae; asterids; lamiids; Gentianales; Rubiaceae; Ixoroideae; Coffeeae; Coffea	.	.	.	.	.	.	GO:0005737^cellular_component^cytoplasm`GO:0004190^molecular_function^aspartic-type endopeptidase activity`GO:0003677^molecular_function^DNA binding`GO:0003887^molecular_function^DNA-directed DNA polymerase activity`GO:0004519^molecular_function^endonuclease activity`GO:0046872^molecular_function^metal ion binding`GO:0003723^molecular_function^RNA binding`GO:0003964^molecular_function^RNA-directe…	.
c105113_g1	c105113_g1_i1	DD3_DICDI^DD3_DICDI^Q:3-311,H:439-537^35.24%ID^E:3e-08^RecName: Full=Protein DD3-3;^Eukaryota; Amoebozoa; Mycetozoa; Dictyosteliida; Dictyostelium	F0Z7D6_DICPU^F0Z7D6_DICPU^Q:30-305,H:445-530^38.71%ID^E:9e-08^SubName: Full=Putative uncharacterized protein {ECO:0000313|EMBL:EGC40159.1};^Eukaryota; Amoebozoa; Mycetozoa; Dictyosteliida; Dictyostelium	c105113_g1_i1|m.52957	3-311[+]	DD3_DICDI^DD3_DICDI^Q:1-103,H:439-537^35.24%ID^E:3e-08^RecName: Full=Protein DD3-3;^Eukaryota; Amoebozoa; Mycetozoa; Dictyosteliida; Dictyostelium	F0Z7D6_DICPU^F0Z7D6_DICPU^Q:10-101,H:445-530^38.71%ID^E:8e-08^SubName: Full=Putative uncharacterized protein {ECO:0000313|EMBL:EGC40159.1};^Eukaryota; Amoebozoa; Mycetozoa; Dictyosteliida; Dictyostelium	.	NOG68053^amino acid	GO:0016021^cellular_component^integral component of membrane	.
c105116_g1	c105116_g1_i1	.	A0A022RK76_ERYGU^A0A022RK76_ERYGU^Q:8-286,H:175-264^37.5%ID^E:4e-08^SubName: Full=Uncharacterized protein {ECO:0000313|EMBL:EYU40581.1};^Eukaryota; Viridiplantae; Streptophyta; Embryophyta; Tracheophyta; Spermatophyta; Magnoliophyta; eudicotyledons; Gunneridae; Pentapetalae; asterids; lamiids; Lamiales; Phrymaceae; Erythranthe	c105116_g1_i1|m.52958	2-313[+]	.	A0A022RK76_ERYGU^A0A022RK76_ERYGU^Q:3-95,H:175-264^37.5%ID^E:4e-08^SubName: Full=Uncharacterized protein {ECO:0000313|EMBL:EYU40581.1};^Eukaryota; Viridiplantae; Streptophyta; Embryophyta; Tracheophyta; Spermatophyta; Magnoliophyta; eudicotyledons; Gunneridae; Pentapetalae; asterids; lamiids; Lamiales; Phrymaceae; Erythranthe	.	.	.	.
c10512_g1	c10512_g1_i2	.	I3SP69_MEDTR^I3SP69_MEDTR^Q:8-151,H:63-110^43.75%ID^E:2e-05^SubName: Full=Uncharacterized protein {ECO:0000313|EMBL:AFK42061.1};^Eukaryota; Viridiplantae; Streptophyta; Embryophyta; Tracheophyta; Spermatophyta; Magnoliophyta; eudicotyledons; Gunneridae; Pentapetalae; rosids; fabids; Fabales; Fabaceae; Papilionoideae; Trifolieae; Medicago	.	.	.	.	.	.	.	.
c105137_g1	c105137_g1_i1	IDS3_HORVU^IDS3_HORVU^Q:1-249,H:235-317^48.19%ID^E:5e-23^RecName: Full=2'-deoxymugineic-acid 2'-dioxygenase;^Eukaryota; Viridiplantae; Streptophyta; Embryophyta; Tracheophyta; Spermatophyta; Magnoliophyta; Liliopsida; Poales; Poaceae; BEP clade; Pooideae; Triticeae; Hordeum	M5XBU5_PRUPE^M5XBU5_PRUPE^Q:1-261,H:249-335^57.47%ID^E:2e-28^SubName: Full=Uncharacterized protein {ECO:0000313|EMBL:EMJ23414.1};^Eukaryota; Viridiplantae; Streptophyta; Embryophyta; Tracheophyta; Spermatophyta; Magnoliophyta; eudicotyledons; Gunneridae; Pentapetalae; rosids; fabids; Rosales; Rosaceae; Maloideae; Amygdaleae; Prunus	c105137_g1_i1|m.52959	1-309[+]	IDS3_HORVU^IDS3_HORVU^Q:1-83,H:235-317^48.19%ID^E:1e-23^RecName: Full=2'-deoxymugineic-acid 2'-dioxygenase;^Eukaryota; Viridiplantae; Streptophyta; Embryophyta; Tracheophyta; Spermatophyta; Magnoliophyta; Liliopsida; Poales; Poaceae; BEP clade; Pooideae; Triticeae; Hordeum	M5XBU5_PRUPE^M5XBU5_PRUPE^Q:1-87,H:249-335^57.47%ID^E:8e-29^SubName: Full=Uncharacterized protein {ECO:0000313|EMBL:EMJ23414.1};^Eukaryota; Viridiplantae; Streptophyta; Embryophyta; Tracheophyta; Spermatophyta; Magnoliophyta; eudicotyledons; Gunneridae; Pentapetalae; rosids; fabids; Rosales; Rosaceae; Maloideae; Amygdaleae; Prunus	PF03171.15^2OG-FeII_Oxy^2OG-Fe(II) oxygenase superfamily^2-50^E:1.4e-11	.	GO:0005737^cellular_component^cytoplasm`GO:0033760^molecular_function^2'-deoxymugineic-acid 2'-dioxygenase activity`GO:0031418^molecular_function^L-ascorbic acid binding`GO:0046872^molecular_function^metal ion binding`GO:0010041^biological_process^response to iron(III) ion	GO:0016491^molecular_function^oxidoreductase activity`GO:0016706^molecular_function^oxidoreductase activity, acting on paired donors, with incorporation or reduction of molecular oxygen, 2-oxoglutarate as one donor, and incorporation of one atom each of oxygen into both donors`GO:0055114^biological_process^oxidation-reduction process
c105147_g1	c105147_g1_i1	.	C6SWS4_SOYBN^C6SWS4_SOYBN^Q:1-132,H:120-163^59.09%ID^E:5e-09^SubName: Full=Putative uncharacterized protein {ECO:0000313|EMBL:ACU13697.1};^Eukaryota; Viridiplantae; Streptophyta; Embryophyta; Tracheophyta; Spermatophyta; Magnoliophyta; eudicotyledons; Gunneridae; Pentapetalae; rosids; fabids; Fabales; Fabaceae; Papilionoideae; Phaseoleae; Glycine; Soja	.	.	.	.	.	.	.	.
c10514_g1	c10514_g1_i1	FTSH4_ARATH^FTSH4_ARATH^Q:2-370,H:511-633^82.93%ID^E:5e-65^RecName: Full=ATP-dependent zinc metalloprotease FTSH 4, mitochondrial;^Eukaryota; Viridiplantae; Streptophyta; Embryophyta; Tracheophyta; Spermatophyta; Magnoliophyta; eudicotyledons; Gunneridae; Pentapetalae; rosids; malvids; Brassicales; Brassicaceae; Camelineae; Arabidopsis	A0A0A0L404_CUCSA^A0A0A0L404_CUCSA^Q:2-370,H:510-632^86.18%ID^E:2e-66^SubName: Full=Uncharacterized protein {ECO:0000313|EMBL:KGN55337.1};^Eukaryota; Viridiplantae; Streptophyta; Embryophyta; Tracheophyta; Spermatophyta; Magnoliophyta; eudicotyledons; Gunneridae; Pentapetalae; rosids; fabids; Cucurbitales; Cucurbitaceae; Benincaseae; Cucumis	c10514_g1_i1|m.1760	2-370[+]	FTSH4_ARATH^FTSH4_ARATH^Q:1-123,H:511-633^82.93%ID^E:4e-65^RecName: Full=ATP-dependent zinc metalloprotease FTSH 4, mitochondrial;^Eukaryota; Viridiplantae; Streptophyta; Embryophyta; Tracheophyta; Spermatophyta; Magnoliophyta; eudicotyledons; Gunneridae; Pentapetalae; rosids; malvids; Brassicales; Brassicaceae; Camelineae; Arabidopsis	A0A0A0L404_CUCSA^A0A0A0L404_CUCSA^Q:1-123,H:510-632^86.18%ID^E:2e-66^SubName: Full=Uncharacterized protein {ECO:0000313|EMBL:KGN55337.1};^Eukaryota; Viridiplantae; Streptophyta; Embryophyta; Tracheophyta; Spermatophyta; Magnoliophyta; eudicotyledons; Gunneridae; Pentapetalae; rosids; fabids; Cucurbitales; Cucurbitaceae; Benincaseae; Cucumis	PF01434.13^Peptidase_M41^Peptidase family M41^1-123^E:4.3e-42	COG0465^Acts as a processive, ATP-dependent zinc metallopeptidase for both cytoplasmic and membrane proteins. Plays a role in the quality control of integral membrane proteins (By similarity)	GO:0016021^cellular_component^integral component of membrane`GO:0016020^cellular_component^membrane`GO:0005743^cellular_component^mitochondrial inner membrane`GO:0005739^cellular_component^mitochondrion`GO:0009536^cellular_component^plastid`GO:0005524^molecular_function^ATP binding`GO:0004176^molecular_function^ATP-dependent peptidase activity`GO:0046872^molecular_function^metal ion binding`GO:00…	GO:0004222^molecular_function^metalloendopeptidase activity`GO:0005524^molecular_function^ATP binding`GO:0006508^biological_process^proteolysis
c10515_g1	c10515_g1_i1	.	I3SMI2_MEDTR^I3SMI2_MEDTR^Q:190-390,H:1-67^79.1%ID^E:2e-06^SubName: Full=Uncharacterized protein {ECO:0000313|EMBL:AFK41474.1};^Eukaryota; Viridiplantae; Streptophyta; Embryophyta; Tracheophyta; Spermatophyta; Magnoliophyta; eudicotyledons; Gunneridae; Pentapetalae; rosids; fabids; Fabales; Fabaceae; Papilionoideae; Trifolieae; Medicago	.	.	.	.	.	.	.	.
c105162_g1	c105162_g1_i1	POLX_TOBAC^POLX_TOBAC^Q:61-174,H:872-909^60.53%ID^E:3e-08^RecName: Full=Retrovirus-related Pol polyprotein from transposon TNT 1-94;^Eukaryota; Viridiplantae; Streptophyta; Embryophyta; Tracheophyta; Spermatophyta; Magnoliophyta; eudicotyledons; Gunneridae; Pentapetalae; asterids; lamiids; Solanales; Solanaceae; Nicotianoideae; Nicotianeae; Nicotiana	A5ARK1_VITVI^A5ARK1_VITVI^Q:43-171,H:237-279^58.14%ID^E:3e-08^SubName: Full=Putative uncharacterized protein {ECO:0000313|EMBL:CAN73703.1};^Eukaryota; Viridiplantae; Streptophyta; Embryophyta; Tracheophyta; Spermatophyta; Magnoliophyta; eudicotyledons; Gunneridae; Pentapetalae; rosids; Vitales; Vitaceae; Vitis	.	.	.	.	.	.	GO:0004190^molecular_function^aspartic-type endopeptidase activity`GO:0004519^molecular_function^endonuclease activity`GO:0003676^molecular_function^nucleic acid binding`GO:0003964^molecular_function^RNA-directed DNA polymerase activity`GO:0008270^molecular_function^zinc ion binding`GO:0015074^biological_process^DNA integration	.
c105178_g1	c105178_g1_i1	.	A5C5R8_VITVI^A5C5R8_VITVI^Q:7-93,H:1057-1085^75.86%ID^E:3e-08^SubName: Full=Putative uncharacterized protein {ECO:0000313|EMBL:CAN73071.1};^Eukaryota; Viridiplantae; Streptophyta; Embryophyta; Tracheophyta; Spermatophyta; Magnoliophyta; eudicotyledons; Gunneridae; Pentapetalae; rosids; Vitales; Vitaceae; Vitis`A5C5R8_VITVI^A5C5R8_VITVI^Q:87-212,H:1084-1125^54.76%ID^E:3e-08^SubName: Full=Putative …	.	.	.	.	.	.	.	.
c105184_g1	c105184_g1_i1	FINC_HUMAN^FINC_HUMAN^Q:2-268,H:613-701^100%ID^E:8e-55^RecName: Full=Fibronectin;^Eukaryota; Metazoa; Chordata; Craniata; Vertebrata; Euteleostomi; Mammalia; Eutheria; Euarchontoglires; Primates; Haplorrhini; Catarrhini; Hominidae; Homo	Q6MZF4_HUMAN^Q6MZF4_HUMAN^Q:2-268,H:702-790^100%ID^E:1e-53^SubName: Full=Putative uncharacterized protein DKFZp686F219 {ECO:0000313|EMBL:CAE45885.1};^Eukaryota; Metazoa; Chordata; Craniata; Vertebrata; Euteleostomi; Mammalia; Eutheria; Euarchontoglires; Primates; Haplorrhini; Catarrhini; Hominidae; Homo	.	.	.	.	.	.	GO:0016324^cellular_component^apical plasma membrane`GO:0005605^cellular_component^basal lamina`GO:0072562^cellular_component^blood microparticle`GO:0005793^cellular_component^endoplasmic reticulum-Golgi intermediate compartment`GO:0031012^cellular_component^extracellular matrix`GO:0005576^cellular_component^extracellular region`GO:0005615^cellular_component^extracellular space`GO:0070062^cellula…	.
c1051_g1	c1051_g1_i1	YCF2_SILLA^YCF2_SILLA^Q:210-290,H:1100-1126^77.78%ID^E:7e-11^RecName: Full=Protein Ycf2 {ECO:0000255|HAMAP-Rule:MF_01330};^Eukaryota; Viridiplantae; Streptophyta; Embryophyta; Tracheophyta; Spermatophyta; Magnoliophyta; eudicotyledons; Gunneridae; Pentapetalae; Caryophyllales; Caryophyllaceae; Silene`YCF2_SILLA^YCF2_SILLA^Q:290-355,H:1128-1149^81.82%ID^E:7e-11^RecName: Full=Protein Ycf2 {ECO:0000…	G0YEM4_STEHA^G0YEM4_STEHA^Q:210-290,H:1150-1176^77.78%ID^E:8e-10^RecName: Full=Protein Ycf2 {ECO:0000256|HAMAP-Rule:MF_01330};^Eukaryota; Viridiplantae; Streptophyta; Embryophyta; Tracheophyta; Spermatophyta; Magnoliophyta; eudicotyledons; Gunneridae; Pentapetalae; Caryophyllales; Stegnospermataceae; Stegnosperma`G0YEM4_STEHA^G0YEM4_STEHA^Q:290-355,H:1178-1199^86.36%ID^E:8e-10^RecName: Full=Prote…	.	.	.	.	.	.	GO:0009570^cellular_component^chloroplast stroma`GO:0005524^molecular_function^ATP binding	.
c105207_g1	c105207_g1_i1	CO4B_HUMAN^CO4B_HUMAN^Q:158-223,H:773-794^95.45%ID^E:3e-07^RecName: Full=Complement C4-B;^Eukaryota; Metazoa; Chordata; Craniata; Vertebrata; Euteleostomi; Mammalia; Eutheria; Euarchontoglires; Primates; Haplorrhini; Catarrhini; Hominidae; Homo	H9H2P7_MACMU^H9H2P7_MACMU^Q:158-223,H:774-795^95.45%ID^E:1e-05^SubName: Full=Uncharacterized protein {ECO:0000313|Ensembl:ENSMMUP00000001017};^Eukaryota; Metazoa; Chordata; Craniata; Vertebrata; Euteleostomi; Mammalia; Eutheria; Euarchontoglires; Primates; Haplorrhini; Catarrhini; Cercopithecidae; Cercopithecinae; Macaca	.	.	.	.	.	COG2373^alpha-2-macroglobulin domain protein	GO:0072562^cellular_component^blood microparticle`GO:0005576^cellular_component^extracellular region`GO:0005615^cellular_component^extracellular space`GO:0070062^cellular_component^extracellular vesicular exosome`GO:0044216^cellular_component^other organism cell`GO:0005886^cellular_component^plasma membrane`GO:0030246^molecular_function^carbohydrate binding`GO:0001848^molecular_function^complemen…	.
c105208_g1	c105208_g1_i1	.	C4J4B8_MAIZE^C4J4B8_MAIZE^Q:41-205,H:29-83^65.45%ID^E:6e-12^SubName: Full=Uncharacterized protein {ECO:0000313|EMBL:ACR36018.1};^Eukaryota; Viridiplantae; Streptophyta; Embryophyta; Tracheophyta; Spermatophyta; Magnoliophyta; Liliopsida; Poales; Poaceae; PACMAD clade; Panicoideae; Andropogoneae; Zea	.	.	.	.	.	.	.	.
c105217_g1	c105217_g1_i1	.	E5GBG5_CUCME^E5GBG5_CUCME^Q:9-242,H:21-108^40.91%ID^E:7e-08^SubName: Full=Ty1-copia retrotransposon protein {ECO:0000313|EMBL:ADN33807.1};^Eukaryota; Viridiplantae; Streptophyta; Embryophyta; Tracheophyta; Spermatophyta; Magnoliophyta; eudicotyledons; Gunneridae; Pentapetalae; rosids; fabids; Cucurbitales; Cucurbitaceae; Benincaseae; Cucumis	.	.	.	.	.	.	.	.
c105237_g1	c105237_g1_i1	PHO11_ORYSJ^PHO11_ORYSJ^Q:2-94,H:763-793^96.77%ID^E:7e-14^RecName: Full=Phosphate transporter PHO1-1;^Eukaryota; Viridiplantae; Streptophyta; Embryophyta; Tracheophyta; Spermatophyta; Magnoliophyta; Liliopsida; Poales; Poaceae; BEP clade; Ehrhartoideae; Oryzeae; Oryza	K3XEH7_SETIT^K3XEH7_SETIT^Q:2-94,H:809-839^96.77%ID^E:9e-13^SubName: Full=Uncharacterized protein {ECO:0000313|EnsemblPlants:Si000294m};^Eukaryota; Viridiplantae; Streptophyta; Embryophyta; Tracheophyta; Spermatophyta; Magnoliophyta; Liliopsida; Poales; Poaceae; PACMAD clade; Panicoideae; Paniceae; Setaria	.	.	.	.	.	COG5409^Xenotropic and polytropic retrovirus receptor 1	GO:0016021^cellular_component^integral component of membrane`GO:0005886^cellular_component^plasma membrane`GO:0006817^biological_process^phosphate ion transport	.
c10525_g1	c10525_g1_i1	ARF_DUGJA^ARF_DUGJA^Q:2-346,H:64-178^63.48%ID^E:2e-49^RecName: Full=ADP-ribosylation factor;^Eukaryota; Metazoa; Platyhelminthes; Rhabditophora; Seriata; Tricladida; Continenticola; Geoplanoidea; Dugesiidae; Dugesia	A0A067E9P8_CITSI^A0A067E9P8_CITSI^Q:2-382,H:40-166^93.7%ID^E:6e-82^SubName: Full=Uncharacterized protein {ECO:0000313|EMBL:KDO50605.1};^Eukaryota; Viridiplantae; Streptophyta; Embryophyta; Tracheophyta; Spermatophyta; Magnoliophyta; eudicotyledons; Gunneridae; Pentapetalae; rosids; malvids; Sapindales; Rutaceae; Citrus	c10525_g1_i1|m.1761	2-391[+]	ARF_DUGJA^ARF_DUGJA^Q:1-115,H:64-178^63.48%ID^E:1e-51^RecName: Full=ADP-ribosylation factor;^Eukaryota; Metazoa; Platyhelminthes; Rhabditophora; Seriata; Tricladida; Continenticola; Geoplanoidea; Dugesiidae; Dugesia	A0A067E9P8_CITSI^A0A067E9P8_CITSI^Q:1-128,H:40-167^93.75%ID^E:5e-85^SubName: Full=Uncharacterized protein {ECO:0000313|EMBL:KDO50605.1};^Eukaryota; Viridiplantae; Streptophyta; Embryophyta; Tracheophyta; Spermatophyta; Magnoliophyta; eudicotyledons; Gunneridae; Pentapetalae; rosids; malvids; Sapindales; Rutaceae; Citrus	PF00025.16^Arf^ADP-ribosylation factor family^1-113^E:3e-43`PF00071.17^Ras^Ras family^2-69^E:2.5e-05	.	GO:0005794^cellular_component^Golgi apparatus`GO:0005525^molecular_function^GTP binding`GO:0015031^biological_process^protein transport`GO:0007264^biological_process^small GTPase mediated signal transduction`GO:0016192^biological_process^vesicle-mediated transport	GO:0005525^molecular_function^GTP binding`GO:0007264^biological_process^small GTPase mediated signal transduction
c105264_g1	c105264_g1_i1	.	U7E0V4_POPTR^U7E0V4_POPTR^Q:1-132,H:463-506^38.64%ID^E:0.0002^SubName: Full=Uncharacterized protein {ECO:0000313|EMBL:ERP48112.1};^Eukaryota; Viridiplantae; Streptophyta; Embryophyta; Tracheophyta; Spermatophyta; Magnoliophyta; eudicotyledons; Gunneridae; Pentapetalae; rosids; fabids; Malpighiales; Salicaceae; Saliceae; Populus	.	.	.	.	.	.	.	.
c10527_g1	c10527_g1_i1	.	D7TPA4_VITVI^D7TPA4_VITVI^Q:251-1525,H:8-428^48.49%ID^E:2e-119^SubName: Full=Putative uncharacterized protein {ECO:0000313|EMBL:CBI32327.3};^Eukaryota; Viridiplantae; Streptophyta; Embryophyta; Tracheophyta; Spermatophyta; Magnoliophyta; eudicotyledons; Gunneridae; Pentapetalae; rosids; Vitales; Vitaceae; Vitis	c10527_g1_i1|m.1762	230-1531[+]	.	D7TPA4_VITVI^D7TPA4_VITVI^Q:1-432,H:1-428^48.63%ID^E:7e-124^SubName: Full=Putative uncharacterized protein {ECO:0000313|EMBL:CBI32327.3};^Eukaryota; Viridiplantae; Streptophyta; Embryophyta; Tracheophyta; Spermatophyta; Magnoliophyta; eudicotyledons; Gunneridae; Pentapetalae; rosids; Vitales; Vitaceae; Vitis	.	.	.	.
c10527_g1	c10527_g1_i2	.	D7TPA4_VITVI^D7TPA4_VITVI^Q:251-1525,H:8-428^48.49%ID^E:8e-120^SubName: Full=Putative uncharacterized protein {ECO:0000313|EMBL:CBI32327.3};^Eukaryota; Viridiplantae; Streptophyta; Embryophyta; Tracheophyta; Spermatophyta; Magnoliophyta; eudicotyledons; Gunneridae; Pentapetalae; rosids; Vitales; Vitaceae; Vitis	c10527_g1_i2|m.1763	230-1531[+]	.	D7TPA4_VITVI^D7TPA4_VITVI^Q:1-432,H:1-428^48.63%ID^E:7e-124^SubName: Full=Putative uncharacterized protein {ECO:0000313|EMBL:CBI32327.3};^Eukaryota; Viridiplantae; Streptophyta; Embryophyta; Tracheophyta; Spermatophyta; Magnoliophyta; eudicotyledons; Gunneridae; Pentapetalae; rosids; Vitales; Vitaceae; Vitis	.	.	.	.
c105292_g1	c105292_g1_i1	TYB10_RAT^TYB10_RAT^Q:48-179,H:1-44^100%ID^E:2e-22^RecName: Full=Thymosin beta-10;^Eukaryota; Metazoa; Chordata; Craniata; Vertebrata; Euteleostomi; Mammalia; Eutheria; Euarchontoglires; Glires; Rodentia; Sciurognathi; Muroidea; Muridae; Murinae; Rattus	D6W5K2_HUMAN^D6W5K2_HUMAN^Q:3-179,H:111-169^100%ID^E:5e-33^SubName: Full=Thymosin, beta 10, isoform CRA_a {ECO:0000313|EMBL:EAW99548.1};^Eukaryota; Metazoa; Chordata; Craniata; Vertebrata; Euteleostomi; Mammalia; Eutheria; Euarchontoglires; Primates; Haplorrhini; Catarrhini; Hominidae; Homo	.	.	.	.	.	.	GO:0005737^cellular_component^cytoplasm`GO:0005856^cellular_component^cytoskeleton`GO:0003785^molecular_function^actin monomer binding`GO:0030036^biological_process^actin cytoskeleton organization`GO:0042989^biological_process^sequestering of actin monomers`GO:0007286^biological_process^spermatid development	.
c105332_g1	c105332_g1_i1	TRI46_MOUSE^TRI46_MOUSE^Q:1-132,H:228-271^100%ID^E:1e-22^RecName: Full=Tripartite motif-containing protein 46;^Eukaryota; Metazoa; Chordata; Craniata; Vertebrata; Euteleostomi; Mammalia; Eutheria; Euarchontoglires; Glires; Rodentia; Sciurognathi; Muroidea; Muridae; Murinae; Mus; Mus	H0WDB3_CAVPO^H0WDB3_CAVPO^Q:1-132,H:228-271^100%ID^E:1e-21^SubName: Full=Uncharacterized protein {ECO:0000313|Ensembl:ENSCPOP00000020985};^Eukaryota; Metazoa; Chordata; Craniata; Vertebrata; Euteleostomi; Mammalia; Eutheria; Euarchontoglires; Glires; Rodentia; Hystricognathi; Caviidae; Cavia	.	.	.	.	.	.	GO:0005622^cellular_component^intracellular`GO:0008270^molecular_function^zinc ion binding	.
c105350_g1	c105350_g1_i1	PTOV1_HUMAN^PTOV1_HUMAN^Q:1-189,H:354-416^98.41%ID^E:4e-21^RecName: Full=Prostate tumor-overexpressed gene 1 protein;^Eukaryota; Metazoa; Chordata; Craniata; Vertebrata; Euteleostomi; Mammalia; Eutheria; Euarchontoglires; Primates; Haplorrhini; Catarrhini; Hominidae; Homo`PTOV1_HUMAN^PTOV1_HUMAN^Q:10-123,H:196-233^68.42%ID^E:3e-10^RecName: Full=Prostate tumor-overexpressed gene 1 protein;^Eukaryo…	F7A5I8_MOUSE^F7A5I8_MOUSE^Q:1-189,H:96-158^93.65%ID^E:1e-19^SubName: Full=Prostate tumor-overexpressed gene 1 protein homolog {ECO:0000313|Ensembl:ENSMUSP00000114607};^Eukaryota; Metazoa; Chordata; Craniata; Vertebrata; Euteleostomi; Mammalia; Eutheria; Euarchontoglires; Glires; Rodentia; Sciurognathi; Muroidea; Muridae; Murinae; Mus; Mus	.	.	.	.	.	.	GO:0005634^cellular_component^nucleus`GO:0048471^cellular_component^perinuclear region of cytoplasm`GO:0005886^cellular_component^plasma membrane`GO:0006355^biological_process^regulation of transcription, DNA-templated`GO:0006351^biological_process^transcription, DNA-templated	.
c105356_g1	c105356_g1_i1	.	A0A059CHL8_EUCGR^A0A059CHL8_EUCGR^Q:3-257,H:36-120^44.71%ID^E:9e-12^SubName: Full=Uncharacterized protein {ECO:0000313|EMBL:KCW77681.1};^Eukaryota; Viridiplantae; Streptophyta; Embryophyta; Tracheophyta; Spermatophyta; Magnoliophyta; eudicotyledons; Gunneridae; Pentapetalae; rosids; malvids; Myrtales; Myrtaceae; Eucalyptus	.	.	.	.	.	.	.	.
c105396_g1	c105396_g1_i1	M810_ARATH^M810_ARATH^Q:3-227,H:123-196^40%ID^E:2e-11^RecName: Full=Uncharacterized mitochondrial protein AtMg00810;^Eukaryota; Viridiplantae; Streptophyta; Embryophyta; Tracheophyta; Spermatophyta; Magnoliophyta; eudicotyledons; Gunneridae; Pentapetalae; rosids; malvids; Brassicales; Brassicaceae; Camelineae; Arabidopsis	Q01JX9_ORYSA^Q01JX9_ORYSA^Q:3-233,H:921-996^53.25%ID^E:4e-18^SubName: Full=B0809H07.1 protein {ECO:0000313|EMBL:CAH66946.1};^Eukaryota; Viridiplantae; Streptophyta; Embryophyta; Tracheophyta; Spermatophyta; Magnoliophyta; Liliopsida; Poales; Poaceae; BEP clade; Ehrhartoideae; Oryzeae; Oryza	.	.	.	.	.	KOG0017^Retrotransposon protein	GO:0005739^cellular_component^mitochondrion	.
c105397_g1	c105397_g1_i1	.	R6G978_9BIFI^R6G978_9BIFI^Q:138-380,H:27-109^44.58%ID^E:1e-08^SubName: Full=Uncharacterized protein {ECO:0000313|EMBL:CDB21993.1};^Bacteria; Actinobacteria; Actinobacteridae; Bifidobacteriales; Bifidobacteriaceae; Bifidobacterium; environmental samples	c105397_g1_i1|m.52961	3-389[+]	.	R6G978_9BIFI^R6G978_9BIFI^Q:46-126,H:27-109^44.58%ID^E:1e-08^SubName: Full=Uncharacterized protein {ECO:0000313|EMBL:CDB21993.1};^Bacteria; Actinobacteria; Actinobacteridae; Bifidobacteriales; Bifidobacteriaceae; Bifidobacterium; environmental samples	.	.	.	.
c105398_g1	c105398_g1_i1	BGL24_ORYSJ^BGL24_ORYSJ^Q:48-197,H:165-217^69.81%ID^E:1e-22^RecName: Full=Beta-glucosidase 24;^Eukaryota; Viridiplantae; Streptophyta; Embryophyta; Tracheophyta; Spermatophyta; Magnoliophyta; Liliopsida; Poales; Poaceae; BEP clade; Ehrhartoideae; Oryzeae; Oryza`BGL24_ORYSJ^BGL24_ORYSJ^Q:1-72,H:148-171^70.83%ID^E:1e-22^RecName: Full=Beta-glucosidase 24;^Eukaryota; Viridiplantae; Streptophyta; Embr…	A0A061GTC9_THECC^A0A061GTC9_THECC^Q:72-212,H:183-229^78.72%ID^E:3e-24^SubName: Full=Beta-glucosidase 17 isoform 1 {ECO:0000313|EMBL:EOY32432.1};^Eukaryota; Viridiplantae; Streptophyta; Embryophyta; Tracheophyta; Spermatophyta; Magnoliophyta; eudicotyledons; Gunneridae; Pentapetalae; rosids; malvids; Malvales; Malvaceae; Byttnerioideae; Theobroma`A0A061GTC9_THECC^A0A061GTC9_THECC^Q:1-72,H:155-178^…	.	.	.	.	.	COG2723^beta-glucosidase	GO:0008422^molecular_function^beta-glucosidase activity`GO:0005975^biological_process^carbohydrate metabolic process	.
c105399_g1	c105399_g1_i1	.	.	c105399_g1_i1|m.52962	1-423[+]	.	K4CQ04_SOLLC^K4CQ04_SOLLC^Q:1-74,H:6-83^58.75%ID^E:4e-14^SubName: Full=Uncharacterized protein {ECO:0000313|EnsemblPlants:Solyc09g005140.1.1};^Eukaryota; Viridiplantae; Streptophyta; Embryophyta; Tracheophyta; Spermatophyta; Magnoliophyta; eudicotyledons; Gunneridae; Pentapetalae; asterids; lamiids; Solanales; Solanaceae; Solanoideae; Solaneae; Solanum; Lycopersicon	.	.	.	.
c105420_g1	c105420_g1_i1	.	F4NCH2_BETVU^F4NCH2_BETVU^Q:2-169,H:427-482^50%ID^E:2e-12^SubName: Full=Uncharacterized protein {ECO:0000313|EMBL:CCA66009.1};^Eukaryota; Viridiplantae; Streptophyta; Embryophyta; Tracheophyta; Spermatophyta; Magnoliophyta; eudicotyledons; Gunneridae; Pentapetalae; Caryophyllales; Amaranthaceae; Beta`F4NCH2_BETVU^F4NCH2_BETVU^Q:171-239,H:483-505^52.17%ID^E:2e-12^SubName: Full=Uncharacterized prot…	.	.	.	.	.	.	.	.
c10544_g1	c10544_g1_i1	YMF19_HELAN^YMF19_HELAN^Q:256-432,H:41-99^47.46%ID^E:5e-12^RecName: Full=Putative ATP synthase protein YMF19;^Eukaryota; Viridiplantae; Streptophyta; Embryophyta; Tracheophyta; Spermatophyta; Magnoliophyta; eudicotyledons; Gunneridae; Pentapetalae; asterids; campanulids; Asterales; Asteraceae; Asteroideae; Heliantheae alliance; Heliantheae; Helianthus`YMF19_HELAN^YMF19_HELAN^Q:159-254,H:11-42^65.…	M9MU24_SILVU^M9MU24_SILVU^Q:159-254,H:11-42^75%ID^E:2e-12^SubName: Full=ATPase subunit 8 {ECO:0000313|EMBL:AEM46183.1};^Eukaryota; Viridiplantae; Streptophyta; Embryophyta; Tracheophyta; Spermatophyta; Magnoliophyta; eudicotyledons; Gunneridae; Pentapetalae; Caryophyllales; Caryophyllaceae; Silene`M9MU24_SILVU^M9MU24_SILVU^Q:256-363,H:41-76^69.44%ID^E:2e-12^SubName: Full=ATPase subunit 8 {ECO:000…	.	.	.	.	.	.	GO:0016021^cellular_component^integral component of membrane`GO:0031966^cellular_component^mitochondrial membrane`GO:0045263^cellular_component^proton-transporting ATP synthase complex, coupling factor F(o)`GO:0005524^molecular_function^ATP binding`GO:0016820^molecular_function^hydrolase activity, acting on acid anhydrides, catalyzing transmembrane movement of substances`GO:0006754^biological_pro…	.
c105455_g1	c105455_g1_i1	.	X7Y0L0_MYCKA^X7Y0L0_MYCKA^Q:62-211,H:3-48^60%ID^E:8e-08^SubName: Full=Sulfite reductase flavo domain protein {ECO:0000313|EMBL:EUA00371.1};^Bacteria; Actinobacteria; Actinobacteridae; Actinomycetales; Corynebacterineae; Mycobacteriaceae; Mycobacterium	.	.	.	.	.	.	.	.
[truncated: 69,626 more rows]
