# Supplementary material for: The Pokeweed Leaf mRNA Transcriptome and Its Regulation by Jasmonic Acid
Source: Front Plant Sci. 2016 Mar 16;7:283. doi: 10.3389/fpls.2016.00283 (PMC4792876; doi:10.3389/fpls.2016.00283)
Supplement: Supplementary file 4 [file Data_Sheet_4.XLSX]

## Sheet: Sheet1
Data Sheet 4. Transcript abundances. The abundance of each transcript (in units of FPKM), as determined by the RSEM program. Three biological replicates are provided for both control (E) and JA (J) treatments.
	FPKM
Transcript ID	E1	E2	E3	J1	J2	J3
c51581_g1_i1	0	0	0	0	0.726	0
c59122_g5_i2	0.23	0	0.455	0.288	0.245	0.252
c19380_g1_i1	0	0	0.534	0	0.277	0
c39583_g2_i1	0	0	0	1.822	0	0
c57636_g5_i2	0.515	0.702	0.578	7.563	4.525	6.647
c49376_g2_i2	0	0.211	0	0	0.235	0
c54402_g5_i2	1.987	1.539	1.348	0.904	0.341	0.641
c14898_g1_i1	1.638	0	1.593	0	1.643	1.754
c151117_g1_i1	0	0	0	0	2.657	0
c4832_g1_i1	0.331	0	0	0	0	0.368
c25894_g1_i1	0.175	0.474	0.263	0.17	0.096	0.147
c149696_g1_i1	0	2.63	0	0	0	3.045
c58648_g10_i1	7.783	8.355	7.412	9.503	11.44	12.128
c9271_g1_i2	9.384	7.628	9.057	6.763	6.478	5.187
c78717_g1_i1	0	0.051	0.114	0.079	0.534	0.063
c104272_g1_i1	0	0.989	0	0	0	0
c557_g1_i1	0	0	0	0	0.277	0.294
c136211_g1_i1	0	0.372	0	0	0	0
c126181_g1_i1	2.953	2.723	0	0	0	0
c136748_g1_i1	0.561	0.271	0.28	0.367	0.299	0.315
c100065_g1_i1	5.704	0	0	0	0	0
c96010_g1_i1	0	0	0	0	0.587	0
c16717_g1_i1	3.358	4.051	4.113	5.23	6.702	4.746
c48567_g1_i4	2.944	1.167	2.468	1.311	1.088	0.935
c105684_g1_i1	0	0.507	1.575	0	1.099	0
c81041_g1_i1	0	0	0	0	0	0
c3586_g1_i1	0.101	0.101	0.499	0.524	0.213	0.116
c59756_g1_i1	0	0	0	0	0.277	0.294
c155074_g1_i1	0	0.812	0	0	0	0
c14740_g1_i1	0.57	0.55	0.7	0.183	0.299	0.767
c135838_g1_i1	0	0	0	0	0	0
c59051_g4_i1	0	0.135	0.403	0	0.288	0
c103986_g1_i1	1.03	0	0	0	0	0
c92745_g1_i1	0	0	0	0	0.747	0.788
c146262_g1_i1	0	0	0	0	4.354	0
c114829_g1_i1	0.331	0.617	0	0	0.341	0
c91883_g1_i1	0.258	0	0.123	0	0	0.147
c100905_g1_i1	0	0	0.403	0	0	0.231
c61625_g1_i1	0.386	0	0	0.249	0	0
c57034_g3_i1	28.493	25.971	20.774	19.32	16.701	17.368
c55247_g1_i6	0	0	0.079	0.262	0.438	0.494
c117675_g1_i1	4.37	1.345	4.227	16.803	18.931	15.52
c58406_g17_i1	0	0	0	3.211	0	0
c156567_g1_i1	0	0	0	0	0	0
c59686_g3_i3	0.147	0.118	0.114	0.039	0.758	1.008
c119165_g1_i1	0.12	0.11	0.341	0.301	0	0
c84995_g1_i1	0	0.685	0	0.865	1.483	0
c60381_g5_i1	0.294	0.55	0	0	0	0
c41253_g1_i1	0	0	0	0	0	0
c57680_g2_i3	0.846	3.552	2.975	0	2.54	3.486
c131838_g1_i1	0.101	0.093	0.289	0	0.107	0.116
c114990_g1_i1	0	0	0	0	0	0
c124690_g1_i1	0	0	0	0	0.854	0.452
c30025_g2_i1	0.837	0	0	1.953	0	0.893
c85688_g1_i1	0	0	0.131	0.17	0.139	0.147
c57937_g2_i1	0.791	1.252	1.251	1.153	1.323	1.386
c45491_g1_i1	0.34	0	0.63	0.341	0.224	0.473
c143898_g1_i1	0	1.311	1.374	1.638	0	0
c116238_g1_i1	0.129	0.127	0.193	0.354	0.213	0.074
c21748_g1_i1	0.589	0.144	0.438	0.76	0.16	0.168
c12812_g1_i1	0.083	0.085	0.088	0.118	0.277	0.095
c48149_g1_i1	0.239	0.144	0.061	0.367	0.192	0.609
c45291_g1_i1	0.055	0.127	0.123	0.157	0.512	0.273
c44442_g1_i2	0	0	0	0.695	0.587	0
c50708_g1_i1	0	0.144	0.149	0	0.16	0.168
c105535_g1_i1	0	2.173	0	1.363	2.358	0
c36656_g1_i1	0.773	0.609	0.779	0.17	0.491	0.473
c63541_g1_i1	0	0	0	0	2.337	1.061
c41369_g1_i1	0.34	0.863	0.35	0	0.096	0.147
c23112_g1_i1	0	0	0	0	0	0
c119662_g1_i1	0	0	0.77	0	0	0
c61688_g1_i1	0	0.228	0.945	0	0	0
c4486_g1_i1	0	0.474	0.245	0	0	0
c98243_g1_i1	0	0	0	0	0.886	0.315
c117819_g1_i1	0.267	0.254	0	0	1.088	0
c5609_g1_i1	15.143	12.727	14.019	12.019	11.664	9.997
c25211_g1_i1	0.248	0.364	0.123	0.328	0	0.137
c11201_g1_i1	20.36	15.916	16.084	3.985	2.721	4.305
c59945_g1_i1	1.316	1.133	1.26	0.852	0.854	0.41
c24932_g1_i1	0	5.497	0	0	0	1.586
c144037_g1_i1	0.488	0.795	0.56	0.957	1.473	0.819
c128446_g1_i1	0.837	0	0.403	0	0	0.452
c48704_g1_i1	0.147	0.863	0.875	0.183	0.107	0.777
c147660_g1_i1	0	0	0.674	0	0	0
c45837_g1_i3	0	0	0	0	0	0
c8735_g1_i1	1.564	0.609	0.21	0.406	0.224	0.473
c51974_g1_i2	0.405	0	0.394	0	0.213	0
c13310_g1_i1	0.754	0	0	0	0	0.798
c55304_g1_i3	0.11	0.195	0	0	0	0
c101691_g1_i1	0	0	0	0	1.409	0
c48071_g1_i1	0.653	2.089	1.059	0.537	0.79	0.557
c9189_g1_i1	0	0	2.993	0	0	0
c78985_g1_i1	0	0.609	0.315	0	0.331	0.525
c55976_g1_i2	0.938	0.727	0.875	0.537	1.088	1.218
c104525_g1_i1	0	0	0	0	0	0
c35214_g1_i1	6.228	5.869	7.158	8.1	4.301	4.011
c16684_g1_i1	1.49	1.987	1.61	0.498	0.8	0.578
c94614_g1_i1	0	0	0	0	0	0
c85608_g1_i1	0	0	0	0	0	0
c26173_g1_i1	0	0.423	0.429	0.38	0.619	1.302
c10397_g1_i2	0.524	0	0	0	0	0.557
c103052_g1_i1	0	1.92	0	0	2.081	0
c56752_g3_i1	0	0	0	0	0	0
c156156_g1_i1	0	0.355	0	0.459	0.384	0
c68867_g1_i1	41.897	33.861	45.075	50.554	34.779	37.519
c137152_g1_i1	0	1.082	0	1.363	0	0
c109730_g1_i1	0	0	0.271	0	0	0
c99619_g1_i1	0	0	0.866	0	0	0
c83105_g1_i1	0	0	0.219	0	0	0.242
c120297_g1_i1	4.839	6.689	11.787	8.31	4.834	15.489
c53429_g1_i1	1.058	0.279	0.56	0.38	0.309	0.284
c35728_g1_i1	1.444	0.896	1.855	0.577	1.462	3.098
c132026_g1_i1	0.359	0	0	0	0	0
c84910_g1_i1	0	0	0	0	0	0.756
c134925_g1_i1	1.104	3.594	2.66	1.311	4.461	4.137
c50059_g1_i2	0.718	0.744	0.621	0.472	0.384	0.546
c81575_g1_i1	0	0	0	0	0	0
c50252_g1_i3	13.193	13.573	13.091	9.28	11.098	13.326
c60041_g5_i2	0.524	0.465	0.236	0.472	0.256	0.137
c115331_g1_i1	3.165	2.072	2.135	2.307	1.814	1.187
c80_g1_i1	0	0	0	0	0.427	0
c112016_g1_i1	179.53	163.081	168.733	183.04	121.987	131.134
c73883_g1_i1	1.969	0.736	0.761	0	1.601	0
c58849_g3_i5	0.046	0	0.053	0	0	0
c28947_g1_i3	2.346	0	0	0	0	0
c96282_g1_i1	0.754	0	0	0	0	0.273
c41234_g1_i1	0	0	0.805	0	0	0
c41150_g1_i2	0.368	0	0.718	0.157	0.128	0.546
c60535_g7_i2	5.621	5.362	5.215	7.065	6.702	6.342
c83843_g1_i1	2.429	0.457	0.936	0.577	0	1.565
c36518_g2_i1	0.313	0.347	0.49	0.236	0.267	0.221
c152584_g1_i1	0	0	0	0	1.195	0
c4180_g1_i1	1.868	1.565	2.126	16.62	13.446	12.391
c21306_g1_i1	0.101	0.203	0.201	0.131	1.088	0.809
c100223_g1_i1	0	0	0	1.416	0	0
c9084_g1_i2	0	0.135	0	0.38	0	0.326
c60416_g4_i1	5.722	5.514	5.592	3.906	4.749	5.376
c40174_g1_i1	0.607	0	0.586	0	0	0.651
c31217_g2_i1	1.444	0.448	1.391	0	2.433	0
c127590_g1_i1	0	4	5.837	2.018	3.468	3.686
c20618_g1_i1	0	0	0	0	0	0.189
c58882_g1_i6	0.359	0.727	0.683	0.419	0.491	0
c46496_g1_i1	17.37	15.696	14.211	22.741	19.764	21.149
c19277_g1_i1	0	0.178	0.096	0	0.694	0.315
c156442_g1_i1	1.362	0	1.321	0	0	0
c123929_g1_i1	0	0	0	0	1.249	0
c68348_g1_i1	0.166	0.66	0.42	0	0.726	0.861
c57040_g1_i4	0.865	0.6	0.114	0	0	0.147
c60095_g4_i1	0	0.262	0.543	0	0.576	1.218
c30471_g1_i1	1.72	1.666	1.925	1.35	1.398	1.796
c59515_g11_i2	1.536	1.666	1.566	0.878	1.281	1.26
c59339_g8_i1	0	0	0	0	0	0
c20794_g1_i1	0	0	0.744	0	0	0
c7733_g1_i1	1.067	0.381	0.735	0.944	1.323	1.239
c134326_g1_i1	0	0	0	0	0	0
c53535_g1_i1	0	0.085	0.088	0	0.192	0
c55294_g1_i2	0.414	0.651	0.184	0.433	0.875	0.714
c59639_g1_i1	7.066	8.508	8.716	3.329	7.78	8.516
c111874_g1_i1	60.684	43.925	52.54	88.656	33.477	68.686
c38369_g1_i1	0.368	0.381	0.455	0	0.107	0.095
c122521_g1_i1	0	0	0.516	0	0	0.567
c49233_g1_i1	0	0.55	0.56	0	0.598	0
c21003_g1_i1	0.359	0.118	0.123	0.079	0.128	0.074
c74860_g1_i1	0.248	0.49	0.376	0.419	0.331	0.42
c60049_g2_i3	0.101	0.178	0.193	0.367	0.203	0
c59790_g2_i3	0.294	0	0	0.367	0	0.641
c112242_g1_i1	1.279	1.446	0.823	24.628	17.992	9.178
c137238_g1_i1	0.193	0.178	0.184	0.236	0.79	0.83
c42573_g1_i1	0.699	1.159	0.989	0.564	1.078	1.407
c66327_g1_i1	0	0	0.079	0	0.256	0.273
c25193_g1_i1	0	0.33	0	0	0.245	0.252
c85834_g1_i1	0	0	0	0.944	0.811	0
c71874_g1_i1	0.212	0	0	0	0	0.231
c157875_g1_i1	0	0	0	0	0	0
c53738_g3_i1	0	0.347	0	0	0.374	0.788
c59942_g6_i2	0.405	0.66	0.534	0.354	0.288	0.609
c55774_g1_i1	4.379	4.186	2.231	8.375	8.505	5.229
c33017_g2_i1	0.258	0.169	0.254	0.118	0.277	0.294
c148935_g1_i1	0.304	0	0.289	0	0	0
c74486_g1_i1	1.803	1.345	1.374	1.009	0.416	0.221
c101569_g1_i1	0	0	0	0	0	0.263
c96252_g1_i1	0.193	0	0.096	0	0.203	0
c55102_g2_i1	0	0	0	0	0	0
c150642_g1_i1	0	0	0.359	0.446	0	0.399
c61668_g1_i1	0.331	0.313	0	0	0	0
c134723_g1_i1	0.276	0.262	0.263	0	0	0.588
c60219_g1_i1	0.276	0	0	0	0.288	0
c107527_g1_i1	0.359	0.338	1.374	0	0.363	0.389
c59614_g12_i2	2.907	7.442	4.822	1.651	2.486	3.864
c62859_g1_i1	0	0	0	0	0.459	0.242
c57708_g2_i2	0	0	0	0.59	0.363	0.126
c93175_g1_i1	0	0	0	1.258	1.088	0
c132462_g1_i1	4.204	6.233	4.069	4.771	5.229	9.755
c79195_g1_i1	0	0	0	0.38	0.32	0.672
c19833_g1_i1	0	0	0	0	1.846	0.494
c44074_g1_i2	0	0	0	0	0	0
c54289_g1_i3	0.322	0	0.376	0	0.277	0
c152644_g1_i1	0	0	0	0.734	0	0.662
c92644_g1_i1	0.221	0	0.429	0	0	0.242
c113277_g1_i1	0.626	0.296	0.604	0	0.96	0
c94309_g1_i1	0	0.55	0	0	0	0
c85199_g1_i1	0	0.431	0.219	0	0	0.252
c49782_g2_i1	0	0.465	1.181	4.325	2.636	3.161
c149428_g1_i1	0.681	0	0	0	0.694	0.735
c12774_g1_i1	0	1.979	0	0	0	0
c71651_g1_i1	0.221	0.211	0.429	0.275	0.683	0.725
c13954_g1_i1	0.727	0.524	0.893	0.917	0.758	0
c10475_g1_i1	0.248	0.66	0.84	0.328	2.07	0.662
c71080_g1_i1	0.635	0.592	0.604	0.577	0.32	0.641
c65160_g1_i1	0.626	0	0.604	0	0	0
c55720_g1_i1	0.018	0.042	0	0.301	0.875	0.746
c82862_g1_i1	0.239	0.457	0.236	0	0	0
c38513_g1_i1	0	0	0	0	0	0
c155575_g1_i1	0	0	0	0	0	2.751
c112277_g1_i1	6.964	7.163	8.453	7.759	8.868	9.23
c135319_g1_i1	0	0	0	0	0	0
c46294_g1_i2	0.451	0.634	0.691	1.298	1.035	0.641
c58178_g2_i7	0.101	0.245	0	0.131	0.053	0.294
c129331_g1_i1	0	0	0	0	0	1.302
c83414_g1_i1	0.506	0.812	1.995	0.642	0.715	0.378
c52457_g1_i1	60.5	58.715	57.519	79.036	90.986	89.425
c79209_g1_i1	0	0.152	0.315	0	0	0.179
c60402_g1_i5	0.386	0.321	1.251	0.367	0.555	1.04
c23794_g1_i1	0	0	0.368	0.236	0	0
c144540_g1_i1	0	0.533	0.271	0	0.288	0
c43095_g1_i1	0.589	0.677	0.735	0.485	1.579	1.313
c150707_g1_i1	0	0	0	0	0.438	0.935
c109051_g1_i1	0	0.144	0.298	0	0.32	0.336
c62422_g1_i1	0.156	0.186	0.131	0	0	0
c42213_g1_i2	0.377	0	0.14	0	0.459	0.221
c90711_g1_i1	0	0	0	0	0	0.326
c59869_g2_i2	0	0	0.245	0	0.181	0.116
c56706_g2_i3	0.156	0.321	0.14	0.446	0.117	0
c91006_g1_i1	0	0.448	0.464	0	0	0
c111568_g1_i1	0	0	0.744	0	0	0.83
c42219_g1_i2	0.147	0	0.149	0	0	0
c121061_g1_i1	1.03	0	1.986	0	0	0
c39253_g2_i1	1.003	0.465	0	0	0	0
c77954_g1_i1	0	0	0.333	0	0.352	0
c58542_g1_i2	0	0	0	0	0	0
c47652_g1_i3	1.987	3.053	3.115	1.455	1.622	1.817
c51091_g1_i2	0	0	0	0	0	0
c39215_g1_i2	2.272	3.154	2.66	1.035	1.515	1.796
c108784_g1_i1	1.15	0	0	0	2.305	1.229
c82495_g1_i1	0	0	0.263	0	0.555	0
c9860_g1_i1	0	0	0	0	0	0
c153246_g1_i1	0	0.55	0.56	0	0	1.25
c125234_g1_i1	0.745	0	0.726	0	0	0
c155347_g1_i1	0	0	0	0	1.505	0
c45228_g2_i1	0	0.144	0.149	0.197	0.16	0
c50221_g1_i2	0.138	0.135	0.236	0	0.032	0.147
c148962_g1_i1	0	0	0	0	0	0
c130526_g1_i1	0	0	2.958	0	0	0
c56207_g1_i4	0	0	0.534	0	0	0
c134140_g1_i1	0	0	0.438	0	0.235	0.252
c59290_g2_i1	0	2.461	2.581	0	0	1.418
c48249_g1_i1	0.074	0.135	0.21	0.092	0.384	0.242
c151661_g1_i1	0	0	0	0	0	0
c47846_g1_i2	38.456	32.77	41.295	50.869	35.728	30.431
c123789_g1_i1	0.11	0.034	0.079	0.052	0.213	0.263
c29263_g1_i1	0.644	0.964	0.761	0.367	0.992	0.924
c15199_g1_i1	10.626	8.262	6.476	26.398	17.48	20.34
c116449_g1_i1	0.101	0.786	0.201	0.262	0.213	0.231
c42208_g2_i1	0	0	0	0	0	0
c20123_g1_i1	0	0	0	0	0	0.179
c108666_g1_i1	0	0	1.015	2.438	0	0
c59784_g2_i1	0.239	0.228	0	0.59	0	0.525
c40189_g1_i3	0.331	0.161	0.411	0	0.213	0
c21363_g1_i2	4.333	4.372	5.994	5.295	2.22	1.344
c118469_g1_i1	0	0.33	0.166	0	0.534	0.189
c80928_g1_i1	0	0	0	0	0	0
c53511_g3_i1	0.405	0.262	0.271	0	0	0.147
c89083_g1_i1	0	0	0	0	0	0
c59183_g3_i10	0.018	0.11	0.175	0.197	0.181	0
c139614_g1_i1	0	0	0.726	0	0.384	0
c40845_g2_i1	79.581	72.948	63.531	197.458	131.548	134.085
c130097_g1_i1	0	1.412	0	0	0	0
c58729_g13_i1	1.527	2.596	2.967	0.813	4.162	5.891
c5211_g1_i2	0	0	0	0	0.619	0.462
c152288_g1_i1	2.429	1.497	0.779	0.944	0.811	0
c45103_g1_i2	0	0	0	1.389	0	0
c47388_g2_i2	0	0	0.236	0.157	0	0
c158583_g1_i1	0	1.48	0	0	0	0
c95598_g1_i1	0	0	0	0	0.448	0
c140805_g1_i1	0	0	0	0	0	5.88
c159963_g1_i1	0	0	0	0	0	0.441
c156835_g1_i1	3.726	0	0	0	0	0
c60394_g4_i4	1.49	2.165	1.243	1.245	1.409	1.145
c58362_g3_i1	0.055	0.11	0.053	0.157	0.117	0.326
c158878_g1_i1	0	0	0	0	0	0
c111174_g1_i1	3.275	1.514	0	0	1.643	0
c32686_g2_i1	0	0	0.726	0	0.758	0
c71289_g1_i1	6.026	8.203	4.927	6.803	13.83	10.553
c52295_g1_i2	11.62	11.264	11.455	39.098	49.548	46.582
c48825_g1_i1	2.502	2.52	1.916	2.517	3.308	2.604
c42701_g1_i1	0	0	0	0	0	0
c38006_g1_i1	1.104	0.837	0.858	0	0	0.242
c18738_g1_i1	0.828	1.142	1.348	1.035	0.416	0.588
c33625_g1_i1	0	0	0	0	0	0
c15632_g1_i2	0	0.262	0	0	0	0.515
c15403_g2_i1	0	0	1.741	0	1.217	0.641
c144764_g1_i1	0	0.727	0	0	0.79	0
c64183_g1_i1	0.773	0.22	0.726	3.958	2.711	1.901
c90280_g1_i1	2.907	0	0	1.678	1.451	0
c135211_g1_i1	0.147	0.068	0	0	0.235	0.084
c148852_g1_i1	0	0.634	0	0	0	0.368
c1230_g1_i1	0	0	2.581	0	2.668	0
c10056_g1_i1	17.278	9.573	10.02	4.011	13.841	4.914
c113713_g1_i1	0	1.438	0	1.796	0	0
c106275_g1_i1	3.064	0	0	0	0	0
c6921_g1_i1	0	0.161	0	0	0	0
c148821_g1_i1	0	0	0	0	1.366	1.449
c85718_g1_i1	0	0	0	0	0	0
c144136_g1_i1	0	0.457	0	0	0	0
c1099_g1_i1	0	0.364	0.376	0.472	0	0
c160512_g1_i1	0.35	0	0	0	0	0
c36807_g1_i1	68.706	63.037	58.63	59.847	49.207	50.141
c144365_g1_i1	0	0	0	0	0	0
c57516_g1_i3	0.055	0.034	0	0	0.224	0.242
c68112_g1_i1	0.46	0.863	0.893	0.55	0.928	1.974
c83519_g1_i1	0	0.338	0.35	0	0	0.389
c51926_g1_i4	1.536	1.548	2.1	0.433	1.771	1.565
c57665_g2_i1	0	0	0.718	0.904	0	0
c107674_g1_i1	0.994	0.465	0	0	0	0
c95855_g1_i1	0	0	0	0.904	1.558	1.649
c25004_g1_i1	0.221	0.626	0	0.275	2.028	0.714
c60827_g1_i1	0.543	0	0	0	0	0
c146600_g1_i1	0	0	0	0	1.921	0
c50773_g2_i1	0	0	0.963	0	0.502	0
c142900_g1_i1	0.81	0	1.566	1.901	3.255	5.187
c97208_g1_i1	0.101	0.499	0.105	0	0	0
c43699_g1_i1	0.432	0.981	1.286	0.183	0.768	0.483
c58060_g3_i1	1.84	1.429	1.19	0.616	0.715	0.221
c135005_g1_i1	0	0.761	0	0	0	0.441
c100643_g1_i1	0	0	1.811	0	0	0
c147739_g1_i1	0.239	0.118	0	0	0	0
c74412_g1_i1	0.902	0.575	0.394	5.636	8.206	4.956
c131723_g1_i1	0	0	0.455	0	0	1.019
c124296_g1_i1	0.11	0	0.114	0	0.245	0.126
c109658_g1_i1	0	0.626	0	0	0.448	0.242
c126875_g1_i1	0	0.186	0	0	0	0
c55624_g1_i1	0	0	0	0	0	0
c17102_g1_i1	0.156	0	0	0.786	0.32	0.168
c130662_g1_i1	0.423	0	0.411	1.022	0.427	0.452
c562_g1_i1	0	0	0.245	0	0.128	0.137
c38939_g1_i1	0.083	0	0	0.079	0	0
c156131_g1_i1	0	0	0	0	0.566	0.294
c125216_g1_i1	0.083	0.33	0.254	0	0.267	0.567
c78362_g1_i1	0	0	0	0	0.448	2.352
c99053_g1_i1	0	0	0	1.114	0	0
c4213_g1_i1	0	0	0	0	0	0
c87425_g1_i1	0	0.211	0.219	0	0.224	0.242
c26662_g1_i2	0	0.482	0	0	0	0
c50636_g1_i1	0.184	0.381	0.035	0.301	0.16	0.546
c49295_g1_i2	5.299	4.922	5.513	4.679	4.343	3.875
c59642_g3_i1	0.8	0.956	0.586	2.503	0.619	1.313
c146455_g1_i1	0	0	0.236	0	0.256	0.536
c125978_g1_i1	0	0.584	0	0	0.32	0.672
c76973_g1_i1	0	0	0	0	0.459	0.494
c59494_g2_i1	0	0	0.044	0	0.149	0.053
c19298_g1_i2	0.175	0.101	0.525	0.288	0.213	0.221
c150109_g1_i1	1.914	0	0	2.202	0	0
c29963_g1_i1	0	0	0	0	2.209	0
c66472_g1_i1	0	0	0	0	0	0
c52543_g1_i2	0.837	0	0.936	0.157	3.063	4.851
c59917_g3_i1	8.538	10.469	10.798	8.192	11.888	12.601
c55_g1_i1	0	0	0	0	0	0
c60104_g7_i4	10	11.611	11.21	14.09	15.026	15.52
c47661_g1_i1	0.773	0.956	0.455	0.577	1.729	1.092
c33139_g1_i1	0	0	0	0	0.512	0
c15773_g1_i1	0.147	0	0.149	0.105	0.16	0.168
c76746_g1_i1	0.653	0	0.315	0	0.662	0.347
c154585_g1_i1	0	0	0	0	0	0
c115545_g1_i1	30.158	33.269	34.452	36.451	24.235	40.67
c17091_g1_i1	0.064	0	0	0.079	0	0
c58758_g4_i2	1.352	2.385	1.461	0.8	1.697	2.205
c146237_g1_i1	0	0	0	0	0	0
c17132_g1_i1	11.472	11.188	11.394	8.834	11.408	12.181
c58430_g1_i1	0	0	0	0	0	0
c36595_g1_i1	0	0	1.593	0	0	0
c58446_g1_i1	0.552	0.271	0.543	0.537	1.462	0.767
c32412_g1_i1	0	0.271	1.348	0	0	0.588
c59791_g1_i1	0.856	1.488	1.225	0.996	1.014	1.176
c144752_g1_i1	1.849	1.708	1.785	0	0.928	0
c42337_g1_i3	0.589	0.288	0.726	0.183	0	0
c32451_g1_i1	0	0	0	0	0	0.168
c134747_g1_i1	0.193	0.186	0.193	0	0.203	0
c95903_g1_i1	0	0.118	0.236	0	0	0.273
c56085_g1_i2	0	0	0.341	0	0	0
c44996_g2_i1	0	0	0	0.223	1.174	0.662
c27690_g1_i2	0	0	0	0	0	0
c149469_g1_i1	0.175	0	0	0	0.374	0
c88061_g1_i1	0	0	0	0	0	0.861
c56303_g4_i1	0.092	0	0.193	0.066	0	0.116
c53087_g1_i4	0	0	0	0.459	0.192	0
c31563_g1_i1	0	0	0	0	0	0
c60648_g1_i4	0.322	0.448	0.473	0.249	0.224	0.651
c96821_g1_i1	0	0	0	0	1.889	0.399
c56529_g3_i2	0	0	0	0	0	0
c31616_g1_i1	0	0	0	0	2.06	1.092
c153193_g1_i1	0.258	0.237	0.98	0	0.256	0.273
c140901_g1_i1	0	0	0	0	0	0
c109344_g1_i1	0	0	0	0	0	0
c146163_g1_i1	7.452	2.748	2.888	0	0	1.586
c107006_g1_i1	0	0.144	0	0	0	0.336
c60550_g5_i5	0	0	0	0	0	0
c15686_g1_i1	0	0	0	0	0	0
c38737_g1_i1	0	0	0	0	0	0
c48155_g1_i3	0.607	0.55	0.271	0	0.299	0.284
c12899_g1_i1	0	0	0	0	0	1.019
c55990_g6_i4	2.309	1.607	2.083	0	0	0.462
c34099_g1_i1	0.948	1.345	1.4	0.157	1.046	1.061
c45177_g1_i2	2.613	2.376	2.713	0.328	0.32	0.273
c58389_g1_i3	0.984	1.159	1.269	0.498	0.64	0.872
c124105_g1_i1	0	0.93	0	0	0	1.071
c63568_g1_i1	0	0	0	0	0	1.68
c151009_g1_i1	0.285	0	0	0.354	0	0
c13790_g1_i1	0.469	0	0.228	0	0	0
c60316_g3_i1	0.12	0	0.123	0.157	0.128	0.137
c79252_g1_i1	0.653	0	0	0	0	0
c38652_g1_i1	0.276	0.135	0.14	0	0.288	0
c58860_g1_i4	0.883	1.074	0	1.455	1.889	0
c154869_g1_i1	0	0	0	0	0	0
c106049_g1_i1	0	0	0	0	0.694	0
c47449_g1_i1	0	0	0	0	0.587	0
c22972_g1_i1	0	0.161	0	0	0	0
c138034_g1_i1	0	0	0	0	0	0
c60178_g2_i1	0.552	0.33	0.341	0.21	0.63	0.252
c83487_g1_i1	0.423	0.203	0.823	0.262	0.438	0.462
c54888_g1_i2	0.285	1.192	0.709	0.249	0.875	0.893
c36994_g1_i1	0	0	0.149	0.197	0	0.168
c122498_g1_i1	2.07	1.674	1.435	0	0.907	0.641
c46509_g1_i1	0	0	0	0	0	0
c28267_g2_i1	0.405	0	0	0	0	0
c23289_g2_i1	0	0	0	0	0	0
c43904_g1_i2	0	0.389	0.14	0.38	0	0.41
c47606_g2_i1	5.419	5.844	4.9	3.237	5.069	5.24
c70461_g1_i1	0	0.169	0.175	0	0.374	0.399
c153103_g1_i1	0	0	2.511	0	0	0
c139706_g1_i1	0	0	0.481	0	0	0
c44451_g1_i1	0	0.406	0	0	0	0
c104738_g1_i1	0	0.22	0.228	0	0.235	0
c56912_g1_i2	0	0	0	0	0	0
c142639_g1_i1	0.294	0	0.289	0	0	0
c146017_g1_i1	0	0	0	0	0	0.683
c34320_g1_i1	0	0	0	0	0	0
c52702_g2_i1	0.856	0.228	0.7	0.419	0.587	0.977
c71587_g1_i1	0	0	0	0.393	0.331	0.693
c25707_g1_i1	0	0	0	0	0	0
c127878_g1_i1	0.699	0.567	0.578	0.301	0.128	0.263
c79200_g1_i1	2.916	0.744	2.083	2.202	2.422	1.712
c159106_g1_i1	0	0	0	0	0	0
c20407_g1_i1	0	0	0	0	1.174	0
c58193_g2_i1	0	0	0.28	0	0	0.179
c54514_g1_i3	0.184	0.169	0.875	0	0.107	0.473
c16025_g1_i1	0.23	0.11	0	0.446	0	0.126
c78077_g1_i1	0	0	0	0	0.309	0
c60039_g2_i5	0	0	0	0	0	0
c86401_g1_i1	0	0	0	0	0.48	0
c15053_g1_i1	0	0.499	0	0	0	0
c13403_g1_i1	0	0	0.438	0	0	0
c127529_g1_i1	0	0	0.726	0	0.384	0
c65303_g1_i1	0	0	0	0	0	0
c146224_g1_i1	0	0	0	0	0	1.208
c58364_g3_i1	15.143	14.224	17.02	18.927	16.85	16.749
c95241_g1_i1	0	0	0	0	0	0
c107589_g1_i1	0	0	1.908	0	0	0
c67469_g1_i1	0	0.397	0.411	0	0	0.462
c58215_g5_i1	0.212	0	0.21	0.262	1.547	0.935
c16665_g1_i1	1174.05	958.593	1128.59	1673.38	708.57	952.58
c102832_g1_i1	0	2.258	0	1.416	0	0
c53994_g1_i1	1.573	0.719	0.831	0.131	0.224	0.473
c74333_g1_i1	0	0.837	0.289	0.367	0	0.326
c54324_g1_i1	1.472	0	0	0	0	0
c18418_g1_i1	18.731	15.586	24.905	8.506	19.444	24.624
c60758_g1_i1	380.212	222.718	288.916	329.42	174.064	186.578
c11579_g1_i1	0	0	0	0	0	0
c60551_g1_i2	0	0	0	0	0	0
c12006_g1_i1	0	0	0.166	0	0	0
c106358_g1_i1	1.251	0	1.208	0	1.249	0
c23441_g1_i1	0	0	0	0	0	0
c158467_g1_i1	0	0	1.811	0	1.868	0
c89014_g1_i1	0.975	0	0.936	0	0.982	1.04
c58772_g1_i2	0.699	1.15	0.753	0.393	0.683	0.536
c57481_g1_i1	0.074	0.076	0.035	0.052	0.085	0.221
c65674_g1_i1	1.021	1.302	1.164	1.717	1.419	1.691
c57799_g1_i3	5.051	6.317	5.697	2.018	3.756	4.694
c80585_g1_i1	0	0.313	0	0	0.341	0.714
c29219_g1_i1	1.003	1.057	1.216	0.577	0.619	0.567
c2947_g1_i1	0	0.355	0	0	0	0
c98810_g1_i1	0	0	0	4.286	1.868	5.964
c15982_g1_i1	0	0	0	0	0.277	0
c51573_g1_i2	0	0.321	0	0	0.416	0
c44123_g2_i1	1.895	1.81	3.325	4.286	7.289	5.618
c58408_g7_i1	0.699	0.55	0.525	0.105	0.288	0.683
c110754_g1_i1	0	0.812	0.849	0	0	0
c148349_g1_i1	0	0	0	0	0	0
c81260_g1_i1	0	0.186	0	0	0.203	0.42
c105483_g1_i1	0.285	0	0	0	0.299	0
c60160_g5_i4	0.267	0.474	0.525	0.695	0.64	0.819
c123817_g1_i1	0	0	0	0.682	0.587	0
c159917_g1_i1	0	0	0	0	0	0
c122833_g1_i1	0	0	0	0.97	0	1.754
c103335_g1_i1	0	0	0	0	0.811	0.861
c59454_g8_i2	0	0	2.459	0	0	0.903
c118672_g1_i1	0	0	0	0	0	0.998
c1841_g1_i2	0	0	0	0	0.288	0
c101189_g1_i1	0	0	0	2.018	0	0
c16858_g1_i1	2.613	4.059	1.899	1.665	5.176	6.395
c14031_g1_i1	0	0.321	0	0	0.352	0
c122869_g1_i1	0	0	0.289	0	0	0.326
c108316_g1_i1	0	0	0	0	0	0.462
c78535_g1_i1	0	0.279	0.28	0	0.299	0.315
c60658_g5_i1	0	0	0	0	0.683	2.174
c53055_g1_i2	0.064	0.279	0.166	0	0.075	0.021
c97805_g1_i1	0	0	0.315	0	0.171	0
c6805_g1_i1	0	0	0	0	0	0
c58398_g3_i1	0	0	0	0	0	2.972
c95703_g1_i1	0	0	0	0	0	1.365
c60533_g1_i1	0	0	0.971	0	0	0
c137811_g1_i1	0	0	0.446	0	0	0.252
c55790_g1_i1	5.253	4.998	4.524	12.491	7.918	8.254
c125033_g1_i1	0	0.186	0.193	0	0	0.21
c122742_g1_i1	0	0	0	0	0	0
c95547_g1_i1	1.334	0	0	3.08	1.334	1.418
c60018_g3_i2	0	0	4.717	0	0	0
c8852_g1_i1	0.359	0	0	0	0	0
c49029_g1_i2	0.12	0.592	0.385	0	0.128	0.546
c39069_g1_i1	0.12	0	0.114	0	0.128	0.263
c107675_g1_i1	0	0	0	0	0	0.263
c53282_g1_i3	0.092	0.085	0.158	0	0	0
c9674_g1_i2	0	0	0	0	0	0
c66442_g1_i1	35.209	32.973	34.049	31.667	25.174	29.507
c58582_g10_i13	0	0.22	0	0.262	0	0
c56375_g4_i1	0	0	0	0	0	0
c5465_g1_i1	0.911	0	0	0	0	0.494
c35671_g1_i1	0.239	0.237	0.079	0.105	0.213	0.231
c129499_g1_i1	0.212	0.414	0	0	0	0
c105859_g1_i1	0	0	0	0	3.447	0
c61556_g1_i1	0.304	0.279	0	0	0.309	0.326
c2324_g1_i2	0	0	0	0	0	0.399
c33168_g1_i1	0	1.717	0	0	0	0
c113437_g1_i1	2.521	2.199	2.459	4.037	5.421	4.62
c43389_g1_i2	0	0	0	0	0	0
c15732_g1_i1	2.208	1.641	0.831	2.058	2.124	3.423
c104658_g1_i1	0	1.869	0	0	0	0
c58779_g3_i1	0	0	0	0	0	0
c79219_g1_i1	0	0.567	0.289	0	0.309	0
c62020_g1_i1	53.213	43.037	39.221	56.714	45.994	55.077
c50889_g1_i2	0.561	0.448	0	0.682	1.291	0.977
c33872_g1_i1	5.318	3.493	4.918	13.985	12.208	10.637
c2327_g1_i1	0.184	0.093	0.14	0.118	0.053	0
c36641_g1_i1	1.785	1.091	1.479	1.861	1.814	1.722
c60613_g5_i1	0	0.034	0.053	3.644	4.29	4.19
c37124_g2_i1	0.129	0.211	0.228	0.38	0.395	0.399
c41829_g1_i1	4.683	1.438	1.514	7.196	20.297	6.658
c54869_g1_i1	7.746	6.224	6.056	4.011	6.008	8.348
c39905_g2_i1	0	0.144	0	0	0	0.326
c54407_g1_i1	0	0	0	0	0	0
c151818_g1_i1	0.166	0	0.324	0	0.171	0.368
c99610_g1_i1	0	0	0	0	0	2.352
c81362_g1_i1	0	0	0	0.8	0.683	0
c151576_g1_i1	0	5.446	0	0	0	0
c58356_g1_i1	0	0	0	0	0	0
c90991_g1_i1	0	0	0	0	0.704	0
c58638_g4_i1	193.238	153	159.238	227.512	176.444	177.296
c58128_g1_i4	0	0	0.105	0	0.117	0.242
c29776_g1_i1	0	0	0	0	0	0
c135077_g1_i1	0	0.338	0	0	0	0
c48805_g1_i1	0.773	0.49	0.254	0.315	0.8	0.84
c57355_g4_i2	0.046	0.076	0	0.223	0.96	0.357
c52767_g3_i2	0.727	1.311	0.429	0.747	0.736	0.473
c26540_g1_i1	2.512	2.444	2.249	2.254	2.358	1.848
c111523_g1_i1	0.405	0	0	0.485	0	0
c60442_g3_i2	0.037	0	0.368	0.197	0.331	0
c146672_g1_i1	73.867	40.821	106.707	37.054	88.371	18.912
c84668_g1_i1	0	0	0	0	0.992	0
c55168_g1_i1	0.064	0.034	0	0	0.149	0.116
c51287_g1_i2	0.092	0.101	0.245	0.367	0.555	0.284
c77916_g1_i1	0	0.668	0	1.691	0.726	0
c36827_g1_i1	3.634	2.427	2.765	2.202	2.913	2.3
c91130_g1_i1	0.055	0.254	0.306	0	0.171	0.179
c13232_g1_i1	0.239	0.457	1.391	0.891	2.711	1.04
c131619_g1_i1	0.331	0.313	0	0	0	0
c77281_g1_i1	1.012	0.93	0	0	2.028	0
c108959_g1_i1	0	0	0.193	0	0	0.441
c107682_g1_i1	1.417	0.228	0.455	0.59	0.971	0.263
c60074_g12_i1	5.023	7.755	6.791	2.372	1.398	2.72
c57165_g1_i1	0.773	0.372	0.569	0.249	0	0.21
c33071_g1_i1	0	0.812	0	0	0	0.935
c24253_g1_i1	6.063	8.55	7.797	4.745	8.687	11.551
c30939_g1_i1	1.38	1.937	0.665	0	1.056	0
c42382_g1_i1	0.037	0.068	0	0	0	0.515
c11987_g1_i2	0	0	0	0	0	0
c79289_g1_i1	0	0	0	6.973	0	0
c125972_g1_i1	0	0	0	0	0.534	0
c123468_g1_i1	0	0	0	0.262	0.224	0
c148003_g1_i1	0	0	0	0	0	0
c36602_g1_i1	0.037	0.533	0.21	0	0.107	0
c17511_g1_i1	0	0	0	0.393	0.598	0
c5640_g1_i1	0	0	0	0	0.843	0
c139504_g1_i1	0.138	0.541	0.551	0.721	0.736	0.473
c58733_g3_i3	18.308	18.165	16.662	13.579	12.006	15.163
c120507_g1_i1	0.184	0.245	0.123	0	0.139	0.147
c660_g1_i1	0	0	0	0	0	0
c32735_g1_i1	0.221	0	0	0	0.224	0
c82837_g1_i1	6.863	9.116	10.571	4.954	5.101	5.397
c77442_g1_i1	0	0.406	0.42	0	0	0
c59964_g3_i5	0	0	0	0	0	0
c30318_g1_i1	0	0	0.569	0.144	0.117	0
c96838_g1_i1	0	0.169	0	0.223	0	0
c28137_g1_i1	0	0.186	0.096	0.891	0.416	0.431
c21211_g1_i2	0.193	0.381	0.193	0.485	0.512	0
c60313_g1_i3	0	0	0	0	0	0
c30940_g2_i1	2.282	2.825	3.675	2.687	1.526	3.255
c87620_g1_i1	0	0	0.245	0	0	0
c6671_g1_i1	0	1.175	0	1.481	0	0
c159992_g1_i1	0	1.023	0	0	0	1.187
c85450_g1_i1	0.718	0.668	0	0	0	0.767
c78400_g1_i1	2.42	0	0	0	0	0
c154410_g1_i1	0	0	1.234	2.949	0	0
c145061_g1_i1	0	0.372	0.77	0	0	0
c116511_g1_i1	0.285	0.533	0.551	0	0.288	0.305
c783_g1_i1	0	0	0	0	2.273	0
c7272_g1_i1	0.754	2.089	0	0	2.262	0
c143506_g1_i1	0	0	0	0	0	0
c16548_g2_i1	1.178	0.507	1.68	0.852	1.803	0.294
c152630_g1_i1	1.426	0	1.374	0	0	0
c47711_g1_i1	0.156	0	0	0	0.16	0.168
c40266_g1_i1	0.092	0	0.184	0.118	0.299	0.105
c57391_g7_i1	0	1.159	2.363	2.11	4.525	1.596
c64881_g1_i1	0	0.355	0	0	0.384	0
c59829_g1_i1	0	0.237	0	0.301	0.758	0.809
c151591_g1_i1	0	0	0	0	0	0
c34983_g1_i1	0.193	0.186	0.569	0.249	1.014	0.21
c1288_g1_i1	0	0	0.079	0	0	0
c112252_g1_i1	26.128	29.692	29.7	26.516	33.445	30.799
c73197_g1_i1	2.272	0	0	0	0	0
c60096_g1_i2	0	0	0	0	0	0
c102669_g1_i1	0	0	0	0	0	0
c18452_g1_i1	0.304	0.288	0.586	0	0.309	0.662
c14805_g1_i1	0.083	0	0.088	0.223	0.096	0.284
c93912_g1_i1	0	0	2.599	0	0	0
c36713_g1_i1	0	0	0	0	0	0
c10749_g1_i1	0	0	0.656	0	0	0
c64702_g1_i1	0.359	0	0	0	0.363	0
c45594_g1_i1	2.07	2.579	2.336	2.556	2.913	1.901
c16096_g1_i1	0.101	0.101	0.201	0	0.331	0.231
c58734_g2_i2	3.1	3.501	5.128	0.8	1.131	2.037
c133026_g1_i1	0	0	0.954	0	0.992	0
c20402_g1_i1	0.074	0.178	0.079	0.079	0.181	0.189
c78006_g1_i1	0	0.059	0	0.079	0.245	0.389
c101780_g1_i1	0	0	0	0	0	0.483
c1131_g1_i1	0.138	0.237	0.14	0.052	0.224	0.473
c19346_g1_i1	0.193	0.372	0	0	0	0
c121510_g1_i1	0.175	0.169	0	0	0.181	0
c84027_g1_i1	10.534	13.505	7.814	53.149	37.425	29.402
c108000_g1_i1	10.405	12.465	17.677	8.008	6.339	9.85
c57512_g3_i1	1.684	1.793	2.118	1.835	2.839	3.161
c59862_g1_i9	0	0	0.245	0	0	0.095
c108237_g1_i1	0	0.397	0.411	0	0	0
c88916_g1_i1	0.865	0.812	1.251	0	0.875	0
c112946_g1_i1	15.502	15.18	14.894	9.123	9.743	11.11
c60661_g4_i2	0	0	0	0	0.374	0
c57211_g1_i1	1.159	2.08	0.875	0.616	1.153	1.197
c75756_g1_i1	0.184	0.355	0.184	0	0	0.2
c149290_g1_i1	0.322	0.6	0	0	0	0
c140241_g1_i1	0	0	0	0	0	0.221
c127833_g1_i1	0	0.22	0.228	0	0.245	0
c120856_g1_i1	0.074	0.22	0	0	0.085	0.084
c90401_g1_i1	0	0	0.385	0	0.406	0
c144856_g1_i1	0.359	0	0	0	0.363	0
c57062_g1_i4	0	0	0	0.066	0.245	0
c47981_g1_i1	0.442	0.22	0.219	0.577	1.889	2.121
c80331_g1_i1	0	0	1.864	0	0	0
c56090_g1_i1	0.883	1.184	1.076	0.577	1.024	1.134
c15651_g1_i1	0.074	0.076	0.149	0	0	0.168
c11256_g2_i1	22.632	24.871	26.471	10.944	17.8	17.862
c30469_g1_i1	33.028	18.622	24.984	17.642	16.007	9.493
c37222_g2_i1	0.304	2.004	0.595	0	0	0.336
c57305_g1_i2	2.53	2.343	0.77	2.857	3.394	4.074
c59791_g14_i1	0.782	1.006	0.779	0.603	1.238	1.239
c53169_g1_i1	0.129	0.254	0.219	0.236	0.662	0.473
c10853_g1_i1	0	0	0	0	0	0
c79235_g1_i1	0	0	0	0	0	0
c27199_g1_i1	0.837	0	0	0.983	0	0
c36665_g1_i1	0	0.068	0.14	0.839	1.964	1.197
c56036_g5_i1	2.015	2.664	1.794	1.796	1.846	2.09
c45132_g2_i1	1.619	0.947	1.181	1.022	0.768	1.638
c19672_g1_i1	0.202	0.195	0.193	0.249	0	0.221
c15290_g1_i1	0	0	0.175	0	0	0
c77098_g1_i1	3.956	1.049	1.706	0.826	1.366	2.646
c63137_g1_i1	6.826	5.421	4.235	1.678	4.205	6.521
c23379_g1_i1	1.555	1.641	2.424	3.041	4.055	2.678
c59094_g12_i1	0	0	1.243	0	0.374	0
c54670_g1_i4	0.359	0	0.271	0.118	0.683	0.41
c59585_g3_i3	0	0.719	0.691	0	0.491	0
c152377_g1_i1	0	3.18	0	0	0	0
c54250_g1_i3	0	0.448	0	0	0.235	0.378
c160073_g1_i1	0	0	0	0	0	0
c113403_g1_i1	0.202	0	0.394	0	0.213	0
c47313_g2_i1	3.772	3.831	3.85	1.953	2.86	3.444
c39890_g1_i1	0.331	0.313	0.971	0	1.024	0
c139959_g1_i1	0	0.101	0	0	0.224	0.116
c77706_g1_i1	0	0.457	0.473	0	0	0
c56760_g1_i1	1.003	0.989	1.068	0.904	0.363	0.557
c126473_g1_i1	0.285	0.271	0	0	0.299	0
c47974_g1_i1	0.212	0.195	0.254	0.079	0.224	0.221
c148840_g1_i1	0	0	0.35	0	0.747	0
c98321_g1_i1	0	0	1.138	0	0	0
c105913_g1_i1	0	0	0.289	0	0	0.326
c15183_g2_i1	0	0	0	0.931	0.566	0.2
c58489_g17_i1	0.423	0.389	0.175	4.666	11.077	6.258
c83880_g1_i1	0	0	0	0	0	0
c108320_g1_i1	0	0	0	0	0.672	2.142
c59225_g4_i1	0	0.482	0.499	0.642	0.523	0.746
c61182_g1_i1	0.58	0.389	0.263	142.487	300.095	176.434
c54124_g1_i2	1.159	1.387	1.383	1.73	0.651	1.659
c143152_g1_i1	0	0	0	0	0.534	0.567
c16999_g1_i1	12.613	12.305	7.596	6.619	6.862	8.191
c158309_g1_i1	0	0	0	0	0	0
c14233_g1_i1	0.212	0	0.368	0	0	0.063
c57254_g2_i2	0	0	0.123	0	0	0
c157360_g1_i1	0	1.767	0	0	0	0
c59282_g1_i2	0.184	0.389	0.184	0.682	0	0
c72683_g1_i1	0	0	0	0	0	0
c57789_g3_i2	0	0.101	0.105	0.144	0.235	0.483
c127213_g1_i1	0	0	0.446	0.288	0.235	0
c82536_g1_i1	0	0	0	0.131	0.107	0.221
c140348_g1_i1	0	0	0	0	1.366	0
c122069_g1_i1	0	0	0.184	0	0.192	0.2
c59496_g5_i1	1.941	1.658	1.435	1.009	0.544	0.578
c20305_g1_i2	0	0	0	0	0	0
c146995_g1_i1	0	0	0.481	4.745	1.003	0
c46474_g1_i1	0	0.304	0.184	0.17	0.064	0.42
c139047_g1_i1	0.543	0	0	0	0	0
c145537_g1_i1	0	1.15	0	0	0	0.662
c1298_g1_i1	0.212	0	0.105	0	0.224	0.116
c155816_g1_i1	0	0	0	0	1.249	0
c19856_g1_i1	0.267	0.068	0.131	0.092	0.075	0.074
c43186_g2_i1	1.288	1.116	1.645	5.675	6.211	3.812
c142125_g1_i1	0	0	0	0	1.857	0.987
c135048_g1_i1	0	0	0	0.629	0	0.273
c57280_g2_i3	3.432	8.186	4.927	1.887	2.497	1.04
c22611_g1_i1	0	0	0.14	0	0.309	0.158
c57640_g1_i2	0.966	0.77	0.691	0.511	0.149	0.609
c47346_g2_i1	0	0	0	0	0	0
c59805_g3_i1	0.184	0	0	0.236	0.192	0
c39179_g1_i2	0.193	0.254	0.035	0.288	0.192	0.158
c153832_g1_i1	0	0	5.566	0	0	0
c123606_g1_i1	2.052	0	0	0	0	0
c56904_g5_i1	0	0	0	0	0.928	0.987
c54792_g4_i1	0	0.389	0.796	1.979	1.259	2.216
c142745_g1_i1	0.672	0.617	0.648	0.786	1.345	0
c140539_g1_i1	2.134	0	1.033	0	0	1.134
c124117_g1_i1	0	0	0	0.878	0	0
c88720_g1_i1	0.414	0	0.403	0.498	0	0
c148993_g1_i1	0	0	0	3.762	2.38	0
c101273_g1_i1	0	0.321	0	0	0	0
c60596_g2_i1	0.258	0.296	0.341	0.052	0.459	0.441
c158611_g1_i1	0.377	0	0.359	0	0	0
c125304_g1_i1	1.868	0	1.811	0	1.868	1.985
c87407_g1_i1	0	0	0	0	0	0.368
c34814_g1_i1	11.684	12.956	13.292	6.803	10.17	8.128
c17350_g1_i1	11.574	11.061	10.431	18.206	16.338	17.347
c150211_g1_i1	0.359	0	0	0	0	0.389
c30894_g1_i2	0	0.364	0.245	0.328	0.8	0
c148992_g1_i1	0.488	0.457	1.426	0	0.502	1.05
c61866_g1_i1	0	0.245	0	0	0	0
c59894_g2_i4	0.046	0	0	0	0.758	0.021
c14754_g1_i1	0.837	0.389	2.013	0.498	0.427	0.893
c140968_g1_i1	0.138	0	0.131	0	0.139	0.305
c77409_g1_i1	0.405	0.195	0	0.249	0.213	0.882
c60664_g2_i1	1.058	0.973	1.225	26.581	31.118	33.508
c61969_g1_i1	105.764	98.936	103.889	58.969	53.838	46.109
c58861_g13_i1	0.837	1.395	0.691	0.537	1.281	1.25
c15122_g2_i1	0	0.195	0.201	0	0.213	2.048
c99592_g1_i1	0.202	0	0.394	0	0	0
c83137_g1_i1	0	0	0	2.084	0	0
c31301_g1_i3	0.156	0.127	0	0	0.16	0
c147043_g1_i1	0.8	0	0	0	0	0
c146175_g1_i1	0.184	0.178	0.184	0	0.384	0.2
c78995_g1_i1	0.515	0.499	0	0	0.139	0.725
c125553_g1_i1	1.417	0.44	0	0	0.95	0.504
c76121_g1_i1	0	0	0	0	0	0.788
c123712_g1_i1	0	0	0	0	0	4.715
c90124_g1_i1	0	0	0	0	0	0
c47326_g2_i1	0.396	0.516	1.05	0	0	0.294
c47005_g1_i4	0	0	0	0	1.195	0
c42773_g1_i1	13.947	12.288	13.31	26.712	18.515	19.395
c47249_g1_i2	0	0	0	1.114	0	0
c34663_g2_i1	0	0	0	0	0.331	0.357
c6172_g1_i1	0.377	0.355	0.726	0.459	0	0
c50050_g1_i1	1.15	0	0	0	0	0
c80905_g1_i1	0.092	0.178	0.639	0.249	0.395	0.21
c7848_g1_i1	0.212	0.279	0.42	1.127	4.471	2.321
c66677_g1_i1	0.12	0.118	0.123	0.157	1.302	0.273
c56694_g2_i1	1.656	1.235	1.671	0.931	0.704	0.746
c101577_g1_i1	0.957	0.888	0	1.114	0	0
c76446_g1_i1	0.175	0	0.166	0.223	0	0.189
c158106_g1_i1	0	0	0	0	0	0
c15370_g2_i1	0	1.066	2.223	0	0	0
c147515_g1_i1	1.352	0.423	1.304	0	0	0
c40640_g1_i2	0	0	0	0	0	0
c26302_g1_i1	0	0	0	0	0	0.147
c132515_g1_i1	0	0	1.671	0	0	0
c53383_g1_i2	224.62	166.472	155.432	146.013	85.575	111.855
c27725_g1_i1	0.129	0.245	0	0	0.139	0.284
c58712_g7_i1	0	0.161	0	0	0	0
c24626_g1_i1	0	0	0	0	0	0
c95580_g1_i1	0	0.068	0.07	0	0.299	0.158
c61776_g1_i1	107.043	102.285	104.852	43.83	40.488	40.019
c39836_g1_i2	1.877	0	0	0	0	0
c123987_g1_i1	1.426	0	0	0	0	0
c86040_g1_i1	0.166	0.085	0.166	0.105	0.181	0.378
c57365_g1_i1	18.106	21.057	17.825	14.313	20.404	19.7
c59902_g4_i1	0.469	0.803	0.551	0.917	0.555	0.536
c49952_g1_i1	0	0	0	0	0	0
c98451_g1_i1	0	0	0	0	0	1.103
c58121_g5_i1	2.171	2.131	2.853	0	0.277	0.2
c54743_g2_i1	0.975	1.006	0.998	0.865	1.43	1.512
c10389_g1_i1	0	0	0	0	0	0
c45316_g2_i1	7.618	9.412	6.852	6.344	2.988	5.324
c60074_g14_i1	1.04	1.581	1.671	1.324	2.785	3.444
c56279_g1_i4	0.258	0.736	0.254	0.328	0.139	0.431
c45142_g1_i2	0.083	0.11	0.053	0.118	0.8	0.756
c70935_g1_i1	0.166	0.49	0.245	0.446	0.181	0.567
c60098_g7_i11	0	0.288	0	0	0.341	0
c53646_g4_i1	0.902	1.226	1.531	0.341	0.726	1.134
c133223_g1_i1	0	0.271	0.411	0.183	0.288	0.158
c19977_g1_i1	0.598	0.237	1.068	0.931	0.64	0.399
c126749_g1_i1	0.46	0	0.306	0	0	0
c105265_g1_i1	0	0.685	0.709	0	0	0
c58396_g1_i1	0	0	0.096	0	0.032	0
c49845_g1_i1	0	0.939	0	0	0.843	0
c44141_g1_i1	0.092	0.178	0.096	2.674	1.515	2.919
c18727_g1_i1	0.386	0.372	0.193	0.249	0	0.221
c68692_g1_i1	0.147	0	0	0.301	0.085	0.168
c20292_g2_i1	0	0	2.275	0	0	0
c46701_g1_i1	0.083	0	0	0	0.416	0
c32580_g1_i1	0	0	0	0	1.601	0
c155144_g1_i1	0.294	0	0	0	0.608	0
c91991_g1_i1	0	0.795	0	0	0	0.609
c58122_g1_i1	0.23	0.169	0.228	0.157	0.192	0.137
c59227_g11_i1	26.818	23.62	24.283	24.222	17.117	19.573
c57744_g5_i1	1.61	1.539	0.534	0.668	1.366	1.575
c49601_g1_i1	0.276	0.279	0.446	0.223	0.235	0.158
c2347_g1_i1	0.414	0.237	0.184	0.079	0.256	0.347
c131633_g1_i1	0.212	0	0.42	0.275	0.566	0.357
c125747_g1_i1	0	0	0.158	0	0	0.179
c51999_g1_i1	0.248	0.448	0.446	0.275	0.544	0.347
c53059_g1_i2	0	0	0.201	0.131	0.107	0
c102559_g1_i1	0	1.767	0	0	0	0
c59682_g3_i2	2.346	0	0.411	0	0.384	0.158
c59469_g4_i1	0.037	0	0	0.052	0	0
c58466_g1_i1	0.147	0.152	0.053	0.21	0.384	0.116
c103901_g1_i1	0	0	0	0	0	0
c67808_g1_i1	9.255	7.603	9.302	9.607	13.414	15.111
c112683_g1_i1	50.674	38.301	40.087	26.738	35.76	38.076
c56113_g1_i1	0	0	0.341	0	0	0.126
c103713_g1_i1	0	0	0	0	0	2.583
c57180_g3_i3	0.589	0	0.184	0	0.053	0
c74572_g1_i1	0.322	1.226	0.315	0.393	0.662	0
c147987_g1_i1	0	0	0	0	0	0
c145797_g1_i1	0.478	0.228	0	0.288	0	0
c12421_g1_i1	0.386	0.245	0.63	0	0.683	1.008
c58140_g3_i9	0	0	0	0	0	0
c121708_g1_i1	0	0.465	0.481	0	0	0
c66622_g1_i1	0	0	0	0.039	0.79	0.284
c56194_g5_i6	0	0	0.219	0.446	0.16	0.41
c53702_g1_i2	0	1.066	0	0	0	0.819
c60088_g15_i5	0.644	1.598	0.98	1.127	1.024	0.095
c130832_g1_i1	0	0	0.455	0	0	0
c48027_g1_i1	1.426	0	0	3.29	1.419	1.512
c141234_g1_i1	0.764	0	1.47	0	0	0
c69859_g1_i1	0	0	0.245	0.157	0	0.704
c52025_g1_i1	0	0.457	0.131	0.904	0.277	1.04
c44500_g3_i1	0.377	0	0	0	0	0
c24240_g2_i1	6.1	5.624	5.916	10.551	6.104	16.266
c157855_g1_i1	0	0	0	1.376	0.768	0.41
c118690_g1_i1	0	0	0	0	0	2.52
c125486_g1_i1	0.598	0.55	1.715	0	0	1.271
c32172_g1_i1	0.368	0.49	0.508	0.17	0.363	0.305
c59844_g14_i1	0.248	0.093	0.324	0.17	0.523	0.378
c133848_g1_i1	0.598	1.674	0.578	1.429	0	0.641
c108796_g1_i1	2.144	1.979	0	0	0	0
c35211_g1_i3	0.138	0.135	0.131	0	0	0
c13173_g1_i1	1.03	0	0	0	0	0
c72913_g1_i1	0	0	0	0	3.265	0
c156165_g1_i1	0.129	0.127	0.193	0	0.139	0.431
c141505_g1_i1	0.267	0.254	0	0	0	0
c97987_g1_i1	0	0	0	0	0	0
c57757_g1_i2	0	0	0	0	0.459	0
c54472_g3_i1	1.242	0	0	0.668	0.928	0.977
c16569_g1_i1	0	0	0	0	0	4.883
c138300_g1_i1	0	2.165	0	0	2.337	0
c137271_g1_i1	0	0	0	0	1.11	0
c60169_g11_i1	0.672	0.617	1.934	0	0	0.714
c58574_g1_i5	0	0.228	0	0	0	0.042
c149514_g1_i1	1.711	0.271	1.654	2.097	0.875	0.924
c58380_g2_i3	0.239	0.118	0.123	0	0.181	0.105
c7644_g1_i1	0	0	0.166	0	0	0
c105458_g1_i1	0	0	0.341	0	0	0.389
c60157_g1_i1	0	0	0	0	0	0
c123139_g1_i1	0	0	0	0	0	2.289
c29508_g1_i1	0	0	0	0.931	0	0.851
c59699_g7_i1	10.12	8.203	8.646	11.18	8.409	7.844
c38697_g2_i1	2.263	0	1.094	0	0	1.208
c103906_g1_i1	0	0.431	0.446	0	0	0
c34968_g1_i2	0.368	0.347	0.893	0	0.95	0.798
c66294_g1_i1	3.68	2.732	3.614	1.494	3.148	2.594
c130231_g1_i1	0	0.288	0.289	0	0	0.326
c58648_g6_i2	0.101	0.101	0.105	0	0	0.231
c82053_g1_i1	2.576	0	0	0	0	2.751
c160399_g1_i1	0	0	0	0	0	0
c59467_g14_i1	0.156	0.144	0.508	0.236	1.024	0.546
c11167_g1_i1	0	0	0	0	0	0.063
c54138_g1_i1	4.517	4.474	4.927	4.063	7.385	6.122
c138090_g1_i1	0	0	0	0	0.224	0
c121942_g1_i1	0.202	0	0	0	0	0
c116016_g1_i1	314.955	220.823	265.272	294.044	184.959	191.566
c56189_g5_i1	0.147	0.144	0	0.197	0.16	0.168
c136309_g1_i1	0	0	3.894	0	0	0
c103883_g1_i1	4.37	1.345	0	3.355	2.913	0
c56347_g2_i5	0.386	1.26	0.656	0.197	0.587	0.725
c126418_g1_i1	0	0	0	0	0.224	0.483
c121437_g1_i1	2.061	1.285	1.138	3.382	1.355	1.88
c107230_g1_i1	0.055	0	0.053	0	0.117	0
c96737_g1_i1	0	0	0	0	0.779	0.546
c62726_g1_i1	2.41	3.214	1.216	1.114	1.366	1.281
c10772_g1_i1	0.626	0	0	0	0	0
c130834_g1_i1	0	0.296	0	0	0.32	0
c127090_g1_i1	0.129	0.254	0.394	0	0.139	0.147
c115654_g1_i1	0	0	1.715	0	0	0
c60480_g1_i1	0	0	1.155	0	0	3.833
c58077_g2_i1	0.589	0.584	1.225	0.367	1.088	1.197
c53610_g1_i1	0.11	0.11	0.324	0	0.704	0.494
c44986_g1_i1	0.902	1.336	0.648	0.197	0.406	0.777
c60598_g6_i13	0.589	0.304	0.805	0.813	0.395	0.683
c154967_g1_i1	0	0	0.884	0.55	0	0
c124445_g1_i1	0	0	0	0	0.128	0.263
c96212_g1_i1	0	0	0	0	0.864	0
c143505_g1_i1	0	0	0	0	0.203	0.21
c139528_g1_i1	0.267	0.101	0.263	0	0.117	0.063
c57156_g1_i4	0.239	0	0	0	0	0
c16711_g1_i1	0.92	0.152	0.306	1.324	1.238	0.525
c63667_g1_i1	0.147	0.288	0.149	0.197	0.16	0
c132890_g1_i1	0.239	0.364	0.245	0.052	0	0.042
c127819_g1_i1	0	0	0	0	0	0.546
c81100_g1_i1	2.576	0	7.543	0	2.572	0
c16394_g1_i1	0	0	0	2.884	5.272	3.707
c10399_g1_i1	0.782	0	0.376	0	0	0
c94246_g1_i1	0	1.311	0	0	0	0
c131646_g1_i1	0.497	0.245	0.245	0	0	0.42
c99667_g1_i1	0	0	0.621	0.76	0	0.683
c85168_g1_i1	0.92	0	0	0	0	0
c128096_g1_i1	0.267	0.254	0	0	0.277	0.588
c38867_g2_i1	8.096	6.41	6.353	10.184	4.333	6.899
c74059_g1_i1	0	1.311	1.374	0	0	0
c56491_g1_i1	0.276	0.939	0.411	0.183	0.288	0.924
c110286_g1_i1	0	0	0.385	0	0	0
c100872_g1_i1	0	0	0.193	0	0	0.221
c58850_g3_i1	0.258	0.288	0.306	0.21	0.309	0.189
c43018_g2_i1	0.451	0	0.271	0	0.192	0.2
c126486_g1_i1	0	0	0.175	0.118	0.566	0.599
c53731_g2_i1	0	0	0	0	2.412	0
c55848_g1_i4	0.285	0.313	0.21	0.21	0	0.21
c15038_g1_i1	2.236	1.252	3.448	0.537	0.907	1.439
c59884_g1_i4	1.076	1.15	1.155	0.564	1.227	1.523
c1411_g1_i1	1.334	0	3.868	1.534	0	0
c95887_g1_i1	0	0	0	0	0	1.554
c57974_g2_i1	1.297	1.784	1.26	0.931	1.622	1.638
c25884_g1_i1	0.396	1.133	0.77	0.996	0.406	0.651
c60130_g18_i1	0.469	0.093	0.368	0	0.203	0.105
c57697_g1_i2	0.653	0	0.63	1.534	0	0
c57227_g3_i3	0	0.609	0.508	0.433	0.886	1.271
c51685_g1_i3	0.12	0.144	0.228	0.118	0.256	0.452
c40551_g1_i1	0	0	0	0	0	0
c96401_g1_i1	0	0	0	0.721	0	0
c69315_g1_i1	1.086	0.651	1.234	0.944	1.185	0.851
c26504_g1_i1	0.294	0.144	0.289	0.393	0.16	0.168
c119168_g1_i1	0	0	0.341	0	0	0
c71939_g1_i1	0	0	0	0	0	0
c59528_g5_i1	0.322	0.913	0.621	1.18	2.305	0.347
c133315_g1_i1	0.11	0.076	0.079	0.052	0.203	0.347
c110596_g1_i1	0	0	0	0	0	1.113
c60458_g2_i3	2.466	2.156	2.258	1.376	2.572	1.911
c29280_g1_i1	0	0	0	0	0	0
c86955_g1_i1	0	0	0.21	0	0.448	0.231
c112721_g1_i1	149.814	277.991	195.79	58.287	80.143	68.948
c56329_g4_i1	1.159	1.226	0.866	0.76	0.928	1.313
c114937_g1_i1	2.098	1.184	0.98	0.721	0.587	0.746
c60097_g2_i1	0	0	0	0.341	0.576	1.218
c160334_g1_i1	0	0	0	1.311	0	0
c31516_g1_i1	0	0	0	0	0.523	0
c102085_g1_i1	0.166	0.161	0.158	0	0.683	0.179
c48356_g1_i1	2.493	0	3.588	0.721	1.836	2.867
c57946_g3_i7	0.304	0.321	0.455	0.682	0.352	0.263
c11923_g1_i1	0	0	0.516	0	0.534	0
c60081_g1_i5	0	0	0.193	0	0	0
c48896_g1_i1	4.784	4.271	4.918	7.143	6.467	6.889
c77298_g1_i1	0	0	0.096	0	0.213	0
c13592_g1_i1	0.616	0.347	0.578	1.075	2.316	1.376
c61657_g1_i1	0.322	0.161	0.166	9.594	5.517	5.649
c50133_g1_i3	0	0	0	0.367	0.48	0.326
c67303_g1_i1	8.298	11.129	8.515	47.592	34.384	33.298
c95343_g1_i1	0	0	0.709	0	0	0
c76166_g1_i1	1.398	0.829	1.409	1.507	1.579	1.733
c57736_g1_i2	0	0	0	0	0	0
c105267_g1_i1	0	0	1.969	0	0	0
c85676_g1_i1	0	0.093	0	0.131	0.107	0.326
c70817_g1_i1	0	0.507	0.525	0	0.555	0.588
c25415_g1_i1	0	0.812	0	0.354	0.299	0
c146924_g1_i1	0	0.651	0	0	0	0
c128265_g1_i1	0.083	0.228	0	0.105	0	0.452
c117476_g1_i1	0.258	0	0	0.315	0	0
c57726_g1_i2	0.672	0.786	0.473	0.249	0.331	0
c42636_g1_i1	5.695	5.835	5.933	4.692	8.036	7.403
c17034_g1_i1	17.407	16.541	17.239	11.089	16.968	18.135
c60232_g10_i2	0	0	0.245	0	0	0
c59900_g2_i2	19.67	20.888	20.179	23.842	23.84	20.403
c19237_g1_i1	2.309	2.85	1.899	1.049	2.785	1.922
c2410_g1_i1	0.727	0.558	0.28	0.747	1.217	0.966
c133341_g1_i1	0	0.55	1.146	0	0	0
c110198_g1_i1	1.03	0	0	1.193	0	0
c78635_g1_i1	0	0	0	0.747	0	0
c59761_g1_i7	1.325	2.427	2.441	0.917	3.554	3.213
c20638_g1_i1	0	0.144	0	0.197	0	0
c120929_g1_i1	0.212	0	0	0.262	0	0.452
c101717_g1_i1	0	0	2.056	0	0	1.134
c25602_g1_i1	0	0	0	0	0	0
c57215_g2_i1	0.662	2.452	1.269	1.56	1.334	2.121
c98594_g1_i1	1.178	0	1.138	0	0	0
c68099_g1_i1	0.184	0.186	0.368	0.079	0.331	0.21
c60385_g7_i2	28.327	26.427	23.837	30.946	23.691	27.323
c38460_g1_i2	0.754	1.328	0.604	0.616	1.121	1.575
c46973_g1_i2	0	0.245	0.42	0	0.224	0.368
c63526_g1_i1	94.126	119.562	110.733	23.383	27.01	17.557
c45966_g1_i1	1.702	1.573	0.823	0.996	0	0
c84916_g1_i1	0	2.537	0	0	0	0
c76071_g1_i1	0	0	0	0	1.793	1.68
c23053_g1_i1	0	1.514	0	0	0	0
c21402_g1_i1	0	0	0	0	0.459	0.242
c13482_g1_i1	0.322	0.161	0.893	0.865	0.608	0.924
c78749_g1_i1	0	0.533	0	0.682	0	0
c128723_g1_i1	0	0.144	0.149	0	0.309	0.326
c136429_g1_i1	0	0	0	0	0.576	0.924
c60207_g4_i1	1.398	1.962	1.243	1.153	1.067	1.785
c8770_g1_i1	0.865	0.406	0	0.524	0	0.462
c151587_g1_i1	0	0.355	0.184	0	0.192	0
c121931_g1_i1	0.285	0.211	0.403	0.341	0.16	0.336
c7851_g1_i1	0	0	0.481	0	0	0.273
c9495_g2_i1	0.258	0.254	0.193	0	0	0.294
c15042_g1_i2	0	0	0	0	0	0
c11430_g1_i1	0	0	0	0	0	0
c8627_g1_i1	0	0	0	0	0	0
c67505_g1_i1	0	0.347	0.175	0	0	0
c58091_g1_i5	0.386	0.203	0.131	0	0	0.116
c160611_g1_i1	0	0	0	0	0	0
c105608_g1_i1	0	0	0	1.665	0	0
c150241_g1_i1	0	0.693	0	0.878	0.758	0
c25224_g1_i1	6.403	6.546	6.274	7.405	9.188	11.435
c58679_g1_i1	0	0	1.208	0	1.249	1.334
c27323_g1_i1	0	0	0	0	3.063	0.809
c73755_g1_i1	0.34	0.321	0.333	0	0	0
c55710_g1_i3	0.258	0.44	0.35	0.144	0.47	0.452
c46255_g1_i1	0.202	0.507	0.228	0	0	0
c73108_g1_i1	0	0.076	0	0	0.171	0
c60243_g1_i1	0	0	0	0.131	0	0.137
c128131_g1_i1	0	0	0	0.55	0.459	0.977
c83315_g1_i1	2.346	4.321	11.42	0	2.337	2.499
c25797_g1_i1	0	0	0	0.249	0	0
c52211_g2_i1	0.902	0.584	0.298	0.393	0.534	0.336
c44132_g1_i1	2.061	0.888	0.131	0.157	0.192	0.935
c112510_g1_i1	0.359	0.347	0.175	0	0	0.798
c83637_g1_i1	0.948	1.15	0.936	0.301	1.003	1.187
c112394_g1_i1	0	0.719	0	0	0	0
c46651_g1_i1	0	0	0	1.94	0	0
c159469_g1_i1	0	0	0	0	1.131	0
c106446_g1_i1	0	0	0	0	0.576	0.305
c43164_g1_i2	0	0.355	0.928	0.682	0.502	0.462
c128505_g1_i1	0.598	0	0.578	0	0	0
c41964_g2_i1	0	0	0	0	0	0
c3855_g1_i1	0	0	0.569	0	1.185	0
c55541_g2_i3	0	0.389	0	0.079	0.128	0.252
c40350_g2_i1	1.224	0.397	0.079	0.537	1.142	0.83
c130111_g1_i1	0	1.116	0.289	0.721	1.217	1.281
c94160_g1_i1	0	0.304	0	0	0	0.693
c84244_g1_i1	0.11	0.533	0.105	0.433	0.694	0.368
c119335_g1_i1	38.512	36.017	31.319	18.088	26.978	29.434
c56932_g3_i1	0	0	0	0.288	0.235	0.252
c110878_g1_i1	0	0.457	0	0	0	1.05
c31329_g1_i1	2.162	1.674	1.356	1.468	0.832	1.103
c83748_g1_i1	0	0.457	0	0.577	0	0
c56887_g1_i5	0.23	0	0.298	0	0.117	0
c18764_g1_i1	0.212	0.228	0.341	0.459	0.715	0.662
c77646_g1_i1	4.168	0	2.021	0	2.081	0
c60430_g2_i2	0	0	0	0	0	0
c120727_g1_i1	0.156	0	0	0	0.16	0.168
c57898_g3_i1	0	0	0.446	0	0.47	0
c4853_g1_i1	0	0	0	0	0.907	0.483
c153857_g1_i1	0.442	0	0	0	0	0.473
c137318_g1_i1	12.31	8.338	8.602	11.731	9.049	7.76
c127130_g1_i1	0	0	0.123	0.157	0.128	0.137
c55120_g4_i3	6.578	5.683	6.966	5.833	6.093	5.376
c26760_g1_i2	0	0	0	0	0	0
c60499_g3_i1	0.101	0.33	0.438	0.039	0.053	0.326
c89311_g1_i1	0.304	0	0	0	0.619	0
c103487_g1_i1	0	0	0	0.328	0	0.294
c44878_g1_i1	0.423	0.397	0.201	0	0.438	0
c112442_g1_i1	0	0	0	0	0	0
c60185_g5_i1	0	1.032	0.263	0.341	1.121	0.588
c31262_g1_i1	0.414	0.389	0.796	0	1.259	0.882
c52098_g1_i1	4.112	0	0	0	0	0
c55388_g2_i1	0	0	0	0	0.758	0
c156373_g1_i1	0	0	0	0	0	0
c14275_g1_i1	0	0	0	0	0	0.231
c58630_g3_i2	0.138	0	0	0.183	0	0.242
c71877_g1_i1	0.966	0.304	0	0	0	0
c36245_g1_i1	0.101	0.051	0.306	0	0.171	0.284
c64908_g1_i1	0	0	0	0	0.213	0.662
c39442_g2_i1	0	0	0	1.035	0.438	0.462
c57711_g1_i1	1.196	0	0.7	1.481	0.736	1.565
c63427_g1_i1	22.08	15.171	14.588	76.034	62.888	71.206
c154297_g1_i1	0	0	0	0	0	0.767
c60022_g2_i1	31.749	34.867	30.155	16.698	30.83	29.927
c24856_g1_i1	0	0	0	0	0	0
c120852_g1_i1	0	0	0.341	0.433	0	0
c60057_g12_i1	0.092	0.186	0	0.066	0.16	0.221
c51497_g1_i1	0	0	0	0	0	0
c67512_g1_i1	0	0	0	0	0	0.756
c122429_g1_i1	0.166	0.051	0.219	0	0.181	0.315
c79853_g1_i1	0.294	0	0.298	0.262	0.107	0.221
c57981_g1_i1	2.098	1.497	2.109	1.534	3.244	1.89
c48806_g1_i1	2.052	0.947	0	1.193	0	1.092
c48419_g1_i1	0.156	0.152	0.158	0.197	0	0
c80208_g1_i1	0	0	0	0	0	0
c137002_g1_i1	0.34	0.203	0.341	0	0.075	0.389
c83888_g1_i1	0.478	0.152	0.158	0	0	0.179
c141075_g1_i1	0	0	0	1.114	0	0
c108131_g1_i1	0	0	0.744	0	0	0
c56508_g1_i1	42.698	34.546	33.078	68.865	50.359	57.103
c59972_g1_i2	0	0	0	0	0	0
c23590_g1_i1	0	0	0	0	0	2.048
c58475_g1_i2	0	0	0.438	0	0.374	0.494
c142917_g1_i1	0	0	0	0	0	0
c1682_g1_i1	0.322	0.11	0.219	0.223	0.587	1.124
c102195_g1_i1	0	1.133	0	0	0	0
c139078_g1_i1	0.727	0	0	0	0	0
c58541_g4_i1	0.23	0.88	0.446	0	0.715	0.504
c2999_g1_i1	0	0	0	0	0	0
c58979_g7_i1	0	0	0	0.262	0	0.231
c60348_g1_i1	1.343	1.023	2.424	1.022	1.014	1.103
c99931_g1_i1	0.506	0.474	0	0	0	0
c20600_g1_i2	0	0	0.411	0.131	0.502	0.294
c140240_g1_i1	0	0	0	0	0	0.336
c58325_g3_i3	1.84	3.628	2.87	0.708	1.985	1.953
c91332_g1_i1	0.248	0.118	0	0	0.128	0
c59981_g1_i7	0.11	0.186	0	0.301	0	0.273
c42458_g2_i1	0.156	0.152	0.158	0.813	1.505	1.953
c155677_g1_i1	0	0	0	2.136	0	0
c93057_g1_i1	1.196	1.903	0.971	3.251	1.451	1.754
c21302_g1_i2	1.168	1.471	0.989	1.468	0.832	1.292
c54268_g1_i2	0	0.076	0.07	0.131	0.672	0.42
c58168_g4_i8	0	0.076	0	0.183	0	0.221
c39781_g1_i2	12.429	13.235	11.682	13.815	11.12	10.9
c130660_g1_i1	0.23	0.22	0	0	0.363	0
c106167_g1_i1	0	0.237	0.245	0	0	0.557
c55174_g1_i3	0.497	1.116	1.313	0.891	0.79	1.292
c144311_g1_i1	0	0	0.35	0	0	0.399
c96973_g1_i1	0	0	0	0	1.868	0
c151106_g1_i1	0	0	0	0	0	0
c58444_g6_i2	0.8	0.761	0.753	0.76	0	0.074
c140233_g1_i1	0.175	0	0	1.953	2.316	0.567
c88851_g1_i1	0.359	1.023	0	1.311	1.473	0.777
c68451_g1_i1	0.175	0.118	0.411	0.236	0.192	0.2
c44743_g1_i1	0.718	0.786	0.726	0.419	0.939	0.798
c53158_g1_i2	0.083	0.085	0.14	0	0.171	0
c1989_g1_i1	0	0	0.088	0.118	0.096	0.095
c58373_g3_i2	258.384	264.283	216.635	193.919	151.173	161.565
c52148_g1_i2	0.414	0.786	0.315	0.472	0.534	0.158
c59669_g4_i10	0	0.347	0.411	0.341	0.192	0.756
c47145_g1_i1	2.429	3.163	2.371	1.232	2.657	2.447
c42325_g2_i1	4.628	6.072	5.924	3.041	4.813	5.156
c60415_g22_i1	0.589	0.288	0.385	0	0.523	0.326
c56756_g1_i1	0.331	0.397	0.473	0.144	0.288	0.431
c119081_g1_i1	0	0	0	0	0.352	0.368
c48338_g1_i2	0.856	0.025	0.166	0.249	0	0.473
c29602_g1_i1	0	0.457	0	0	0	0
c135613_g1_i1	0	0	0.236	0	0	0
c37768_g1_i1	0	0	0	0	0.416	0.284
c58761_g3_i2	0.745	0.068	1.103	1.52	0.181	0.242
c11162_g1_i1	1.969	0	0	0	0	0
c57412_g1_i6	0	0	0.376	0	0.608	0.851
c37224_g1_i1	2.686	3.298	3.063	3.264	3.18	5.828
c60489_g1_i2	0.23	0.364	0.411	0.275	0.48	0.494
c60410_g2_i3	0.892	1.082	1.155	1.809	1.974	1.638
c86531_g1_i1	0	0	0	0	0	0
c90772_g1_i1	0.423	0.795	0.429	0.577	0.117	0.672
c54630_g1_i1	0	0.304	0	0	0.117	0
c140672_g1_i1	0.221	0	0.07	0	0.32	0.252
c46095_g1_i1	0	0	0	0.262	0.438	0.231
c44700_g2_i1	0	0	0	0	0	0
c2650_g1_i1	0.957	0.507	0.586	2.359	1.11	2.762
c6130_g1_i2	14.095	16.812	14.815	6.409	9.167	8.653
c18753_g1_i1	0.405	0.584	0	0.76	0.213	0.221
c99473_g1_i1	0	0	0	0	0	1.449
c55913_g1_i5	0	0	0	0	0	0.074
c96642_g1_i1	0	0	0.245	0.315	0	0
c35098_g1_i1	0	0	0	0	2.209	0
c51341_g2_i3	0.589	0.575	0.91	0	0.448	0.546
c55949_g1_i1	6.854	7.949	6.336	5.348	6.755	6.847
c34109_g1_i1	5.952	6.199	5.032	6.331	8.783	8.705
c78602_g1_i1	0.221	0.211	0.543	0	0	0.494
c51443_g1_i1	0.469	0.33	0.613	0.957	0.971	0.861
c146669_g1_i1	0	0	0.464	0	0	0
c55877_g2_i2	0.092	0.085	0.096	0	0	0.2
c44757_g2_i1	0	0	3.824	0	0	0
c115489_g1_i1	0.322	0	0	0.393	0	0
c108230_g1_i1	0	0	0	0	0	0
c70940_g1_i1	0	0.051	0.105	0.406	1.142	0.62
c144508_g1_i1	1.868	0	0	0	1.868	0
c111884_g1_i1	42.642	44.28	41.881	53.424	43.241	43.799
c100088_g1_i1	0	0	0	0	0	0.924
c3790_g1_i1	2.723	0	0	0	0	0
c6931_g1_i1	0.193	0.178	0.551	0.236	0.79	0.42
c43223_g1_i2	0	0	0	0	0	0
c142494_g1_i1	0	0	0	1.442	0	0
c52895_g1_i2	0.028	0.178	0	0.026	0	0.011
c104035_g1_i1	0	0	0	0	1.622	0
c13005_g2_i1	0.156	0.304	0	0	0.331	0.357
c128876_g1_i1	0.359	0	0	0	0.374	0
c153997_g1_i1	0	0	0	0	0	0
c108551_g1_i1	0	0	0	1.035	0.438	0
c83408_g1_i1	3.965	0.609	1.269	0.773	0	0
c59816_g1_i3	0.074	0.068	0	0.485	0.395	0.578
c156405_g1_i1	0	0	0	0	0	0
c9231_g1_i1	0.377	0.118	0.49	0	1.056	0.284
c59629_g8_i3	0	0	0.263	0.341	0.277	0
c48967_g1_i4	0.175	0.321	0.079	0.354	0.502	0.389
c75925_g1_i1	0	0	0.193	0.249	0	0
c109025_g1_i1	0	0	1.881	0	0	0
c77274_g1_i1	0	0	0.359	0.904	0	0.399
c132857_g1_i1	0.681	0	1.96	0	0.683	0
c43905_g1_i2	0.046	0.118	0.096	0.341	1.707	1.239
c67103_g1_i1	0.414	0.786	0.201	0	0.427	0
c302_g1_i1	1.095	1.032	0	0	0	0
c158640_g1_i1	0	0	0.376	0	0	0.83
c124797_g1_i1	0	0	1.593	0	0	0
c33517_g1_i1	1.932	1.108	1.129	0.97	0.598	0.641
c18235_g2_i1	0.138	0.203	0.07	0	0.299	0.074
c101794_g1_i1	0	0	0.166	0	0	0.767
c52656_g2_i1	5.943	4.871	4.918	7.956	5.389	8.758
c140738_g1_i1	0.083	0	0.236	0.105	0.341	0.273
c59453_g4_i1	0	0.271	0.359	0.642	0.79	0.704
c134807_g1_i1	0	0.203	0	0.262	0	0.231
c147316_g1_i1	0	0	0	0.144	0	0.483
c70209_g1_i1	0	0.271	0.56	0	0	0.315
c19489_g1_i1	0.451	0.846	0.866	0.537	0	0.966
c59534_g6_i4	0.193	0.448	0.665	0.157	0.651	0.935
c121456_g1_i1	0	0	0	0	0	0
c44070_g2_i1	1.417	1.015	1.199	3.67	2.529	2.667
c147636_g1_i1	0	0	0	0	0.587	0
c129079_g1_i1	0	0.059	0	0.079	0.064	0.693
c159995_g1_i1	0	0	0	0	0	0
c158164_g1_i1	0.837	0.778	0.805	0	0	0
c42725_g1_i1	0	0.465	0	0	0	0
c123329_g1_i1	0	0	0	0.197	0.075	0.168
c20469_g2_i1	0.497	0	0.481	4.745	7.043	8.527
c63995_g1_i1	0.184	0.186	0.184	0	0.149	0.21
c52014_g2_i1	0.267	0	0	0.328	0.277	0.294
c81743_g1_i1	0	0	0	0	0	0
c154343_g1_i1	0	0	0	0	0	0.641
c22844_g1_i1	0	0.499	0	0	0	0
c41985_g1_i1	0.432	0.279	0.28	0	0	0
c78579_g1_i1	0.156	0	0.158	0	0.171	0.179
c7572_g1_i1	0.147	0.254	0.289	0	0.16	0.336
c72225_g1_i1	0	0	0	0	0.736	0
c60408_g1_i9	0	0	0	0	0	0
c83959_g1_i1	0	0	0.403	0	0.427	0
c58847_g6_i2	0.276	0.567	0.455	0.459	1.035	1.596
c98771_g1_i1	0	0	0	0	0	0
c148290_g1_i1	0.248	0.237	0.735	0.616	0	0.273
c141766_g1_i1	0	1.674	0	0	0	1.932
c52320_g1_i5	0	0	0.621	0	0	0.746
c43295_g1_i1	3.091	4.211	3.299	0.668	1.729	1.418
c158607_g1_i1	5.308	0	0	0	0	0
c42916_g1_i6	0.423	0.44	0	0.105	0	0
c75589_g1_i1	0.304	0.567	0.289	0.367	0	0
c103542_g1_i1	0	0	0	0.472	0	0.42
c11987_g1_i1	0	1.598	0	0	0	0
c46651_g3_i1	0.304	0	0.149	0	0.16	0.84
c148946_g1_i1	0	0	0.403	0	0	0.221
c83716_g1_i1	0	0	0	0	0.587	0.62
c39961_g2_i1	0.984	0.321	1.059	0.865	0.79	0.746
c54547_g1_i7	0.451	0.144	0.289	0.433	0	0
c52947_g1_i7	0	0.584	1.173	0	0	0
c4127_g1_i1	0	0.186	0.376	0	0.406	0
c125910_g1_i1	0.212	0	0	0.275	0.448	0
c120044_g1_i1	0	0	0	0	0	0
c113733_g1_i1	64.097	59.028	51.253	77.581	44.522	45.983
c61329_g1_i1	14.343	12.609	12.041	21.233	14.417	17.704
c59062_g4_i3	0	0.288	0.254	0	0	0.326
c144051_g1_i1	0	0.211	0.105	0.288	0	0.252
c59365_g2_i1	0.202	0	0	0	0.213	0.683
c124370_g1_i1	0	0	0	0	2.412	0
c57222_g1_i4	0	0.085	0.298	0.262	0.672	0.326
c48064_g1_i1	0.175	0	0.166	0	0	0.567
c48504_g2_i2	0	0	0	0	1.675	0
c128296_g1_i1	0.11	0.321	0.219	1.717	3.383	3.822
c26397_g1_i1	1.159	0.364	0.744	2.923	2.006	1.943
c63080_g1_i1	24.233	27.087	27.154	20.683	17.875	14.964
c144150_g1_i1	0	0	0	0	0.309	0.651
c19532_g1_i1	0.681	0.381	0.385	1.284	3.233	1.103
c39316_g1_i1	0	0	0	0	0	0
c99622_g1_i1	0	0	1.208	0	1.249	0
c100504_g1_i1	0	0.651	0	0	0.704	0
c68855_g1_i1	0	0	0	0	0.779	0.83
c65435_g1_i1	1.481	1.615	1.654	3.185	3.298	2.321
c83188_g1_i1	0	0	0	0	0.203	0.221
c2025_g1_i1	0	0	0	0	0	0
c14531_g1_i1	10.718	9.658	8.462	4.732	9.871	6.626
c68240_g1_i1	0	0.304	0	0.131	0.555	0
c54870_g1_i6	0	0	0	0.917	0	0
c130411_g1_i1	0	0.355	0.245	0	0.256	0.83
c52626_g1_i2	0.331	0.313	0.648	0	0.683	0.725
c35556_g1_i1	0.948	0.829	0.901	0.498	1.377	0.956
c34714_g1_i2	0	0	0.464	0	0	0
c71386_g1_i1	0	0	0.394	0	0	0
c145372_g1_i1	0.819	0.761	0.796	0.97	0.822	0
c128598_g1_i1	0	0	0	0	0	0
c129475_g1_i1	0	0	0	0	1.675	0
c12747_g1_i1	0	0	0	0	0	0
c60501_g1_i10	0.221	0.211	0	0	0.224	0.242
c21813_g1_i1	0	0	0	0	0	0.273
c47164_g2_i1	0	0.533	0.551	0	0.576	0
c28504_g1_i1	0.166	0.237	0.166	0.197	0.309	0.242
c77906_g1_i1	1.858	2.444	2.686	1.284	2.529	3.297
c25324_g1_i1	2.631	0.981	0	3.133	3.724	1.691
c74058_g1_i1	0	0	0	0	1.387	0
c107490_g1_i1	0	0	3.527	0	0	0
c95201_g1_i1	0	0	0.464	0	0.245	0.263
c53990_g1_i1	0.12	0.381	0.105	0	0.683	0.557
c15175_g1_i1	0.34	0	0.333	0	0.352	0.368
c59881_g1_i1	0.736	0.541	0.551	0.904	1.003	0.641
c44921_g1_i1	0.764	0.524	1.059	0.773	0.832	0.767
c123910_g1_i1	0	0.093	0.14	0	0.16	0.326
c76396_g1_i1	0.423	0.203	0	0.262	0	0.231
c59999_g2_i2	72.046	71.536	63.461	36.818	56.655	63.141
c153509_g1_i1	0	0	0	0.852	0	0.777
c85378_g1_i1	0.46	0	0.368	0	0	0
c48077_g1_i1	0	0	0	0	0	0
c56586_g3_i2	0	2.537	0.403	0.039	0	0
c122864_g1_i1	0	0.228	0	0	0	0
c54909_g1_i2	0.258	0.55	0.446	0	0	0.315
c59963_g4_i1	0.101	0.068	0.14	0	0.075	0
c25775_g1_i1	0.488	0.482	0.534	1.271	1.697	0.662
c58693_g1_i1	1.178	0.846	0.508	0.865	1.313	1.208
c33262_g1_i1	0.212	0.101	0.105	0.144	0	0.242
c78693_g1_i1	0	0	0	0.301	0.128	0.399
c85761_g1_i1	0	0	0.499	0	0.715	0
c28470_g1_i1	25.401	25.201	25.614	34.943	37.489	38.958
c141774_g1_i1	0	0.347	0	0	0.374	0.399
c39150_g1_i1	0.635	0.575	0.648	0.406	0.619	1.04
c126186_g1_i1	0	0	0.516	0	0.544	0
c88862_g1_i1	0	0	0	0.157	0.245	0.137
c57786_g5_i7	0	0.304	0.289	0.341	0	0.378
c47070_g2_i1	0	0	0	0	0	0
c138868_g1_i1	0.276	0.271	0.14	0	0.438	0.462
c56569_g1_i4	0.239	0.905	0.508	0.21	0.758	0.41
c78899_g1_i1	0	1.979	0	0	0	0
c51805_g3_i1	0.34	0.981	1.33	0.642	2.657	1.88
c60276_g6_i1	0	0	0	0	0.192	0.168
c157764_g1_i1	0	0	0.21	0	0	0.462
c41086_g2_i2	0	0	0	0	0.235	0
c20611_g1_i1	0	0	0.158	0	0	0.179
c124999_g1_i1	0.589	0	0.193	0	0.203	0.221
c51554_g1_i2	10.387	7.535	7.097	12.989	11.141	10.69
c58191_g4_i1	0.635	0	0.613	0	0	0
c137592_g1_i1	0	2.131	0	1.337	0	0
c3961_g1_i1	0	0.465	0	0	0	0.263
c54387_g1_i1	0	0	0	0	0.523	0.074
c147680_g1_i1	0.994	0	0.954	0	0	0
c87338_g1_i1	0.193	0	0.193	0	0	0.431
c55432_g1_i1	2.732	2.562	1.943	2.648	2.348	1.617
c131822_g1_i1	1.049	0	0.508	0.328	0	0.567
c153399_g1_i1	0	0	0	0	0.843	0.893
c44967_g1_i1	0	0	0	0	0.395	0
c61174_g1_i1	100.419	96.754	79.536	57.566	47.435	51.59
c158774_g1_i1	0	0	2.083	0	0	2.289
c23939_g1_i1	1.122	0.541	0.551	1.416	0.971	0.83
c18447_g1_i1	1.904	1.336	0.455	3.408	1.441	1.533
c96140_g1_i1	0	0	0	0	0.619	0.662
c89590_g1_i1	0	2.165	0	0	0	2.499
c147409_g1_i1	0.166	0	0	0.21	0.171	0.179
c40608_g1_i1	0.322	0	0	0	0.374	0
c136827_g1_i1	2.502	0	0	0	0	0
c7114_g1_i1	0	0	0	0.446	0	1.575
c4948_g1_i1	0	0.152	0.158	0.197	0.662	0.179
c112742_g1_i1	10.884	11.797	11.079	5.138	6.627	6.122
c91698_g1_i1	0	0	0.63	0	0	0
c55479_g1_i1	0.304	0.736	0.753	0.786	0.48	0.336
c14157_g1_i1	0.478	0.609	1.085	0.8	0.171	0.872
c93487_g1_i1	0	0	0	2.857	0	0
c22912_g1_i1	0	0	0	0	0	0
c19074_g1_i1	0.11	0.228	0.114	0	0.128	0.263
c134231_g1_i1	21.869	14.41	13.625	12.609	23.424	14.985
c60088_g10_i1	0.138	0	0.543	0.17	0.149	0
c140375_g1_i1	0	2.165	0	0	0	0
c53942_g4_i1	0.773	1.032	1.085	2.268	0.694	1.281
c43933_g1_i1	0.994	0	0	0	1.505	0
c80547_g1_i1	0.101	0	0.096	0.524	0.213	0
c65280_g1_i1	0.202	0.195	0	0	0	0.441
c54840_g1_i1	2.861	3.78	4.165	1.874	3.906	3.854
c50020_g1_i3	16.137	10.529	12.417	8.349	5.901	5.817
c80781_g1_i1	0	0	0	0	1.75	1.323
c43922_g1_i1	0	0.195	0	0.511	0	0
c154454_g1_i1	0	0	0	0	1.131	0
c117206_g1_i1	12.365	16.99	14.316	16.03	15.516	17.274
c46574_g2_i1	0	0	0	0	0	0.525
c93956_g1_i1	0.58	0.541	0	0	0	0
c58900_g1_i1	0.938	0.846	0.831	0.433	0.459	1.197
c57239_g1_i2	4.388	2.156	2.441	1.481	0.406	0.945
c154731_g1_i1	0	0	0	0	0	0
c67463_g1_i1	0	0	0	0	0.523	0
c118936_g1_i1	0.276	0.279	0.228	0.223	0.363	0.315
c111078_g1_i1	0	0	0	0	0	0
c57109_g1_i2	0.313	0.49	0.674	0.183	0.245	0.21
c35710_g1_i2	0	0	0.901	0	0	0
c54380_g1_i1	0.451	0	1.295	1.075	0	0
c60293_g1_i1	0	0	0	0	0	0
c53530_g1_i1	0.12	0	0	0	0	0.504
c127165_g1_i1	0.101	0	0	0	0.534	0
c152358_g1_i1	0	0	0	0	0	0
c103056_g1_i1	0	0	0	0	0	0
c17508_g1_i1	0.745	0.228	0.578	0.315	0.683	0.525
c82892_g1_i1	0	0.355	0	0	0	0
c128305_g1_i1	0.442	0.524	0.49	0.354	0.192	0.252
c12075_g1_i1	0	1.767	0	0	0	0
c26006_g1_i1	3.984	3.67	3.955	2.385	3.34	2.741
c99483_g1_i1	0	0	0	0	0.651	0
c50397_g1_i1	0	0.49	0	0	0	0
c114617_g1_i1	11.914	14.875	10.903	8.585	6.862	8.191
c42155_g1_i2	0.129	0.068	0	0	0.245	0.105
c120150_g1_i1	0.386	0.245	0.298	0.931	0.64	0.284
c30167_g1_i1	0	0	0.394	0.498	0	0.441
c114376_g1_i1	0.524	0	0	0	0.523	0
c53892_g1_i4	0	0	0	0	0	0
c56510_g8_i1	0	0.152	0	0	0.16	0
c18918_g1_i2	0	0	0	0	0	0.42
c58976_g1_i1	0.754	0.499	1.225	0	0	0
c138002_g1_i1	0.764	0	0	0	0	2.436
c58726_g1_i3	3.781	4.753	4.542	2.91	5.026	6.038
c57882_g6_i1	0.239	0	0.473	0	0.011	0
c25812_g1_i1	0	0	0	0	0	0
c29077_g1_i2	0	2.452	0	0	0	0
c29217_g1_i1	6.274	6.436	6.388	4.338	7.555	6.931
c138895_g1_i1	1.288	4.178	2.476	1.52	2.593	2.751
c5343_g1_i1	0	0	0.683	0	0	0
c5284_g1_i1	0.672	0.524	0.438	0.262	0.576	0.389
c143871_g1_i1	0	0	0	1.573	1.366	0
c123192_g1_i1	0.193	0.059	0.228	0.157	0.406	0.651
c80664_g1_i1	1.279	0	0	0	0	0
c68225_g1_i1	1.49	1.404	0.866	0.734	1.217	3.549
c34658_g3_i1	0.478	0.228	0.236	0	0.245	0.263
c142454_g1_i1	0	0	0	0	0	3.77
c31534_g2_i1	0	0	0	0	0	0.683
c46991_g1_i2	5.768	4.406	5.268	5.046	5.197	4.998
c53229_g1_i3	0	0	0.219	0	0	0
c19309_g1_i1	0.193	0.093	0.096	0	0.203	0
c78211_g1_i1	0.267	0	0.779	0	0	0.294
c63296_g1_i1	0	0	0	0	0	0.767
c69361_g1_i1	0.156	0	0.158	0	0.331	0
c58437_g13_i2	0.331	0.228	0	0.76	0.79	0.389
c5535_g1_i2	0	0	0.131	0	0	0
c55260_g1_i3	2.052	2.14	2.494	1.914	2.444	2.699
c58554_g8_i4	0.34	0.846	0.464	0.865	0.331	0.767
c138967_g1_i1	26.275	11.704	14.098	12.478	27.319	15.573
c55348_g2_i1	0.396	0.11	0.473	0	0.139	0.473
c154208_g1_i1	0	0	0.481	0.59	0	0
c26483_g1_i1	0	0	0	0	0	0.273
c36313_g1_i1	0	0	0	0	0.928	0
c78677_g1_i1	0.11	0.11	0.114	0	0.064	0
c126481_g1_i1	0.782	0	0	0	0.267	0
c59911_g1_i1	0.644	0.423	0	0.629	0.502	0.872
c102405_g1_i1	0	0	0.14	0	0.149	0.158
c43197_g1_i2	1.509	1.877	1.356	0.957	1.195	1.586
c145131_g1_i1	0	0	2.923	0	0	0
c81113_g1_i1	0.055	0.101	0.21	0.066	0.224	0.116
c45973_g1_i3	0.248	0	0.131	0	0	0
c39292_g1_i1	1.251	2.334	0.403	5.007	5.069	1.344
c16303_g1_i1	5.262	3.78	5.951	15.964	12.4	12.958
c160254_g1_i1	0	0	0.849	0	0.886	0
c123915_g1_i1	0	0	0	0	0.341	0
c54458_g1_i1	0	0	0	0	0	0
c113967_g1_i1	0	0.237	0	0.301	0.256	1.071
c129569_g1_i1	0.101	0.245	0.455	0	0.491	0.053
c30434_g1_i1	0	1.818	0	0	1.964	0
c60208_g3_i1	0	0	0	3.591	4.066	3.234
c105281_g1_i1	0	0	0	0	0	0.452
c128457_g1_i1	0.12	0.118	0.114	0	0.128	0
c56830_g1_i1	0.69	1.226	1.155	0.223	0.726	0.882
c23691_g1_i1	0	0	2.214	5.217	2.273	0
c124702_g1_i1	0	0.245	0	0	0.267	0.284
c80219_g1_i1	0.386	0.364	0	0	0	0.42
c46415_g2_i1	2.208	2.588	2.354	1.468	2.145	2.363
c51892_g1_i1	1.684	0.397	0.403	2.018	0	0.903
c9504_g1_i1	0	0	0	0	0	0
c58262_g3_i1	1.389	0.981	1.006	0	1.056	2.625
c151652_g1_i1	0.285	0.279	0	0.183	0.299	0.473
c52242_g3_i2	0.11	0.093	0.201	0	0.117	0.21
c4943_g1_i2	5.152	5.125	4.472	3.945	6.808	5.775
c24723_g1_i1	0	0.643	0	0	0	0.735
c34162_g1_i1	0	5.446	0	0	1.964	4.2
c115381_g1_i1	82.598	75.189	83.168	58.969	62.738	58.941
c57459_g1_i1	0	0	0.14	0.485	0.854	0.651
c60583_g4_i1	0.092	0	0.07	0	0.085	0.074
c133264_g1_i1	0.304	0.288	0	0	0.939	0
c66289_g1_i1	0	0	0	0.406	0.523	0.893
c57973_g4_i1	3.735	3.89	4.227	5.728	9.124	7.603
c1081_g1_i1	0	0	0	0	0	0
c58516_g1_i6	0	0	0	0	0	0
c18579_g1_i1	0	0	0.341	0	0.245	0.126
c101263_g1_i1	0	0	1.111	0	0	3.686
c31883_g1_i2	0.782	0.643	0.481	0.249	0.448	0.441
c15069_g1_i1	0.129	0.118	0.621	0	0.534	0.137
c7782_g1_i1	0.442	0	0.42	0.524	0.886	0.473
c68660_g1_i1	0	0	0	0	0.341	0.725
c72738_g1_i1	2.852	3.34	2.354	0.826	1.366	1.922
c60582_g3_i12	0	0	0	0	0	0
c103940_g1_i1	0.764	0	0	0	0	0
c60181_g1_i1	0.239	0.288	0.298	0.157	0.256	0.2
c57186_g1_i7	1.27	2.258	1.251	1.835	2.913	1.386
c59351_g6_i1	30.811	29.117	33.516	89.102	74.327	69.431
c55914_g1_i1	0.193	0.178	0.158	0.354	0.032	0.252
c4687_g1_i1	0.856	0.397	1.654	0	0	0
c43205_g1_i1	18.676	16.102	8.506	41.051	31.513	19.815
c56645_g2_i4	5.189	6.715	6.694	2.897	3.543	4.893
c50048_g1_i2	0	0.677	0	0	0.352	0
c150605_g1_i1	0	0	0	0	0	0
c13358_g1_i1	0	0	0.35	0	0	0
c50710_g1_i6	0	0	0	0.747	0	0.473
c58300_g1_i3	1.104	2.774	2.38	1.062	2.593	2.499
c57185_g4_i5	0.166	0.761	0.805	0.996	0.63	0.998
c86703_g1_i1	0	0	0	0.747	0.64	0
c77990_g1_i1	0	0	0	0	0	1.586
c40628_g1_i1	0.12	0	0	0.472	0.256	0.546
c88973_g1_i1	0	0	0	0.695	0.587	1.26
c158983_g1_i1	0	0.947	0	0	1.024	0
c107572_g1_i1	0	0	0	0	0	0
c59500_g2_i6	61.42	62.056	62.507	32.781	37.649	40.827
c56065_g1_i6	1.076	0.11	0.639	0.459	0.363	0.179
c44751_g1_i2	0.377	0.541	0.621	0.21	0.299	0
c101317_g1_i1	0	0.135	0	0	0.299	0
c44241_g1_i2	0	0.533	0	0	1.686	1.145
c49511_g3_i1	0.819	0	0.368	0.917	0	0.357
c34853_g1_i1	0.451	0.22	0	0	0	0.494
c82926_g1_i1	0.791	0.761	1.549	0	0	0
c111657_g1_i1	0	0	0	0	0.747	0
c6881_g1_i1	0	0	0.446	0	0	0
c152396_g1_i1	0	0.753	0	0	0	0
c141609_g1_i1	0.543	0.254	0.788	0.328	0.277	0.882
c127370_g1_i1	1.472	2.664	1.461	3.434	0.672	1.533
c30777_g1_i1	0	0	0.166	0	0.864	0.179
c91132_g1_i1	0.147	0	0.149	0	0.053	0
c27480_g1_i1	1.049	0	0	0	0	0
c32928_g1_i2	10.046	11.4	11.534	10.079	13.318	12.727
c151599_g1_i1	0	0.364	0	0	0	0.21
c37951_g1_i1	0	0	0	0	0	0
c142161_g1_i1	0	0	0	0	0	2.163
c60402_g1_i4	0.616	0.685	0.411	0.616	1.121	1.26
c157684_g1_i1	0	0	0	0	0	3.413
c90886_g1_i1	0	0	0	0	0	0
c63853_g1_i1	1.049	0	0	0	0	0
c35505_g1_i1	0.239	0.228	0	0	0	0
c58904_g3_i1	8.142	7.89	7.596	7.104	9.647	9.409
c77759_g1_i1	0.11	0	0.114	0.288	0	0.252
c58242_g8_i2	0.23	0.888	0.91	0.878	0.726	1.029
c20503_g1_i1	0.193	0	0.096	0.249	0.107	0.105
c47491_g1_i2	14.637	13.074	11.149	15.388	11.162	12.023
c59060_g1_i1	9.715	11.391	10.65	6.58	8.089	9.671
c136780_g1_i1	0.101	0.313	0.21	0.066	0	0.179
c156725_g1_i1	0	0	0	0	0	0
c59850_g2_i5	0.267	0	0	0.236	0.171	0.137
c59140_g2_i1	4.904	1.691	3.833	3.945	4.898	6.689
c57447_g7_i1	4.039	0.93	2.923	1.18	2.028	2.153
c152785_g1_i1	0	0	0.56	0	0	0.62
c137331_g1_i1	0	0	0.201	0	0.416	0
c123477_g1_i1	0	0	0.228	0.144	0.117	0.126
c58932_g3_i1	41.989	44.449	40.271	35.691	37.745	38.149
c56919_g1_i1	0	0.093	0	0.131	0.203	0.651
c85726_g1_i1	0.23	0	0	0	0	0.252
c48380_g2_i1	2.153	1.928	1.908	0.917	1.494	1.166
c53537_g1_i2	0.396	0.474	0	0.262	0.384	0
c153356_g1_i1	0	0	0	0	0	0.263
c144697_g1_i1	0	0	0	0	0	1.754
c59585_g2_i4	0.846	1.082	0.516	0.708	1.217	1.082
c43395_g2_i1	1.141	0.465	1.234	0.131	0.107	0
c28107_g1_i1	0.101	0	0.105	0	0.107	0.116
c3993_g1_i1	0	0	0	0	0	0
c59083_g1_i4	0.138	0.321	0.044	0.131	0.192	0.305
c46739_g1_i1	3.257	4.567	4.2	3.133	4.514	4.736
c59840_g2_i1	0.359	0.77	0.613	0.236	0.427	0.62
c55753_g1_i1	0.745	1.81	0.858	0.97	0.715	1.764
c8752_g1_i1	0.386	0.364	1.129	0.944	0.79	3.35
c10601_g1_i1	0.147	0.211	0.14	0	0.235	0.242
c26806_g1_i1	0.046	0	0.044	0.249	0.203	0.158
c146110_g1_i1	0.423	0	0	0	0	0
c100_g1_i1	0	0	0	0	2.06	0
c41056_g1_i2	0.23	0.279	0.298	0.236	0.352	0.105
c53117_g1_i1	0.69	0	1.986	0	1.387	0.735
c76170_g1_i1	0	0	0	0	0	0
c111171_g1_i1	0	0	0	0	0	0
c44638_g1_i4	0.497	0.465	0	0	1.003	0
c41107_g1_i1	30.645	35.823	30.943	45.298	94.561	78.693
c5406_g1_i1	0.46	0.296	0.429	0.577	0.736	0.483
c139511_g1_i1	0	0	0	0	0.598	0
c33630_g1_i1	0.368	0.575	0.376	0.092	0.555	0.504
c47854_g1_i2	0.212	0.051	0.131	0.315	0.192	0.641
c114910_g1_i1	0.58	0	0	0	0	1.859
c47460_g3_i1	0.267	0	0.263	0.328	0.822	1.449
c100992_g1_i1	0	0	0	0	0	0
c59592_g1_i3	0	1.438	0	0	1.761	0
c143547_g1_i1	0	2.233	2.354	0	2.412	0
c14393_g1_i1	1.84	1.243	1.356	2.975	1.195	1.995
c46241_g2_i2	0.396	0.727	0.928	1.127	0	0.641
c37333_g3_i1	0	0.161	0.166	0	0	0.378
c94054_g1_i1	0	0	2.1	0	0	1.155
c50430_g1_i3	16.441	13.446	14.386	1.992	1.825	1.208
c33377_g1_i2	0.368	1.015	0.254	0.498	0.491	1.124
c55836_g1_i1	0.074	0.118	0.035	0.052	0.128	0
c114453_g1_i1	0	0	0	0.197	0.16	0.336
c54662_g1_i3	0	0	0.201	0	0	0
c49281_g2_i1	0.101	0.211	0.21	0.105	0.256	0.242
c160919_g1_i1	0.515	0	0	0	0	0
c86958_g1_i1	0	0	0	0	0	0
c86760_g1_i1	0	0.888	0	1.114	0	1.019
c83251_g1_i1	0	0	0.648	0.275	0	0.483
c28520_g1_i1	0.193	0.364	0.184	0.236	0.203	0.21
c15722_g1_i2	0	0	0.088	0	0.096	0.105
c139428_g1_i1	0	0	1.514	0	0	0
c4544_g1_i1	0.386	0.127	0.131	0.17	0.352	0.074
c30257_g1_i1	0	0	0	0	0.566	0
c86007_g1_i1	0	0	0	0	0	1.365
c54305_g1_i1	0.166	0	0.158	0	0.171	0.546
c155957_g1_i1	0.92	0.431	0.446	0	0	0
c57462_g2_i1	0.662	0.795	0.586	0.249	0.64	0.599
c66557_g1_i1	2.981	2.748	1.444	1.717	1.494	4.767
c60179_g2_i3	0.23	0.347	0	0.511	0.181	0.672
c114825_g1_i1	0	0	0	0	1.088	0
c160824_g1_i1	0	0	0	0	0	0
c18633_g1_i1	0.129	0.127	0	0	0.139	0
c49518_g1_i2	0.754	0.533	1.251	1.101	1.473	0.872
c34948_g1_i1	0	0	0.228	0.865	0.715	1.775
c29898_g1_i2	0.819	0.397	0.796	0.157	0.299	0.389
c122966_g1_i1	0.258	0	0.123	0.668	0	0
c96392_g1_i1	0.184	0	0	0	0	0.21
c54681_g1_i1	1.196	1.353	1.278	1.127	2.028	1.512
c3456_g1_i1	4.618	3.577	4.113	8.415	9.028	6.605
c100989_g1_i1	0	0	0	0	0.534	1.145
c58888_g7_i1	0	0	0.158	0.603	0.16	0.347
c81564_g1_i1	1.26	0.397	2.03	0.511	0.427	0.452
c81286_g1_i1	13.018	15.966	15.165	11.338	11.355	13.557
c86609_g1_i1	0	0	0	0	0	1.061
c133210_g1_i1	0.221	1.497	0.219	0	0.47	0.494
c69633_g1_i1	0.248	0	0	0	0.256	0
c54044_g1_i1	0	0	3.177	0	0	0
c87567_g1_i1	0	0.431	0.219	0.852	0.47	0.494
c33132_g1_i2	0.221	0.144	0.219	0	0.672	0.284
c107757_g1_i1	0	0	0	0	0	0
c54557_g1_i4	0	0	2.319	0	0.384	0.641
c53636_g1_i3	0.101	0	0.07	0.485	0.064	0
c9250_g1_i1	0	0	0	0	0	0
c83055_g1_i1	0	0	0.158	0.197	0.171	0.179
c120354_g1_i1	0.488	0.465	0	0	0.256	0.263
c114102_g1_i1	38.769	34.225	41.689	40.344	27.895	27.638
c43169_g1_i1	0.23	0.101	0.079	0.21	0	0.231
c116178_g1_i1	0.276	0.093	0.184	0.236	0	0
c81708_g1_i1	0	0	0	0.393	0.491	0.168
c46122_g2_i1	0.782	0	1.514	0	0	4.19
c55979_g1_i1	0.322	0	0	0	0	0.137
c66068_g1_i1	0.396	0.482	0.621	0.236	0.245	0.305
c135265_g1_i1	0	0	0	0	0	0
c78002_g1_i1	0.368	1.049	0.718	0.446	0	0.399
c35903_g1_i1	0.754	0.44	0.744	0	0.47	0.168
c114042_g1_i1	0	0.22	0	0	0	0
c76779_g1_i1	0	0.169	0	0.223	0.181	0.389
c122241_g1_i1	0.184	0	0	0	0.288	0
c102127_g1_i1	0	0	0	0	0	0
c113910_g1_i1	6.256	8.025	8.208	7.943	8.74	10.312
c60629_g4_i7	17.922	15.535	14.5	19.713	15.773	19.426
c58796_g2_i8	0	0	0	0	0	0
c8213_g1_i2	0	0	0.858	1.049	0.896	0
c121025_g1_i1	0.552	0.262	0	0	0.566	0
c98471_g1_i1	0	0	0	0.668	0.277	0.294
c92867_g1_i1	0	0	1.286	0	0	0
c60451_g7_i1	0	0	0	0	0	0
c57814_g1_i2	0	0	0	0	0.16	0
c60289_g11_i2	0.524	0	0.49	0	0	0
c154000_g1_i1	0	0	0	0.8	0	0
c86660_g1_i1	0.892	0	0	0	0	0
c6369_g1_i1	0	0	0	0.38	0	0
c59348_g5_i1	0.34	0.414	0.42	0.183	0.395	0.462
c68364_g1_i1	0.856	1.04	2.013	2.372	3.746	3.602
c141629_g1_i1	1.555	1.463	6.388	4.692	1.579	3.77
c58935_g5_i1	0.138	0.203	0.184	0.131	0.352	0.336
c43437_g2_i2	0.092	0.118	0.219	0	0	0
c130232_g1_i1	0	0.228	0	0	0.245	0
c55747_g1_i1	0	0.33	0	0	0	0
c51423_g1_i1	2.484	2.579	3.273	2.346	4.418	4.347
c60063_g5_i1	2.502	2.689	2.818	1.612	3.009	2.867
c58221_g5_i1	0.534	0.44	0.735	0.17	0.139	0.053
c22048_g1_i1	0.083	0.186	0.061	0	0.075	0.2
c89107_g1_i1	0.515	0	0	0.223	0.181	0.378
c58149_g1_i1	0.129	0	0	0	0.117	0.053
c74630_g1_i1	0	1.979	0	0	0	0
c56525_g4_i3	0.202	0.668	0.543	0.197	0.619	0.704
c48268_g1_i1	0.046	0.195	0	0.066	0.288	0.294
c17553_g1_i1	4.812	5.522	5.679	5.597	5.293	5.366
c137162_g1_i1	0	0	0	0	0	0
c151220_g1_i1	0.948	0.448	0	0	0.48	0
c115344_g1_i1	1.794	1.666	2.196	2.949	2.369	3.087
c57374_g2_i1	1.674	2.292	1.216	1.206	1.889	1.586
c115814_g1_i1	0.202	0.203	0	0.537	0.331	0.462
c57823_g7_i1	0	0	0.061	0	0	0
c121144_g1_i1	0.405	0	0	0	0	0.147
c49405_g1_i1	0.902	0.423	1.741	0.537	0.918	0
c110061_g1_i1	2.346	0	0	0	0	0
c57436_g2_i2	8.05	7.958	7.666	4.614	9.146	8.674
c51211_g2_i1	0.258	0.33	0.166	0.786	0.544	0.483
c13011_g1_i1	0	0	0	0	0	0
c45218_g1_i1	0	1.353	0	0	0	0
c149060_g1_i1	0	0	0	0.236	0.203	0.21
c28555_g1_i1	0.534	0.448	0.228	0.406	0.331	0.567
c150042_g1_i1	0	1.573	0	0	0	0
c134804_g1_i1	0	0	0.42	0	0	0.462
c131887_g1_i1	3.174	5.294	3.588	0.97	2.508	1.817
c57082_g2_i2	82.745	85.38	69.963	79.822	76.761	77.37
c40220_g1_i1	0.248	0.085	0	0.223	0.181	0.189
c35092_g1_i1	0	0	0.123	0.328	0.128	0.42
c30204_g1_i1	0	0	0	0	1.334	0
c121805_g1_i1	0.552	0.178	0	0	0.192	0
c54116_g3_i1	0.239	0.389	0.403	0.524	0.256	0.179
c41224_g1_i1	2.861	3.899	3.64	1.953	3.511	3.087
c71552_g1_i1	0	0	0.499	0	0.267	0.284
c145719_g1_i1	0	0	0.516	0.629	0	0
c51410_g2_i3	0	0	0	0	0.288	0
c2545_g1_i2	0.166	0.228	0.341	0.21	0.181	0.525
c158456_g1_i1	0	0	0	0.55	0	0
c132544_g1_i1	0.423	0.068	0.14	0.38	0.309	0.242
c75750_g1_i1	0.865	0	0	1.009	0	0
c53637_g1_i1	1.371	0.736	1.435	1.311	1.056	1.313
c110983_g1_i1	0	0	0	0.537	0	0.483
c129750_g1_i1	3.137	2.368	4.48	3.932	3.33	4.557
c103388_g1_i1	0.193	0	0.184	0	0.203	0
c130432_g1_i1	0	0	0	0	0.459	0.483
c53457_g1_i1	0.322	0.195	0.21	0.236	0.075	0.284
c21066_g1_i1	1.141	0.355	0	0	0.384	0.41
c39262_g1_i1	0	0	0	0	0	0
c29213_g1_i1	0.984	0.871	0.98	0.472	1.43	2.016
c17137_g1_i1	0.138	0.262	0.543	0	0	0.609
c91658_g1_i1	0	0.736	0	0	0	0
c86665_g1_i1	0	0	0	0	0	0
c57139_g3_i1	0	0	0	0	0	1.512
c131484_g1_i1	0.699	0	0.446	0.288	0.235	0
c58211_g1_i1	1.426	0	0	4.928	15.655	1.512
c87473_g1_i1	0.12	0.118	0.123	0	0.192	0.21
c141623_g1_i1	5.456	3.653	5.636	4.234	5.144	4.61
c52874_g3_i1	0	0	0.376	0.944	0	0
c52262_g1_i1	0.239	0	0.359	0	0	0
c34118_g2_i1	0	0.178	0.359	0	0	0
c122232_g1_i1	0	0	0	0.76	0	0
c3693_g1_i2	0	0	0	0	0	0
c102744_g1_i1	0.212	0	0.201	0	0	0
c99761_g1_i1	0.276	0.093	0	0	0.203	0.21
c71019_g1_i1	0	0	0	0	0	0
c159459_g1_i1	0	4.457	2.354	2.766	2.412	2.583
c112629_g1_i1	0	0	0	0	0.715	0.756
c46234_g1_i1	7.093	6.376	6.852	5.99	8.132	7.592
c85526_g1_i1	0	0	0	0	0	0
c32492_g1_i1	1.334	1.091	1.356	0.668	0.928	0.977
c4955_g1_i1	0	0.186	0.184	0	0	0
c56506_g1_i1	0.488	0.702	0.604	0.315	1.419	0.903
c12087_g1_i1	0.598	0	0	0	0	0
c114715_g1_i1	0.156	0.152	0.315	0.21	0.171	0
c60511_g6_i1	0.745	0	0	0	0.374	0
c53388_g2_i1	0.414	0	0.14	0.459	0.149	0.315
c58950_g2_i3	0.745	0	0	0	0	0
c48469_g1_i2	0	0	0	0	0	0
c37059_g2_i1	141.074	128.129	146.611	130.035	103.055	92.418
c124166_g1_i1	2.263	1.886	4.148	3.657	4.109	4.179
c616_g2_i1	0	0	0	0	0	0
c7662_g1_i1	0	0.431	0.298	0	0.16	0
c10114_g2_i1	0.258	0	0	0.629	0	0
c59067_g4_i2	0.101	0.11	0.184	0	0.192	0.126
c64600_g1_i1	1.518	1.192	0.893	0.76	1.441	0.651
c59563_g1_i3	0.248	0.431	0.621	0.328	0.47	0.494
c55874_g2_i3	0.478	0.634	0.105	0.157	0.374	0.147
c54426_g2_i1	0.957	0.55	0.63	1.219	1.291	0.662
c79819_g1_i1	0	0	1.75	0	0	0
c54331_g1_i4	0.175	0	0	0	0.277	0.651
c20799_g1_i1	0	0	0.236	0	0.256	0
c19377_g1_i1	0.129	0	0	0.17	0	0.147
c75763_g1_i1	0.184	0.271	0.088	0.236	0.299	0.105
c112671_g1_i1	0	0	0.263	0	0	0.294
c102777_g1_i1	0	0	0	0	0	1.575
c121180_g1_i1	0	0	0	0	0.448	0
c44954_g2_i1	0.239	0.059	0.123	0.079	0.267	0
c31200_g1_i1	0	0	0.07	0.695	1.035	1.113
c6039_g1_i1	0	0	0	0	0	0
c23316_g1_i1	0	0	0	0	1.526	0
c122435_g1_i1	1.362	0	0	0	0	0
c131292_g1_i1	0	0	0	1.756	6.104	0
c42100_g2_i1	0.037	0.127	0.193	0.223	0.395	0.41
c87531_g1_i1	1.426	0.668	0	0.433	0	0
c51492_g1_i2	0	0	0	0	0	0
c51027_g1_i1	0	0	0	0	0	0
c72834_g1_i1	0.184	0	0	0.236	0.384	0
c86995_g1_i1	0	0.6	0	0.76	0	0
c56900_g3_i4	0.377	0.744	0.394	0.485	0.971	1.355
c54523_g2_i1	1.812	0.677	1.75	10.525	10.704	9.766
c81668_g1_i1	0	0	0	0	0	0
c72787_g1_i1	8.124	10.537	10.448	5.951	8.687	7.75
c88833_g1_i1	0.708	0	0.683	0	0	0.756
c58763_g1_i1	0	0	0	0	0	0
c74981_g1_i1	0	0.584	0	0	0	0
c148005_g1_i1	0	0	0.613	0	0.64	0
c76065_g1_i1	0	0	0	0	0	0
c59817_g2_i1	0	0	0	0	0	0.536
c5237_g1_i1	0.092	0.186	0.193	0.629	0.203	0.872
c85440_g1_i1	3.027	2.698	2.161	1.769	2.092	3.318
c73843_g1_i1	0	0	0.936	0	0	1.04
c22682_g1_i1	0.377	0.245	0.621	0.157	1.473	0.42
c135292_g1_i1	2.217	3.425	2.853	4.338	2.23	2.373
c55436_g3_i3	0.055	0.321	0	0.537	0	0.326
c53063_g3_i4	0.377	0.423	0.674	0.498	0.534	1.155
c58774_g2_i2	0.285	0	0	0	0	0
c45029_g3_i2	0.828	0.812	0.84	0.944	1.569	1.092
c92296_g1_i1	0	0	0	0	0.8	0
c58769_g4_i11	0.892	0.296	0	0	0	0.273
c19104_g1_i1	0.239	0.457	0.236	0.301	0	0.263
c66564_g1_i1	0	0.406	0.84	1.573	3.105	0.945
c74081_g1_i1	0	0.161	0	0	0.704	0
c57625_g1_i1	8.666	6.655	8.375	13.12	9.092	7.655
c66548_g1_i1	0.092	0.144	0.053	0.131	0.416	0.116
c55029_g1_i1	0.184	0.076	0.35	0.144	0.374	0.231
c115308_g1_i1	0	0	0	0	1.088	1.145
c134379_g1_i1	0	0	0	0	0	0
c60362_g10_i1	0.883	2.038	1.199	1.153	1.174	2.342
c59572_g3_i2	3.625	3.822	3.728	2.923	3.095	3.644
c33771_g1_i1	1.49	3.501	4.174	0.97	2.892	5.555
c57440_g2_i5	0.396	0	1.155	0	0.768	0.431
c48765_g1_i1	0.294	0.44	0.219	0.537	0.256	0.168
c147421_g1_i1	0.653	0	0.324	0	0.341	0.357
c136058_g1_i1	0	0	0	0	0	1.25
c127595_g1_i1	0	0	0	0	0	0.42
c25944_g1_i1	0.258	0	0.744	0	0	1.386
c12478_g1_i1	0	0.524	0	0	0	0
c154402_g1_i1	0	0	0	0	3.628	0
c80055_g1_i1	0	0	0	0	0	0.84
c79657_g1_i1	0	1.624	0	0	0	0
c16456_g1_i1	0	0	0	0.144	0	0.116
c138626_g1_i1	0	0	0.35	0	0	0.777
c116904_g1_i1	0.635	0	0	0	0	0
c161081_g1_i1	0	0	0	0	0	0
c58601_g7_i5	1.362	1.717	1.619	1.14	1.302	1.103
c146483_g1_i1	0.175	0.169	0.35	0	0	0
c74732_g1_i1	0.442	0	0.21	0	0.224	0.483
c127102_g1_i1	0	0.786	0	0	0.854	0.903
c1233_g1_i1	0	0	0.971	0	0	0
c85147_g1_i1	0	0	0.735	0	0	0
c54134_g2_i1	0.948	1.708	1.846	0.59	0.395	1.617
c124938_g1_i1	0	0	0	0	0	0
c108423_g1_i1	0	0	0	0	0	5.691
c151425_g1_i1	0	0	0	0	0	0
c72261_g1_i1	0	0.448	0.184	0.118	0.096	0
c64907_g1_i1	0.046	0.127	0.088	0.118	0.235	0.105
c100786_g1_i1	0.469	0.44	0	0	0	0
c75785_g1_i1	0	1.48	0	0	1.601	0
c64435_g1_i1	0	0.6	0.306	0	0.32	0
c100095_g1_i1	0	0	0	0	0	0
c43928_g2_i1	0	0.397	0	0	0.427	0
c60413_g2_i1	0.11	0.211	0.166	0	0.053	0
c59894_g2_i5	0	0.211	0.823	0.406	0.213	0.189
c141477_g1_i1	0	0.397	0	0	0	0
c106692_g1_i1	0	0.321	0.324	0	0.341	0.368
c59219_g5_i1	0.184	0.304	0.49	0.17	0.534	0.977
c58046_g9_i10	0.11	0.135	0.166	0.118	0.256	0.336
c155930_g1_i1	0.451	0.423	0	0	0	0.483
c39962_g1_i1	0	0	0	0.773	0	0
c20188_g1_i1	7.369	8.313	7.097	6.029	10.053	8.674
c4116_g1_i1	0	2.816	0	0	0	0
c160757_g1_i1	1.306	0	0	0	0	0
c67984_g1_i1	0	0	0	0	0.203	0.21
c58180_g1_i4	0	0	0	0	0.235	0.137
c27346_g1_i1	0	0.381	0.394	0	0	0
c147276_g1_i1	1.178	0	0.569	0	0	0
c124644_g1_i1	0.129	0.195	0.201	0.092	0.213	0.147
c42225_g3_i1	0	0	0	0	0.448	0
c70848_g1_i1	0	0	0	0.773	0	0
c87875_g1_i1	0.396	0	0.376	0	0.395	0.42
c73715_g1_i1	0.083	0.076	0.315	0	0	0
c53501_g1_i2	0.478	0	0	0.577	0.48	0.2
c58615_g1_i1	0	0	0	0.708	0.886	0.945
c42425_g2_i1	0.267	0.051	0.219	0.079	0.117	0.189
c125698_g1_i1	0	1.97	1.033	0	1.067	0
c70134_g1_i1	1.279	0	2.468	0	0	0
c115183_g1_i1	11.988	14.41	10.781	19.425	19.87	23.48
c110605_g1_i1	0	0.516	0	0	0.566	0
c20439_g2_i1	0.396	0.778	0.595	0	0	0
c69856_g1_i1	0	0	0.359	0	0.384	0
c53012_g2_i1	0	0.237	0	0	0	0.546
c131413_g1_i1	0	0.567	0	0	0	1.953
c42680_g1_i1	8.924	8.321	8.891	9.136	9.252	8.296
c56422_g1_i8	0	0.524	0.088	0	0.341	0.273
c33720_g1_i1	3.119	3.061	2.844	3.028	4.792	3.948
c153443_g1_i1	1.306	0	0	0	1.302	0
c67793_g1_i1	2.291	0.533	1.103	0	2.305	0
c44276_g1_i1	0.184	0.372	0.376	0	0.203	0.315
c52238_g1_i2	0.046	0.025	0.026	0.105	0.79	0.242
c127076_g1_i1	1.914	1.201	0.621	0.773	0.651	0.347
c123091_g1_i1	0	0	0	0	1.174	1.25
c58264_g4_i2	0.101	0	0	0.498	1.462	1.239
c115930_g1_i1	0	0	0	0.354	0.288	0.158
c129965_g1_i1	0.083	0	0.088	0.118	0.096	0.095
c123199_g1_i1	0	0.178	0.184	0	0	0
c125153_g1_i1	0	0.973	0	0	0	0.557
c124253_g1_i1	1.049	0	0	0	0	1.113
c6038_g1_i1	1.178	0	0	0	0	0
c149658_g1_i1	0	0	0	0	0.309	0.326
c42241_g1_i1	2.116	2.579	2.52	2.294	3.874	4.463
c145053_g1_i1	0.432	0	0.14	0	0	0
c137705_g1_i1	0	0	0	0	0	0.63
c48872_g1_i1	0	0.567	0	0	1.163	0
c60079_g2_i2	10.488	12.914	10.86	12.229	9.306	9.671
c19451_g1_i2	1.113	0.516	0	0	0	0.599
c24310_g1_i2	11.012	18.698	8.978	11.6	6.318	10.396
c20247_g1_i1	0	0.913	0	0	0.331	0
c141578_g1_i1	0	0	0	0	0	0
c83080_g1_i1	0	1.674	0	0	0	0
c48862_g2_i1	0.046	0.093	0.315	0.118	0.245	0.053
c93374_g1_i1	0	0	0.438	0	0	1.47
c77451_g1_i1	0	0	0	0	0	0
c142017_g1_i1	0	0	0	0	1.281	0
c11562_g1_i1	3.708	4.118	4.235	3.172	5.357	5.261
c59065_g2_i1	0	0	0	0	0	0
c109638_g1_i1	0	0	0	0	0	0
c22214_g1_i1	0	0.288	0	0	0	0
c117240_g1_i1	0	0	0	0	0	0
c8195_g1_i1	0.184	0	0.534	0.223	0.374	0.2
c59568_g4_i1	0	0	0	0	0.939	0
c40719_g1_i2	0.46	0.423	0.07	0.8	0.128	0.851
c45145_g2_i3	1.582	1.167	1.164	0.131	0.651	0.284
c111022_g1_i1	0.442	0.406	0	0	0	0.473
c11306_g1_i2	0	0	0	0	0.16	0
c43317_g1_i2	0.883	0.829	1.339	0.695	1.046	1.218
c58163_g2_i1	0.653	0	0.63	0	0	0
c59781_g2_i2	0.184	0	0.21	0.079	0.395	0
c155485_g1_i1	0.736	0	0	0	0.747	0
c58308_g3_i1	1.592	0.668	1.26	0.524	1.857	1.481
c55733_g1_i1	0	0	0.149	0	0	0
c17713_g2_i1	0.276	0	0	0	0.277	0.294
c30574_g1_i1	0.11	0	0	0	0.224	0.242
c128819_g1_i1	9.605	8.288	7.359	1.901	5.09	4.967
c82637_g1_i1	0	0	0	0.773	0	0.693
c57124_g1_i1	4.885	4.009	3.334	7.458	6.894	5.733
c29924_g1_i3	0	0	0.429	0	0	0
c118645_g1_i1	0.377	0.093	0.28	0	0.096	0
c6194_g1_i1	0.414	0.135	0.35	0	0.075	0.315
c58962_g2_i2	0	0	0	0	0.245	0
c100671_g1_i1	0.948	0	0	0	0	0
c52096_g1_i1	0	0.144	0.079	0	0.16	0.336
c26721_g1_i1	15.889	17.615	15.681	15.335	16.093	17.631
c128532_g1_i1	0	0	0	0.315	0.534	0
c140254_g1_i1	0	0	0	0	0.982	0
c51767_g4_i2	1.141	1.226	2.03	1.796	1.718	2.478
c102243_g1_i1	0	0	0	0	0	0
c27765_g1_i1	0	0	0.849	0	0	0
c53070_g1_i1	0.166	0	0.376	0.105	0.32	0.168
c123273_g1_i1	0.166	0.22	0.114	0.223	0.299	0.063
c111082_g1_i1	0	0	0	0	0	0
c136611_g1_i1	0	0.203	0.201	0	0.107	0.116
c60179_g3_i3	0.258	0	0	0.052	0.726	0.725
c74478_g1_i1	0.202	0	0	0	0	0.221
c112236_g1_i1	0	0.397	0	0.183	0.288	0
c51871_g1_i2	0.248	0.11	0.446	0.052	0.235	0.42
c32429_g3_i1	5.511	6.774	7.683	3.486	4.034	4.295
c115554_g1_i1	0	0	0	0	0.982	0
c138445_g1_i1	0	0	0	0	0.096	0.21
c84477_g1_i1	0	0	0	0	3.756	0
c24394_g1_i1	0	0	0	0	0	0.452
c58749_g5_i1	0.166	0.11	0.403	0.157	0.683	0.326
c52676_g1_i1	0	0	0	0	0	0
c39292_g2_i1	8.519	7.467	8.051	10.092	8.932	8.978
c101344_g1_i1	0	0	0	0	0	1.754
c105737_g1_i1	0	0	0.14	0	0.149	0.63
c58408_g5_i4	0.101	0.372	0.193	0.105	0.224	0.336
[truncated: 214,897+ more rows]
