# Supplementary material for: The Pokeweed Leaf mRNA Transcriptome and Its Regulation by Jasmonic Acid
Source: Front Plant Sci. 2016 Mar 16;7:283. doi: 10.3389/fpls.2016.00283 (PMC4792876; doi:10.3389/fpls.2016.00283)
Supplement: Supplementary file 5 [file Data_Sheet_5.XLSX]

## Sheet: Sheet1
Data Sheet 5. Differentially expressed transcripts specific to JA treatment. Only annotated transcripts are shown. Transcripts are listed in order of decreasing abundance.
Transcript ID	Gene Name	UniProt ID	log2FPKM	log2FC	FDR
c56855_g2_i6	Albumin-2	ALB2_LATSA	7.29	15.15	7.1e-119
c115037_g1_i1	Antiviral protein I	RIP1_PHYAM	7.16	13.17	1.37e-75
c112490_g1_i1	Chlorophyllase type 0	CLH0_CHEAL	6.73	14.7	1.85e-90
c48928_g4_i2	Macrophage migration inhibitory factor homolog	MIFH_TRITR	6.61	14.25	2.17e-94
c60723_g1_i1	Protein TIFY 5A	TIF5A_ARATH	6.24	12.94	8.34e-57
c16835_g1_i1	Protein TIFY 5A	TIF5A_ARATH	6.17	13	5.09e-60
c43080_g2_i1	Protein TIFY 10A	TI10A_ARATH	5.92	14.55	1.26e-99
c66377_g1_i1	Dehydration-responsive element-binding protein 1F	DRE1F_ORYSJ	5.89	14.3	1.58e-76
c53706_g1_i1	Tryptophan synthase beta chain 2, chloroplastic	TRPB_CAMAC	5.76	14.58	1.15e-97
c60464_g1_i2	Cytochrome P450 CYP736A12	C7A12_PANGI	5.56	13.67	2.33e-70
c545_g1_i1	Protein TRANSPARENT TESTA 12	TT12_ARATH	5.53	7.29	1.03e-06
c49612_g3_i2	Probable sesquiterpene synthase	SMST_SANMU	5.52	14.19	1.43e-96
c59260_g1_i1	Jasmonate O-methyltransferase	JMT_ARATH	5.48	14.23	1.79e-100
c56855_g2_i1	Albumin-2	ALB2_PEA	4.85	13	4.4e-60
c139683_g1_i1	Xylem cysteine proteinase 1	XCP1_ARATH	4.55	8.27	1.11e-11
c58554_g4_i1	Protein TIFY 9	TIF9_ARATH	4.3	12.61	3.65e-66
c120059_g1_i1	Ethylene-responsive transcription factor 10	ERF77_ARATH	4.27	10.83	2.71e-17
c19347_g2_i1	L-ascorbate peroxidase 5, peroxisomal	APX5_ARATH	3.88	8.51	6.24e-11
c70807_g1_i1	Aromatic-L-amino-acid decarboxylase	DDC_CATRO	3.88	12.2	5.24e-51
c43679_g1_i1	Kinesin-like protein KIF3A	KIF3A_PONAB	3.49	12.28	8.52e-43
c674_g1_i1	Geraniol 8-hydroxylase	C76B6_CATRO	3.47	10.66	2.43e-33
c58875_g5_i8	Aureusidin synthase	AS1_ANTMA	3.4	12.28	3.43e-49
c59267_g5_i4	Probable LRR receptor-like serine/threonine-protein kinase At3g47570	Y3475_ARATH	3.35	12.74	1.81e-53
c69355_g1_i1	Gibberellin 20 oxidase 1-D	GAO1D_WHEAT	3.2	8.8	7.39e-16
c21492_g1_i1	Arginine decarboxylase	SPEA_BACSU	3.04	11.81	5.11e-46
c42533_g1_i2	MADS-box protein CMB2	CMB2_DIACA	2.97	9.38	2.21e-16
c60521_g5_i1	Ethylene-responsive transcription factor ERF035	ERF35_ARATH	2.84	10.39	2.02e-28
c53458_g1_i4	Trypsin-like peptidase domain protein	A0A072UEI0_MEDTR	2.74	9.86	4.67e-23
c58449_g1_i3	Spermine synthase	SPSY_ARATH	2.6	10.78	7.72e-35
c30732_g1_i1	DNA-directed RNA polymerase subunit beta	RPOB_SPIOL	2.48	7.18	7.03e-06
c120073_g1_i1	Pathogenesis-related protein PR-1 type	PR1_SAMNI	2.4	9.04	3.61e-18
c55392_g2_i2	E3 ubiquitin-protein ligase PUB23	PUB23_ARATH	2.39	10.39	5.46e-19
c56250_g2_i1	Xylem cysteine proteinase 2	XCP2_ARATH	2.33	8.81	1.25e-16
c101092_g1_i1	1-aminocyclopropane-1-carboxylate oxidase 4	ACCO4_PETHY	2.27	7.55	3.72e-08
c54877_g1_i6	Sugar transporter ERD6-like 5	ERDL5_ARATH	2.23	7.28	2.31e-06
c59367_g4_i2	Tubulin beta-3 chain	TBB3_ORYSJ	2.05	11.26	8.03e-27
c46075_g1_i2	Probable mannitol dehydrogenase	MTDH_MESCR	1.99	9.97	4.5e-22
c31657_g1_i1	Dehydration-responsive element-binding protein 1A	DRE1A_ARATH	1.97	9.41	2.16e-21
c40875_g1_i3	UDP-glycosyltransferase 85A2	U85A1_ARATH	1.96	9.03	6.71e-15
c130825_g1_i1	Thioredoxin H2	TRXH2_ARATH	1.95	9.16	2.19e-17
c125566_g1_i1	Geraniol 8-hydroxylase	C76BA_SWEMU	1.94	8.44	2.65e-12
c123827_g1_i1	Chitinase 2	CHIT2_TULBA	1.86	7.74	6.21e-09
c59451_g9_i4	Codeine O-demethylase	DIOX3_PAPSO	1.86	9.92	1.26e-22
c45918_g1_i4	Purine permease 3	PUP3_ARATH	1.84	7.07	6.83e-06
c58875_g5_i7	Polyphenol oxidase, chloroplastic	PPO_MALDO	1.73	11.21	2.13e-37
c59579_g6_i2	Short-chain dehydrogenase reductase 2a	SDR2A_ARATH	1.71	8.55	3.11e-13
c59535_g13_i2	Chitinase 2	CHIT2_TULBA	1.7	9.66	1.6e-24
c674_g1_i2	Geraniol 8-hydroxylase	C76B6_CATRO	1.69	9.59	8.13e-24
c53458_g1_i5	Trypsin-like peptidase domain protein	A0A072UEI0_MEDTR	1.55	9.34	3.05e-21
c51485_g1_i3	F-box protein PP2-A13	P2A13_ARATH	1.5	9.54	3.12e-24
c56250_g2_i2	Xylem cysteine proteinase 1	XCP1_ARATH	1.49	9.82	4.32e-25
c50228_g2_i1	3,7-dimethylxanthine N-methyltransferase	DXMT1_COFAR	1.45	7.35	0.000122179
c53458_g1_i2	Trypsin-like peptidase domain protein	G7KBB1_MEDTR	1.43	8.21	1.95e-10
c56250_g2_i3	Xylem cysteine proteinase 1	XCP1_ARATH	1.42	9	7.55e-16
c53320_g2_i2	4-coumarate--CoA ligase-like 5	4CLL5_ARATH	1.37	9.44	1.39e-18
c53998_g1_i1	CBL-interacting serine/threonine-protein kinase 21	CIPKL_ARATH	1.3	8.32	1.72e-12
c58444_g3_i3	E3 ubiquitin-protein ligase RING1	RING1_GOSHI	1.25	10.81	2.03e-29
c57140_g1_i7	Glycosyltransferase-like At3g57200	GLYT7_ARATH	1.24	9.82	1.43e-24
c57996_g1_i8	Caffeoyl-CoA O-methyltransferase	CAMT_STELP	1.23	8.9	5.85e-16
c56317_g1_i9	Alkaline/neutral invertase C, mitochondrial	INVC_ARATH	1.15	10.68	7.16e-17
c53041_g1_i1	Probable carotenoid cleavage dioxygenase 4, chloroplastic	CCD4_ARATH	1.08	8.05	4.79e-09
c15293_g1_i1	7-deoxyloganetin glucosyltransferase	UGT2_GARJA	0.98	6.75	0.000136424
c53178_g1_i3	Putative sugar transporter ERD6-like 13	EDL13_ARATH	0.96	7	1.94e-05
c40875_g1_i2	UDP-glycosyltransferase 85A1	U85A1_ARATH	0.93	8	3.61e-10
c32641_g1_i3	Cytochrome P450 CYP72A219	C7A29_PANGI	0.92	8.61	7.36e-12
c21045_g1_i1	Polygalacturonase QRT3	QRT3_ARATH	0.9	9.3	1.9e-20
c59063_g3_i10	Uncharacterized calcium-binding protein At1g02270	YC22_ARATH	0.86	9.16	3.3e-14
c59034_g5_i3	PHD finger-containing protein DDB_G0268158	Y8158_DICDI	0.81	10.24	1.16e-14
c37661_g1_i3	Thaumatin-like protein 1	TLP1_PRUPE	0.74	7.11	3.1e-05
c24499_g1_i1	Auxin-binding protein ABP19a	AB19A_PRUPE	0.73	7.76	8.43e-09
c34046_g2_i1	Ethylene-responsive transcription factor 1B	ERF92_ARATH	0.73	6.48	0.000158956
c56128_g1_i4	Protein TIFY 9	TIF9_ARATH	0.7	9.92	1.34e-09
c55392_g2_i1	E3 ubiquitin-protein ligase PUB22	PUB22_ARATH	0.69	8.68	8.64e-13
c56250_g2_i4	Xylem cysteine proteinase 1	XCP1_ARATH	0.63	8.09	4.07e-10
c58554_g4_i2	Protein TIFY 9	TIF9_ARATH	0.59	8.98	1.22e-18
c40875_g1_i4	7-deoxyloganetin glucosyltransferase	UGT2_GARJA	0.58	8.17	1.04e-10
c32853_g2_i1	Heat stress transcription factor B-3	HSFB3_ARATH	0.57	7.26	5e-07
c57140_g1_i3	Glycosyltransferase-like At3g57200	GLYT7_ARATH	0.56	8.75	3.02e-14
c46027_g2_i1	Leucine-rich repeat receptor protein kinase EXS	EXS_ARATH	0.54	8.52	6.42e-09
c56967_g1_i1	Transcription initiation factor IIB	TF2B_SOYBN	0.54	7.35	3.04e-05
c32695_g1_i2	Protein LURP-one-related 17	LOR17_ARATH	0.52	7.91	6.08e-09
c40875_g1_i1	7-deoxyloganetin glucosyltransferase	UGT2_GARJA	0.51	7.02	9.84e-05
c15183_g1_i1	Phospholipase A1-Ibeta2, chloroplastic	PLA14_ARATH	0.5	6.63	0.000597942
c60503_g4_i2	Oligouridylate-binding protein 1B	UBP1B_ARATH	0.5	7.52	1.44e-06
c58367_g11_i1	Phosphoinositide phospholipase C 4	PLCD4_ARATH	0.4	8.2	2.37e-10
c30823_g1_i1	Omega-3 fatty acid desaturase, chloroplastic	FAD3C_BRANA	0.39	6.45	0.000174758
c55082_g1_i3	Protein TRIGALACTOSYLDIACYLGLYCEROL 2, chloroplastic	TGD2_ARATH	0.38	9.16	2.32e-10
c55937_g1_i4	Probable WRKY transcription factor 40	WRK40_ARATH	0.38	7.84	3.17e-06
c55903_g1_i2	O-glucosyltransferase rumi	RUMI_DROME	0.35	8.81	1.11e-13
c59263_g1_i2	Transcription initiation factor TFIID subunit 1	TAF1_ARATH	0.34	6.86	1.4e-05
c58554_g4_i3	Protein TIFY 9	TIF9_ARATH	0.23	8.51	2.99e-14
c59081_g1_i2	Uncharacterized mitochondrial protein AtMg00300	M300_ARATH	0.18	7.29	1.3e-05
c59489_g1_i1	DNA-repair protein UVH3, putative isoform 1	A0A061ECG6_THECC	0.18	8.48	1.74e-13
c60083_g5_i1	Demethylmenaquinone methyltransferase	MENG_BACC1	0.17	8.47	2.63e-06
c52961_g1_i3	Transcription factor MYB3	MYB3_ARATH	0.15	7.71	3.64e-08
c5313_g1_i1	Glutathione S-transferase U9	GSTU9_ARATH	0.15	7.4	1.4e-07
c59158_g6_i3	Protein ROOT PRIMORDIUM DEFECTIVE 1	RPD1_ARATH	0.09	9.36	1.95e-12
c60171_g19_i3	F-box protein At3g58530	FB330_ARATH	0.07	7.79	3.96e-08
c60160_g3_i1	Indole-3-acetic acid-induced protein ARG7	ARG7_VIGRR	0.04	6.49	0.000787433
c56183_g1_i1	Probable sesquiterpene synthase	SAST_SANAL	0.01	8.32	2.3e-09
c15947_g1_i1	Omega-3 fatty acid desaturase, chloroplastic	FAD3C_RICCO	0	7.49	5.48e-08
c43475_g1_i1	Hydroquinone glucosyltransferase	HQGT_RAUSE	-0.01	6.96	4.19e-05
c11634_g2_i1	Basic 7S globulin 2	7SBG2_SOYBN	-0.04	6.38	0.00099716
c2889_g1_i1	Sec-independent protein translocase protein TATB, chloroplastic	TATB_PEA	-0.06	6.55	0.000227424
c46613_g1_i3	D-xylose-proton symporter-like 3, chloroplastic	XYLL3_ARATH	-0.13	8.36	8.29e-07
c60487_g4_i1	Transposon-like protein	A2I5F1_BETVU	-0.16	8.63	3.27e-09
c59181_g1_i5	Uncharacterized protein YKR070W	YK50_YEAST	-0.29	9.46	1.62e-07
c57140_g1_i2	Glycosyltransferase-like KOBITO 1	ELD1_ARATH	-0.3	7.73	7.34e-09
c53998_g2_i2	CBL-interacting serine/threonine-protein kinase 21	CIPKL_ARATH	-0.31	7.24	1.23e-06
c11197_g1_i1	Peroxidase 4	PER4_VITVI	-0.33	7.27	4.47e-07
c55327_g2_i2	Protein NRT1/ PTR FAMILY 5.2	PTR3_ARATH	-0.37	7.11	1.98e-05
c57140_g1_i1	Glycosyltransferase-like KOBITO 1	ELD1_ARATH	-0.37	7.6	0.000146304
c53458_g1_i6	Trypsin-like peptidase domain protein	G7KBB1_MEDTR	-0.39	6.31	0.000739317
c57921_g2_i5	Probable serine/threonine-protein kinase At1g18390	Y1839_ARATH	-0.47	8.05	3.42e-09
c44996_g2_i1	Plant intracellular Ras-group-related LRR protein 6	PIRL6_ARATH	-0.54	7.46	7.02e-06
c58844_g4_i3	Testis-expressed sequence 11 protein	TEX11_HUMAN	-0.57	8.97	9.89e-18
c54521_g6_i1	Probable carotenoid cleavage dioxygenase 4, chloroplastic	CCD4_ARATH	-0.6	6.74	0.00018849
c59394_g3_i2	Protein TRANSPARENT TESTA 12	TT12_ARATH	-0.65	9.24	2.03e-11
c51562_g1_i2	Transcription factor MYB108	MY108_ARATH	-0.73	7.39	4.99e-07
c51930_g1_i1	Amino acid permease 2	AAP2_ARATH	-0.76	7.55	6.98e-08
c24198_g1_i1	Putative UPF0481 protein At3g02645	Y3264_ARATH	-0.77	7.49	9.04e-08
c49890_g1_i2	Lysine-specific demethylase JMJ25	JMJ25_ARATH	-0.77	8.66	2.83e-15
c37226_g1_i1	Auxin response factor 6	ARFF_ARATH	-0.79	8.71	1.86e-10
c52845_g1_i1	WAT1-related protein At5g47470	WTR44_ARATH	-0.82	7.08	4.43e-06
c54986_g2_i2	Probable leucine-rich repeat receptor-like protein kinase At2g33170	Y2317_ARATH	-0.84	6.48	0.000176064
c59107_g2_i13	Uncharacterized protein At2g33490	Y2349_ARATH	-0.88	8.35	1.22e-11
c53758_g2_i6	IAA-amino acid hydrolase ILR1-like 5	ILL5_ORYSJ	-0.95	7.88	3.98e-08
c60400_g1_i3	Uncharacterized protein At1g51745	Y1745_ARATH	-0.97	7.75	5e-09
c59145_g2_i2	Pentatricopeptide repeat-containing protein At5g24830	PP396_ARATH	-0.99	8.35	6e-12
c25388_g1_i2	Soyasapogenol B glucuronide galactosyltransferase	SGT2_SOYBN	-1	7.34	2.87e-05
c44088_g2_i1	Squamosa promoter-binding-like protein 8	SPL8_ARATH	-1.02	6.52	0.000402689
c47315_g2_i2	Myb-related protein Myb4	MYB4_ORYSJ	-1.03	6.61	8.71e-05
c57140_g1_i4	Glycosyltransferase-like At2g41451	GLYT8_ARATH	-1.03	7.35	2.31e-07
c59927_g1_i6	Protein SUPPRESSOR OF PHYA-105 1	SPA1_ARATH	-1.12	9.05	6.76e-09
c56359_g1_i10	Serine/arginine-rich splicing factor SR34A	SR34A_ARATH	-1.14	7.53	1.51e-06
c59681_g11_i10	Protein DA1-related 1	DAR1_ARATH	-1.18	7.17	2.39e-06
c55678_g1_i3	Poly(ADP-ribose) glycohydrolase 1	PARG1_ARATH	-1.2	8.07	1.37e-09
c53998_g2_i1	CBL-interacting serine/threonine-protein kinase 21	CIPKL_ARATH	-1.23	7.04	9.95e-05
c57782_g1_i4	Chromodomain-helicase-DNA-binding protein 1-like	CHD1L_HUMAN	-1.25	7.73	7.73e-09
c56381_g1_i8	Transcription initiation factor TFIID subunit 14b	TA14B_ARATH	-1.27	6.64	0.000195042
c57500_g3_i2	Nodulation protein H	NOH4_RHIML	-1.27	6.98	7.66e-06
c49181_g1_i1	Nuclear poly(A) polymerase 3	PAPS3_ARATH	-1.3	7.25	3.05e-06
c54684_g1_i2	Probable 1-deoxy-D-xylulose-5-phosphate synthase 2, chloroplastic	DXS2_ORYSJ	-1.31	7.58	4.33e-05
c115352_g1_i1	Flavanone 3-dioxygenase	FL3H_PETCR	-1.32	6.76	0.000178489
c50133_g1_i3	Zinc finger protein JAGGED	JAG_ARATH	-1.35	6.45	0.000216815
c52402_g1_i2	Putative indole-3-acetic acid-amido synthetase GH3.9	GH39_ARATH	-1.36	7.42	5.6e-06
c53195_g1_i2	Ethylene-responsive transcription factor ERF110	EF110_ARATH	-1.41	6.96	8.96e-06
c57005_g1_i2	Nicotianamine aminotransferase A	NAATA_HORVU	-1.41	6.57	0.000390119
c7368_g1_i1	Vinorine synthase	VINSY_RAUSE	-1.42	6.14	0.000745788
c111985_g1_i1	Putative ribonuclease H protein At1g65750	RNHX1_ARATH	-1.56	6.4	0.000766411
c51199_g1_i2	Chitin elicitor receptor kinase 1	CERK1_ARATH	-1.61	6.43	0.00020512
c59250_g12_i3	Pentatricopeptide repeat-containing protein At2g29760, chloroplastic	PP175_ARATH	-1.67	7.7	2.79e-08
c17312_g1_i1	Peroxidase 44	PER44_ARATH	-1.72	6.37	0.000803232
c57393_g1_i5	Protein SMG8	SMG8_BOVIN	-1.73	8.32	1.95e-10
c55336_g4_i3	Uncharacterized protein YnbD	YNBD_ECOLI	-1.85	6.79	0.000256292
c59295_g6_i1	Sugar transporter ERD6-like 16	EDL16_ARATH	-1.93	6.76	2.87e-05
c56992_g1_i2	Putative ribonuclease H protein At1g65750	RNHX1_ARATH	-2.03	7.09	4.71e-06
c56671_g1_i4	Protein CHROMATIN REMODELING 4	CHR4_ARATH	-2.11	8.47	9.87e-14
c53794_g1_i2	Heterogeneous nuclear ribonucleoprotein U-like protein 1	HNRL1_MOUSE	-2.19	6.34	0.000956643
c57742_g2_i5	DNA ligase 1	DNLI1_ARATH	-2.23	7.47	9.82e-08
c58169_g3_i3	ABC transporter B family member 9	AB9B_ARATH	-2.36	7.43	6.02e-07
c52588_g5_i3	Putative phospholipid-transporting ATPase 12	ALA12_ARATH	-2.41	6.77	0.000691907
c57831_g2_i5	UPF0695 membrane protein C977.11/PB8B6.06c	YI7B_SCHPO	-2.46	7.08	1.93e-05
c57049_g1_i1	Retrovirus-related Pol polyprotein from transposon TNT 1-94	POLX_TOBAC	-2.65	7.11	1.67e-05
c56128_g1_i5	Protein TIFY 9	TIF9_ARATH	-2.67	6.58	0.000250497
