# Supplementary material for: The Pokeweed Leaf mRNA Transcriptome and Its Regulation by Jasmonic Acid
Source: Front Plant Sci. 2016 Mar 16;7:283. doi: 10.3389/fpls.2016.00283 (PMC4792876; doi:10.3389/fpls.2016.00283)
Supplement: Supplementary file 6 [file Data_Sheet_6.XLSX]

## Sheet: Sheet1
Data Sheet 6. EdgeR results. The complete set of results from EdgeR differential expression analysis, listed in order of decreasing significance.
Transcript ID	log2FC	log2CPM	PValue	FDR
c112223_g1_i1	13.9682	10.1267	8.82949e-188	1.50769e-182
c49120_g1_i1	13.5082	13.5369	1.76993e-173	1.51113e-168
c53706_g1_i2	13.3609	9.38616	9.27246e-162	5.27776e-157
c20579_g1_i1	13.8431	10.2355	8.52021e-153	3.63719e-148
c112209_g1_i1	8.6726	10.5374	2.5822e-148	8.81851e-144
c3273_g2_i1	10.63	8.29837	3.13408e-141	8.91939e-137
c61047_g1_i1	13.1019	8.81926	1.16757e-139	2.84814e-135
c3273_g1_i1	13.3022	7.21073	2.88482e-139	6.1575e-135
c50513_g1_i1	13.7667	6.8945	1.88082e-129	3.56846e-125
c60944_g1_i1	12.9856	6.89305	5.45642e-124	9.31716e-120
c112185_g1_i1	13.1925	13.68	2.42612e-123	3.76613e-119
c56855_g2_i6	15.1451	6.44623	4.98668e-123	7.09588e-119
c112966_g1_i1	8.61658	10.1541	9.20107e-121	1.20857e-116
c50102_g1_i1	9.54286	8.69443	2.11004e-120	2.57359e-116
c3327_g1_i1	12.5271	6.9404	8.12395e-114	9.24809e-110
c45398_g1_i1	10.0219	6.41459	1.91615e-108	2.04496e-104
c114743_g1_i1	11.8492	6.6344	7.89371e-107	7.92882e-103
c59260_g1_i1	14.2292	5.53128	1.89074e-104	1.79364e-100
c111860_g1_i1	8.74981	10.5658	3.22142e-104	2.89514e-100
c43080_g2_i1	14.5527	5.85435	1.47547e-103	1.25973e-99
c53706_g1_i1	14.5815	5.88312	1.41945e-101	1.15418e-97
c49612_g3_i2	14.1875	5.48954	1.83677e-100	1.42563e-96
c57191_g3_i1	12.4717	6.37939	2.07729e-100	1.54221e-96
c16017_g1_i1	12.0665	5.97616	2.62755e-100	1.86946e-96
c3243_g1_i1	11.2596	6.342	6.76567e-100	4.62112e-96
c48928_g4_i2	14.2479	5.54994	3.29689e-98	2.16524e-94
c21492_g1_i2	12.5437	5.67261	1.14932e-97	7.26864e-94
c112490_g1_i1	14.6995	6.00106	3.04041e-94	1.85417e-90
c26915_g1_i1	12.0326	5.16153	9.20846e-93	5.42207e-89
c114482_g1_i1	12.9746	6.1021	1.47259e-92	8.38178e-89
c55743_g6_i1	11.6395	4.77011	4.46521e-90	2.45955e-86
c60739_g1_i1	10.5694	5.35557	1.42596e-88	7.60912e-85
c114236_g1_i1	9.38127	7.77306	1.95521e-88	1.01171e-84
c52269_g7_i1	9.49638	6.26937	7.44672e-88	3.73992e-84
c51788_g1_i1	9.77442	13.0925	2.27771e-87	1.11124e-83
c6869_g1_i1	7.4591	6.89233	2.77883e-85	1.31806e-81
c111919_g1_i1	7.7686	9.21191	1.90223e-84	8.77882e-81
c118018_g1_i1	11.4642	4.59499	2.11779e-83	9.51645e-80
c57360_g1_i2	13.4782	4.78151	1.66829e-82	7.30436e-79
c6684_g1_i1	9.17611	5.77218	1.35151e-81	5.76946e-78
c114294_g1_i1	12.6662	5.79392	3.88393e-81	1.61757e-77
c60464_g1_i1	9.44863	6.04608	1.37054e-80	5.57211e-77
c66377_g1_i1	14.2974	5.59936	3.97716e-80	1.57936e-76
c115037_g1_i1	13.1742	4.47819	3.52375e-79	1.3675e-75
c1960_g1_i1	13.1967	4.50072	4.28024e-79	1.62417e-75
c115813_g1_i1	8.01659	6.24033	7.83211e-79	2.90735e-75
c3175_g1_i1	6.28123	7.24778	4.14912e-78	1.50742e-74
c49612_g3_i1	11.066	4.19836	5.15408e-78	1.83352e-74
c33210_g1_i1	6.71233	5.36392	6.51026e-77	2.2687e-73
c61138_g1_i1	11.3988	4.52977	7.47835e-77	2.55395e-73
c67529_g1_i1	7.90202	5.43641	2.72708e-76	9.1307e-73
c3327_g1_i2	9.89983	4.31642	5.88618e-74	1.93288e-70
c60464_g1_i2	13.6683	4.97119	7.23909e-74	2.3323e-70
c52629_g1_i2	13.6913	4.99418	6.9144e-73	2.18644e-69
c58992_g2_i1	8.01523	4.70812	1.79902e-71	5.58533e-68
c61182_g1_i1	8.83836	6.75687	8.17878e-71	2.49389e-67
c54708_g2_i1	5.11898	7.89518	9.22612e-70	2.76389e-66
c58554_g4_i1	12.6133	3.91929	1.23924e-69	3.64842e-66
c60744_g1_i1	5.14207	10.3513	2.101e-68	6.08066e-65
c13277_g1_i2	6.35147	5.31466	3.04052e-68	8.65311e-65
c21623_g1_i1	6.03126	8.61781	4.15582e-67	1.16333e-63
c116263_g1_i1	8.72162	5.40981	2.02398e-66	5.57429e-63
c57692_g14_i1	6.01708	4.86834	3.09816e-65	8.39729e-62
c115469_g1_i1	10.5875	5.37496	6.06145e-65	1.61723e-61
c57360_g1_i1	10.9461	4.07783	1.72115e-64	4.52149e-61
c48928_g4_i1	10.7423	3.87492	6.22036e-64	1.60934e-60
c56855_g2_i1	12.9995	4.30406	1.72528e-63	4.39705e-60
c16835_g1_i1	13.0046	4.30919	2.02683e-63	5.08962e-60
c55180_g1_i1	13.1733	4.47734	1.61065e-62	3.98592e-59
c111881_g1_i1	4.661	9.35493	1.64166e-62	4.00462e-59
c43080_g2_i2	7.6558	6.77478	9.69357e-62	2.33132e-58
c17477_g1_i1	8.52393	4.55751	8.98551e-61	2.13101e-57
c60723_g1_i1	12.9366	4.24135	3.5643e-60	8.33734e-57
c63547_g1_i1	6.13392	6.77608	4.2943e-60	9.90915e-57
c58088_g3_i2	5.48508	8.68975	4.85526e-60	1.10542e-56
c57280_g5_i1	4.78252	7.51755	1.63263e-59	3.66817e-56
c64911_g1_i1	6.99049	4.87948	5.08543e-59	1.12775e-55
c58348_g13_i1	5.09014	5.56622	1.474e-58	3.22685e-55
c120026_g1_i1	8.52543	4.25447	3.07947e-57	6.65618e-54
c59267_g5_i4	12.7354	4.04094	8.5016e-57	1.81463e-53
c51917_g2_i1	4.929	7.82556	1.90098e-55	4.00744e-52
c34103_g1_i1	6.49796	4.95366	3.2046e-55	6.67322e-52
c77491_g1_i1	6.87128	5.13128	3.82487e-55	7.86891e-52
c42390_g1_i1	7.88976	3.92928	8.1877e-55	1.6644e-51
c61790_g1_i1	6.1449	4.7809	2.5741e-54	5.17108e-51
c70807_g1_i1	12.2038	3.51171	2.63996e-54	5.24173e-51
c65732_g1_i1	7.32557	4.91154	5.13866e-54	1.00857e-50
c3389_g1_i1	5.18423	5.47112	9.14381e-54	1.77427e-50
c59579_g6_i1	6.68666	3.77575	5.8753e-53	1.12724e-49
c60664_g2_i1	4.68279	5.39578	7.87467e-53	1.49405e-49
c33302_g3_i1	5.38107	14.5497	1.75332e-52	3.28999e-49
c58875_g5_i8	12.285	3.59251	1.84582e-52	3.42593e-49
c113725_g1_i1	6.75275	4.71892	3.56059e-52	6.53754e-49
c57334_g4_i2	4.85566	5.31401	4.57862e-52	8.3173e-49
c33248_g1_i1	7.18568	6.10335	8.83222e-52	1.58753e-48
c17159_g1_i1	5.87653	4.20836	1.02474e-51	1.82271e-48
c21623_g1_i2	7.69542	4.96023	1.57419e-51	2.77115e-48
c54000_g1_i2	11.8863	3.19612	9.45929e-51	1.64819e-47
c31931_g1_i1	12.8947	4.19941	2.49842e-50	4.30929e-47
c16890_g1_i1	4.8586	8.38768	3.33815e-50	5.7001e-47
c29243_g1_i1	11.524	2.83658	7.07814e-50	1.19667e-46
c17278_g1_i1	5.62538	4.61532	7.45763e-50	1.24847e-46
c59740_g9_i1	11.3572	2.67129	1.36462e-49	2.26231e-46
c57250_g2_i2	10.1628	3.30001	2.76178e-49	4.53453e-46
c21492_g1_i1	11.8058	3.11623	3.14102e-49	5.10808e-46
c123250_g1_i1	8.28308	3.37503	7.84841e-49	1.25474e-45
c57423_g1_i1	4.45237	6.58494	7.86253e-49	1.25474e-45
c16487_g1_i1	6.65068	4.09208	1.46573e-48	2.31743e-45
c111772_g1_i1	5.7106	8.31278	2.1724e-48	3.40321e-45
c49902_g2_i1	5.28148	5.81468	8.55426e-48	1.3279e-44
c118624_g1_i1	4.41644	5.97772	1.68364e-47	2.59002e-44
c59523_g2_i1	-4.797	5.38722	1.74766e-47	2.66449e-44
c114502_g1_i1	5.75325	4.41839	4.38919e-47	6.63257e-44
c16890_g1_i2	4.38854	8.10325	8.66033e-47	1.2972e-43
c16486_g1_i1	8.26317	2.69288	2.95845e-46	4.39282e-43
c43679_g1_i1	12.2794	3.58667	5.7864e-46	8.51779e-43
c60581_g5_i3	6.9003	4.58606	7.50986e-46	1.09603e-42
c30332_g1_i2	7.77168	3.32372	1.47786e-45	2.12209e-42
c55503_g3_i1	3.80157	8.43538	1.47889e-45	2.12209e-42
c16188_g1_i2	6.67583	3.46634	2.25345e-45	3.20658e-42
c59454_g5_i2	4.46286	4.69064	4.42592e-45	6.24589e-42
c24260_g1_i1	8.68782	5.19106	1.4892e-44	2.08434e-41
c33307_g1_i1	5.11221	14.9293	1.91184e-44	2.65412e-41
c37552_g1_i1	9.01228	4.3442	3.59102e-44	4.94506e-41
c42716_g2_i1	11.8547	3.16447	4.40071e-44	6.01158e-41
c118731_g1_i1	6.51302	3.38883	7.07961e-44	9.59434e-41
c65590_g1_i1	7.20722	3.81673	8.88005e-44	1.19395e-40
c16947_g1_i1	6.39541	4.17184	1.08022e-43	1.44105e-40
c59067_g1_i4	8.09045	3.42513	1.9531e-43	2.5853e-40
c59957_g5_i1	11.357	2.67118	2.91866e-43	3.83368e-40
c42167_g1_i1	11.8249	3.13553	9.09156e-43	1.18507e-39
c3137_g1_i1	3.82945	13.435	1.36227e-42	1.76224e-39
c56855_g2_i4	6.29072	3.62844	1.60865e-42	2.05716e-39
c63228_g1_i1	5.59723	3.84908	1.61434e-42	2.05716e-39
c117878_g1_i1	11.5695	2.88145	1.9929e-42	2.52074e-39
c3160_g1_i1	5.93551	5.57887	7.15089e-42	8.97836e-39
c45398_g1_i2	7.84853	2.28485	1.35763e-41	1.69214e-38
c54665_g1_i1	10.9799	2.29823	1.94893e-41	2.41153e-38
c17656_g1_i1	8.55633	2.48162	3.95255e-41	4.85555e-38
c51926_g1_i1	-11.1065	2.43016	4.55867e-41	5.56014e-38
c28561_g1_i1	11.3497	2.6642	5.58652e-41	6.76547e-38
c58875_g5_i7	11.2051	2.52096	1.77443e-40	2.13377e-37
c63896_g1_i1	11.6033	2.91525	3.6286e-40	4.3329e-37
c3890_g1_i1	5.08188	3.87635	3.79724e-40	4.50279e-37
c60022_g1_i1	3.69882	7.47526	4.51632e-40	5.31854e-37
c52229_g1_i1	9.11056	2.25843	8.35865e-40	9.77596e-37
c36917_g1_i1	4.70887	4.31657	1.02571e-39	1.19147e-36
c114231_g1_i1	10.6747	1.99744	1.602e-39	1.84831e-36
c112168_g1_i1	4.61508	9.99798	2.92164e-39	3.34824e-36
c58841_g3_i1	7.21413	4.42595	3.46763e-39	3.94746e-36
c66684_g1_i1	5.36669	5.33019	3.97865e-39	4.4992e-36
c43713_g1_i1	5.73039	4.88842	4.26773e-39	4.79434e-36
c111990_g1_i1	3.88579	10.1829	1.58802e-38	1.77231e-35
c54665_g1_i2	10.676	1.99861	1.73678e-38	1.92575e-35
c57191_g4_i1	8.99778	2.14735	2.07347e-38	2.28424e-35
c60835_g1_i1	3.66257	9.17521	2.64417e-38	2.89428e-35
c48917_g1_i2	4.55835	4.26446	3.96523e-38	4.31265e-35
c61529_g1_i1	4.04234	10.981	5.08277e-38	5.49312e-35
c60276_g1_i2	-4.52906	5.59951	6.75456e-38	7.25397e-35
c51562_g1_i1	8.06278	1.9975	6.89516e-38	7.35869e-35
c58449_g1_i3	10.7826	2.10348	7.2743e-38	7.71509e-35
c69050_g1_i1	9.05011	2.19879	9.04154e-38	9.53023e-35
c59740_g7_i1	11.0936	2.4111	3.67899e-37	3.85405e-34
c59102_g4_i1	4.88817	4.6289	3.77129e-37	3.92665e-34
c65356_g1_i1	6.22567	2.42072	4.29122e-37	4.44092e-34
c117289_g1_i1	3.68594	5.51087	7.17978e-37	7.38548e-34
c33800_g2_i1	5.8531	3.46225	8.12555e-37	8.3083e-34
c114538_g1_i1	8.18167	2.11251	9.99673e-37	1.01607e-33
c115457_g1_i1	3.6335	6.00889	1.77183e-36	1.79024e-33
c53379_g3_i1	3.98269	4.3131	2.07643e-36	2.08566e-33
c57523_g2_i1	3.74701	8.3716	2.33153e-36	2.3282e-33
c674_g1_i1	10.6608	1.98401	2.44623e-36	2.42854e-33
c57082_g2_i3	-10.5904	1.92397	4.11027e-36	4.05696e-33
c33248_g1_i2	6.15211	3.31746	4.22931e-36	4.15046e-33
c63786_g1_i1	6.46424	2.654	7.46059e-36	7.27966e-33
c53989_g5_i1	6.12889	3.72926	1.21839e-35	1.18209e-32
c57699_g6_i1	11.053	2.37115	1.62274e-35	1.5655e-32
c60613_g5_i1	6.88141	1.99364	1.75406e-35	1.68267e-32
c1971_g1_i1	5.5934	4.28869	2.22699e-35	2.12442e-32
c58286_g5_i3	-10.8738	2.20148	2.46739e-35	2.34067e-32
c33429_g1_i1	8.67306	1.82705	2.65342e-35	2.50324e-32
c111738_g1_i1	3.61367	5.77013	2.78378e-35	2.61179e-32
c16587_g1_i1	4.01998	4.36867	3.32756e-35	3.10492e-32
c16595_g2_i1	6.55826	5.57507	3.34906e-35	3.108e-32
c16827_g1_i1	3.27012	8.75967	4.57838e-35	4.22587e-32
c60581_g5_i4	6.99869	2.10813	7.35291e-35	6.75029e-32
c112331_g1_i1	4.02341	9.82669	9.87874e-35	9.02061e-32
c59500_g7_i1	7.44026	3.3397	1.05605e-34	9.5919e-32
c50102_g4_i1	11.4551	2.76926	1.67293e-34	1.51145e-31
c44560_g1_i2	4.0771	4.50843	1.84182e-34	1.65527e-31
c59067_g1_i1	8.40093	2.33024	1.88115e-34	1.68177e-31
c35031_g2_i1	5.04432	2.97366	1.9487e-34	1.73308e-31
c63564_g1_i1	6.6182	3.14156	2.00215e-34	1.77139e-31
c49152_g1_i1	10.2063	1.53774	2.73735e-34	2.40938e-31
c43713_g1_i2	5.94437	4.62876	2.96981e-34	2.60058e-31
c59580_g2_i1	5.41206	4.50042	4.92781e-34	4.28481e-31
c58308_g7_i1	5.58891	2.5601	4.94336e-34	4.28481e-31
c50965_g1_i1	7.93453	3.48211	6.08113e-34	5.24439e-31
c56418_g1_i1	8.86756	2.01955	6.26899e-34	5.37923e-31
c60066_g1_i3	10.1203	1.45379	2.47501e-33	2.11312e-30
c33288_g1_i1	-4.80334	4.09499	3.24708e-33	2.7585e-30
c62171_g1_i1	8.33028	2.26186	3.34044e-33	2.82376e-30
c15488_g1_i1	7.25471	2.99375	3.96233e-33	3.33296e-30
c46045_g1_i2	5.0566	4.06378	4.54564e-33	3.80488e-30
c59654_g1_i1	6.77184	2.67967	4.91006e-33	4.08986e-30
c52494_g1_i1	3.39406	5.55804	5.95662e-33	4.93751e-30
c42724_g1_i1	5.57031	3.18802	7.75306e-33	6.39556e-30
c60208_g4_i1	6.50202	2.41505	8.2359e-33	6.7612e-30
c56682_g8_i1	3.53875	5.43483	9.50908e-33	7.76905e-30
c55657_g2_i2	11.1139	2.4316	1.33783e-32	1.08782e-29
c60932_g1_i1	4.16319	7.89581	1.87896e-32	1.52059e-29
c50550_g2_i1	10.7329	4.64516	2.05332e-32	1.65385e-29
c119856_g1_i1	8.67698	2.60336	2.15405e-32	1.72684e-29
c112801_g1_i1	-4.1386	4.74698	2.41381e-32	1.92604e-29
c58444_g3_i3	10.8131	2.13299	2.56152e-32	2.03439e-29
c112361_g1_i1	4.85346	3.42742	3.11435e-32	2.46201e-29
c62293_g1_i1	5.43142	3.56078	7.34415e-32	5.77907e-29
c57977_g3_i2	10.0151	1.35116	7.63511e-32	5.98046e-29
c39641_g1_i1	-5.96319	2.67392	8.25127e-32	6.43358e-29
c33439_g1_i1	7.01487	2.12735	8.60131e-32	6.67603e-29
c76162_g1_i1	7.88642	1.8249	1.43362e-31	1.10769e-28
c60022_g1_i2	4.44058	4.41359	1.49402e-31	1.14916e-28
c60621_g1_i2	5.71885	1.92869	1.68704e-31	1.2918e-28
c112900_g1_i2	3.0873	7.78389	1.79743e-31	1.37019e-28
c46089_g1_i1	4.0392	5.45802	1.90909e-31	1.44884e-28
c62036_g1_i1	-3.01168	7.80569	2.56862e-31	1.94074e-28
c60521_g5_i1	10.3864	1.71337	2.67881e-31	2.01508e-28
c58441_g11_i1	6.87939	1.70134	4.28068e-31	3.1934e-28
c59262_g3_i3	4.82417	3.51727	4.30012e-31	3.1934e-28
c47336_g2_i1	5.47912	3.09839	4.30135e-31	3.1934e-28
c54823_g2_i1	3.61292	3.99082	5.82025e-31	4.30235e-28
c15268_g1_i1	7.22194	2.03732	7.06842e-31	5.20248e-28
c16222_g1_i1	5.53034	2.07831	7.25527e-31	5.31708e-28
c57360_g2_i1	4.46544	3.30527	1.10404e-30	8.05647e-28
c46797_g1_i1	10.2057	1.5378	1.15415e-30	8.3863e-28
c32351_g1_i1	7.14933	1.59806	1.65598e-30	1.19817e-27
c61645_g1_i1	3.70584	7.99468	2.71153e-30	1.95363e-27
c66241_g1_i1	4.78409	4.56054	3.53298e-30	2.53478e-27
c1761_g1_i1	-3.58977	4.3599	3.95142e-30	2.82313e-27
c53302_g1_i1	6.81404	1.6412	3.99808e-30	2.84457e-27
c57519_g1_i1	7.92015	1.85643	4.23645e-30	3.00165e-27
c112900_g1_i1	3.3538	6.41666	4.87606e-30	3.44056e-27
c41156_g1_i1	4.26295	5.71343	5.08176e-30	3.57095e-27
c53105_g1_i1	10.3736	1.70094	7.45957e-30	5.22035e-27
c56067_g1_i1	10.1677	1.49937	8.86946e-30	6.18169e-27
c59367_g4_i2	11.265	2.58129	1.15729e-29	8.03312e-27
c60679_g1_i1	5.20873	3.93062	1.26441e-29	8.74109e-27
c57876_g9_i2	3.02744	6.94735	1.30113e-29	8.95872e-27
c59067_g1_i3	6.43263	2.95929	1.44086e-29	9.88097e-27
c113698_g1_i1	4.22444	6.14444	2.79964e-29	1.91222e-26
c45885_g1_i1	7.57465	2.38337	2.98314e-29	2.02944e-26
c55327_g2_i1	5.5696	1.78309	3.14444e-29	2.13069e-26
c62778_g1_i1	-3.18247	5.56017	3.18056e-29	2.14664e-26
c53297_g3_i2	8.12064	1.28771	3.35597e-29	2.25611e-26
c59283_g2_i3	4.81402	2.75069	3.66165e-29	2.45195e-26
c116405_g1_i1	-5.07764	2.28879	3.8468e-29	2.56588e-26
c4883_g1_i1	-3.76957	3.72473	4.10157e-29	2.72517e-26
c3192_g1_i1	3.10852	12.5182	5.96347e-29	3.94689e-26
c58088_g4_i1	3.61219	6.56446	7.37462e-29	4.86201e-26
c59500_g4_i1	3.7284	5.82502	7.74948e-29	5.0895e-26
c50550_g3_i1	8.9664	3.38945	9.74186e-29	6.37349e-26
c60439_g2_i1	3.75171	3.81784	1.23011e-28	8.01712e-26
c49906_g1_i1	6.02101	2.73644	1.3614e-28	8.83904e-26
c16188_g1_i1	8.0134	1.18387	1.36717e-28	8.84291e-26
c112584_g2_i1	9.90355	1.24178	1.48817e-28	9.5892e-26
c59766_g4_i2	3.505	4.61422	1.7309e-28	1.11113e-25
c114974_g1_i1	5.09055	5.01938	2.3595e-28	1.50898e-25
c47842_g1_i1	3.12398	5.45954	2.61114e-28	1.66368e-25
c3983_g1_i1	5.64571	6.33183	2.62675e-28	1.66741e-25
c33500_g1_i1	2.87612	6.87982	2.67926e-28	1.69445e-25
c12079_g1_i1	9.76782	1.11024	2.76707e-28	1.74352e-25
c59352_g1_i2	7.33993	3.63804	2.99419e-28	1.87969e-25
c59374_g3_i3	3.15661	5.98104	3.4109e-28	2.13345e-25
c42572_g1_i2	-3.95554	3.22276	3.85024e-28	2.39946e-25
c41146_g2_i1	-5.48849	1.85442	5.11099e-28	3.17357e-25
c60339_g8_i1	7.96424	1.13631	5.45111e-28	3.3725e-25
c58116_g2_i1	10.1137	1.44628	5.75391e-28	3.54698e-25
c32930_g1_i1	3.53019	6.17877	5.8553e-28	3.5965e-25
c56250_g2_i2	9.82473	1.16638	7.05538e-28	4.3181e-25
c18187_g1_i1	-3.82831	3.40825	8.22998e-28	5.019e-25
c59679_g4_i2	10.2699	1.60124	8.40324e-28	5.10642e-25
c15182_g1_i1	9.78305	1.12474	9.44343e-28	5.71816e-25
c54532_g1_i2	-6.79692	2.95513	1.04037e-27	6.27737e-25
c50875_g1_i2	4.78342	3.06036	1.0498e-27	6.31196e-25
c49357_g1_i3	3.92058	5.29301	1.15938e-27	6.94636e-25
c56105_g2_i1	3.80396	3.95601	2.26047e-27	1.34961e-24
c59260_g1_i2	5.27225	3.02611	2.38922e-27	1.42151e-24
c57140_g1_i7	9.81598	1.1574	2.40914e-27	1.42839e-24
c59535_g13_i2	9.66432	1.01001	2.7027e-27	1.59689e-24
c17278_g1_i2	5.27545	2.39412	2.77451e-27	1.63367e-24
c59922_g1_i7	-9.93312	1.2852	4.07162e-27	2.38919e-24
c51485_g1_i3	9.53565	0.886133	5.33451e-27	3.11952e-24
c55193_g4_i1	5.79765	1.39077	5.52262e-27	3.2185e-24
c68326_g1_i1	9.77724	1.12055	5.87917e-27	3.41464e-24
c3066_g1_i1	10.2836	1.61492	6.85384e-27	3.96723e-24
c39446_g1_i1	5.94085	1.70657	9.92871e-27	5.72766e-24
c114213_g1_i1	3.55268	5.06913	1.11238e-26	6.3955e-24
c60218_g2_i1	3.51036	4.49701	1.3068e-26	7.48804e-24
c43034_g1_i2	4.53526	2.96572	1.41096e-26	8.05787e-24
c674_g1_i2	9.59283	0.940661	1.42867e-26	8.13179e-24
c2560_g1_i1	5.10055	1.56427	1.83337e-26	1.04006e-23
c38869_g1_i1	6.1134	1.87594	2.00812e-26	1.13543e-23
c44596_g1_i3	8.2321	1.3975	2.27548e-26	1.28235e-23
c49615_g1_i1	4.01132	3.36212	2.31143e-26	1.29832e-23
c113292_g1_i1	2.81663	6.78855	2.42778e-26	1.35921e-23
c35381_g1_i2	4.634	2.41642	3.02711e-26	1.68921e-23
c45106_g1_i1	4.74963	3.51005	3.39835e-26	1.89019e-23
c54687_g4_i1	3.06217	4.48355	3.6949e-26	2.04846e-23
c59504_g5_i1	5.97634	1.12096	6.50434e-26	3.59435e-23
c6125_g1_i1	5.6325	2.93299	6.61955e-26	3.64622e-23
c53458_g1_i4	9.86075	1.19951	8.50943e-26	4.67214e-23
c49691_g1_i1	3.62187	4.2772	8.64746e-26	4.73271e-23
c53320_g2_i1	2.99161	5.26276	8.96051e-26	4.88838e-23
c57679_g1_i2	6.15698	1.53399	9.61528e-26	5.22888e-23
c60978_g1_i1	2.85412	13.1314	1.69668e-25	9.1974e-23
c18783_g1_i2	4.42516	3.67794	2.09615e-25	1.13269e-22
c57659_g1_i2	11.2417	2.55934	2.28951e-25	1.23327e-22
c59451_g9_i4	9.92466	1.26456	2.34553e-25	1.25948e-22
c48072_g1_i2	3.19502	4.08293	2.35812e-25	1.26227e-22
c16699_g1_i1	4.04565	3.37821	2.83662e-25	1.51366e-22
c58088_g5_i1	5.23467	2.42572	2.97683e-25	1.58353e-22
c61262_g1_i1	9.38037	0.736078	3.02652e-25	1.60496e-22
c58923_g9_i4	4.7185	2.26905	3.19703e-25	1.69013e-22
c61470_g1_i1	3.42948	6.1035	3.72554e-25	1.96345e-22
c74400_g1_i1	9.82128	1.16074	4.08828e-25	2.14799e-22
c55620_g1_i2	2.86555	5.47279	4.2774e-25	2.24046e-22
c68807_g1_i1	6.90708	1.36608	4.62172e-25	2.41341e-22
c57519_g2_i3	5.82989	1.76403	5.77132e-25	3.00454e-22
c58690_g3_i2	-9.42993	0.802723	6.55661e-25	3.40298e-22
c112530_g1_i1	2.95169	5.44688	7.34219e-25	3.79916e-22
c58348_g8_i1	4.86148	1.78568	7.90823e-25	4.07969e-22
c56791_g1_i3	3.17392	4.55988	8.06288e-25	4.14694e-22
c52647_g1_i2	-2.89511	6.80025	8.33796e-25	4.27555e-22
c52432_g1_i1	4.07382	5.26399	8.58363e-25	4.38834e-22
c46075_g1_i2	9.9726	1.31172	8.82383e-25	4.49768e-22
c53309_g3_i2	3.4384	3.88193	8.98266e-25	4.56501e-22
c112504_g1_i1	3.67446	3.09262	1.00682e-24	5.10152e-22
c16220_g1_i1	7.22296	1.17803	1.14637e-24	5.79139e-22
c15992_g1_i1	4.85605	3.21854	1.24735e-24	6.28296e-22
c77162_g1_i1	7.25206	1.20643	1.73663e-24	8.72178e-22
c60223_g8_i1	8.00221	1.17418	2.4199e-24	1.21177e-21
c44596_g1_i2	6.68118	2.73676	2.54692e-24	1.27164e-21
c51356_g1_i1	4.69513	1.70351	2.67542e-24	1.33191e-21
c54661_g6_i1	-4.70056	1.68869	3.39871e-24	1.68706e-21
c111813_g1_i1	-3.33247	3.50837	3.65434e-24	1.8087e-21
c113802_g1_i1	3.5679	8.32648	4.00076e-24	1.97443e-21
c47109_g1_i1	4.92551	2.51366	4.02884e-24	1.98256e-21
c31657_g1_i1	9.40917	0.76387	4.39607e-24	2.15706e-21
c59418_g8_i1	9.73769	1.07951	4.8507e-24	2.37331e-21
c58586_g3_i1	-3.20002	3.9884	5.67078e-24	2.76663e-21
c53458_g1_i5	9.34081	0.698586	6.2719e-24	3.05118e-21
c59039_g10_i2	6.1856	1.03375	6.5097e-24	3.15787e-21
c21189_g1_i1	3.39043	3.85803	6.84691e-24	3.31204e-21
c24579_g1_i1	3.90847	3.46051	7.10456e-24	3.42697e-21
c52120_g1_i1	2.57875	6.32648	8.06406e-24	3.87883e-21
c56967_g1_i2	3.70949	2.82477	8.5962e-24	4.12318e-21
c62584_g1_i1	3.4738	3.96234	8.77252e-24	4.19597e-21
c79368_g1_i1	9.37057	0.72737	1.01951e-23	4.86277e-21
c80702_g1_i1	7.90539	1.07866	1.09087e-23	5.18866e-21
c42673_g1_i1	5.83031	2.46468	1.2318e-23	5.84271e-21
c59579_g7_i1	7.50372	1.45288	1.54333e-23	7.30007e-21
c65877_g1_i1	2.99912	4.5729	1.70976e-23	8.06498e-21
c47336_g1_i1	6.17366	1.93412	1.85842e-23	8.74206e-21
c118116_g1_i1	6.87401	1.33313	1.86981e-23	8.77148e-21
c58533_g1_i3	9.44035	0.794336	2.85174e-23	1.33411e-20
c32695_g1_i1	5.45114	2.18915	3.16916e-23	1.47856e-20
c18359_g1_i1	4.44952	2.4044	3.57212e-23	1.66202e-20
c16820_g1_i1	2.7869	8.69324	3.74983e-23	1.73996e-20
c21045_g1_i1	9.29806	0.658604	4.10196e-23	1.8982e-20
c51235_g1_i2	-9.10474	0.494785	4.60772e-23	2.12647e-20
c43480_g1_i1	2.75404	7.77747	4.88779e-23	2.24965e-20
c76627_g1_i1	4.34729	1.81216	5.16795e-23	2.3722e-20
c37105_g2_i1	5.06859	1.30639	5.30916e-23	2.42438e-20
c68410_g1_i1	-4.1796	4.06054	5.31003e-23	2.42438e-20
c57146_g3_i6	-4.61446	1.8251	5.34118e-23	2.4321e-20
c49981_g3_i2	4.74583	1.822	5.49171e-23	2.494e-20
c52481_g1_i1	5.28548	1.84242	5.51342e-23	2.49721e-20
c33500_g1_i2	3.99849	7.02175	6.09866e-23	2.75498e-20
c60354_g2_i1	5.73658	0.889853	6.12984e-23	2.76176e-20
c57355_g2_i1	9.11004	0.47751	6.21274e-23	2.79174e-20
c58029_g1_i3	4.83837	1.51265	7.19741e-23	3.22573e-20
c48928_g4_i3	9.42898	0.782054	7.64983e-23	3.41952e-20
c75951_g1_i1	5.75502	1.96279	8.40499e-23	3.74726e-20
c71423_g1_i1	5.8794	0.741609	9.17176e-23	4.07847e-20
c66354_g1_i1	7.51754	1.46825	9.94417e-23	4.41046e-20
c57437_g2_i1	4.45992	3.79992	1.12728e-22	4.98677e-20
c51095_g1_i5	9.0246	0.396625	1.8752e-22	8.27395e-20
c28275_g1_i1	9.71399	1.0609	1.91243e-22	8.41647e-20
c59523_g4_i2	-4.34084	2.33333	2.19338e-22	9.62807e-20
c53611_g5_i1	3.1137	5.87093	2.28706e-22	1.00136e-19
c125871_g1_i1	6.03952	1.96699	2.53492e-22	1.10704e-19
c41343_g1_i2	2.57405	6.22046	2.62624e-22	1.144e-19
c57986_g3_i1	2.84551	5.48857	2.67939e-22	1.16418e-19
c18083_g1_i1	5.80033	1.87325	2.70901e-22	1.17406e-19
c60499_g6_i2	7.39222	0.587408	2.98431e-22	1.2901e-19
c59443_g10_i4	5.19328	0.994002	3.17166e-22	1.36763e-19
c55657_g2_i1	3.50283	5.32651	3.89735e-22	1.67631e-19
c61657_g1_i1	4.90377	2.80062	4.02251e-22	1.7258e-19
c49357_g1_i2	3.37988	2.80771	4.55249e-22	1.94828e-19
c22733_g1_i1	-3.71228	2.23757	5.41087e-22	2.30985e-19
c3160_g1_i2	5.51697	1.9642	5.53442e-22	2.3567e-19
c114107_g1_i1	3.49829	4.92217	6.98899e-22	2.96868e-19
c59938_g3_i4	5.91904	1.06176	8.71943e-22	3.69453e-19
c47315_g2_i1	4.88361	1.64267	8.83586e-22	3.73459e-19
c58621_g4_i2	7.4434	1.39	9.3335e-22	3.93519e-19
c35001_g1_i1	4.23204	1.80598	9.65289e-22	4.05982e-19
c33224_g1_i1	2.56118	7.04206	1.02586e-21	4.30399e-19
c58071_g1_i1	-2.54391	5.67954	1.03474e-21	4.33059e-19
c14066_g1_i1	3.58061	3.58893	1.06419e-21	4.44295e-19
c16561_g1_i1	2.50335	7.88605	1.27144e-21	5.29526e-19
c55392_g2_i2	10.3879	1.71278	1.31423e-21	5.46018e-19
c58556_g2_i1	5.5627	1.3475	1.54712e-21	6.41214e-19
c61137_g1_i1	2.91048	8.41424	1.94778e-21	8.05314e-19
c71669_g1_i1	3.73289	3.52041	1.9892e-21	8.20453e-19
c18720_g1_i1	2.49322	7.41324	2.09744e-21	8.63011e-19
c48788_g1_i2	6.46874	2.04257	2.29867e-21	9.43538e-19
c122460_g1_i1	-3.80796	2.07263	2.34897e-21	9.61872e-19
c45722_g1_i1	6.38012	2.80206	2.78956e-21	1.13955e-18
c45753_g1_i1	4.71187	2.25896	2.87064e-21	1.16988e-18
c58486_g4_i1	7.40061	1.35206	2.93299e-21	1.19244e-18
c58554_g4_i2	8.98159	0.355177	2.99924e-21	1.21648e-18
c147804_g1_i1	5.84806	2.38266	3.02223e-21	1.2229e-18
c32241_g1_i1	-3.29602	5.21716	3.13776e-21	1.26665e-18
c58489_g17_i2	4.09688	5.59987	3.18433e-21	1.28241e-18
c52991_g1_i1	9.38142	0.739918	3.24668e-21	1.30445e-18
c58554_g4_i4	9.31297	0.67423	3.37057e-21	1.35104e-18
c53320_g2_i2	9.43642	0.787055	3.48372e-21	1.39313e-18
c60066_g1_i2	7.22719	0.431079	3.99707e-21	1.59468e-18
c68955_g1_i1	9.02597	0.397307	4.23556e-21	1.68589e-18
c57355_g4_i1	6.64323	0.622676	4.47055e-21	1.77529e-18
c33096_g1_i1	-4.08785	2.19693	5.15156e-21	2.04097e-18
c47255_g1_i1	4.07412	4.85217	5.2996e-21	2.09477e-18
c47227_g2_i1	-6.6357	0.734827	5.44652e-21	2.14786e-18
c58920_g2_i1	8.9619	0.337734	5.80436e-21	2.28371e-18
c14725_g1_i2	2.5076	7.17418	6.00477e-21	2.35713e-18
c42875_g1_i1	9.32847	0.689362	6.05296e-21	2.3706e-18
c54619_g1_i2	8.28268	1.44832	6.18838e-21	2.41809e-18
c59238_g9_i4	-9.02349	0.418424	6.23669e-21	2.4314e-18
c69969_g1_i1	5.15347	3.22664	6.74254e-21	2.62262e-18
c63780_g1_i1	7.14455	1.96629	7.55915e-21	2.93357e-18
c6236_g1_i1	3.508	5.95967	7.58583e-21	2.93725e-18
c58923_g9_i1	4.28218	2.67291	7.63907e-21	2.95117e-18
c55532_g1_i1	3.20698	5.77543	8.81276e-21	3.39691e-18
c48314_g1_i2	-3.5931	2.63911	9.14057e-21	3.51533e-18
c120073_g1_i1	9.036	0.407388	9.40641e-21	3.60944e-18
c1661_g1_i1	8.89985	0.278879	1.04877e-20	4.01534e-18
c58374_g9_i4	3.54111	2.91203	1.0841e-20	4.14131e-18
c45273_g1_i1	3.0688	3.0836	1.11012e-20	4.23124e-18
c59107_g2_i1	7.57518	0.763267	1.14157e-20	4.34144e-18
c49144_g2_i1	3.04639	3.16942	1.26254e-20	4.79082e-18
c19572_g1_i1	2.36014	6.20492	1.29349e-20	4.89738e-18
c60788_g1_i1	3.4602	5.4174	1.40254e-20	5.29849e-18
c60373_g3_i2	4.07494	3.11139	1.41997e-20	5.3525e-18
c57140_g1_i8	5.73082	0.602502	1.51239e-20	5.68832e-18
c7981_g1_i1	4.01141	1.99351	1.5503e-20	5.8181e-18
c58877_g2_i3	3.07067	4.63592	1.62114e-20	6.0706e-18
c44560_g1_i1	6.24649	2.01224	1.68271e-20	6.28739e-18
c58449_g1_i1	3.6518	2.43614	1.79641e-20	6.69754e-18
c56855_g2_i5	4.54722	2.0548	2.42116e-20	9.00713e-18
c58518_g2_i1	6.0965	1.23405	2.51456e-20	9.33426e-18
c45484_g1_i1	2.61099	5.79776	2.5582e-20	9.47564e-18
c33212_g1_i1	2.64138	8.42722	2.59121e-20	9.57714e-18
c58844_g4_i3	8.97057	0.345676	2.68075e-20	9.88669e-18
c58348_g11_i1	5.72822	1.12499	2.81881e-20	1.03735e-17
c37772_g1_i1	3.05242	5.84168	3.15524e-20	1.15866e-17
c55566_g4_i1	5.92448	1.06757	3.22128e-20	1.18037e-17
c45821_g3_i1	4.45304	6.52683	3.30411e-20	1.20813e-17
c56559_g1_i5	-6.15227	1.18163	3.40076e-20	1.24081e-17
c55826_g1_i3	-6.00036	2.15637	3.52377e-20	1.28122e-17
c48672_g3_i1	5.71198	0.585162	3.52652e-20	1.28122e-17
c111760_g1_i1	5.02144	3.02468	3.95103e-20	1.4324e-17
c121022_g1_i1	4.26263	2.06609	4.36367e-20	1.57865e-17
c51383_g1_i2	5.98228	1.11982	4.88583e-20	1.7637e-17
c32046_g1_i1	8.81845	0.201304	4.89583e-20	1.7637e-17
c299_g1_i1	2.46941	5.70226	5.08364e-20	1.8275e-17
c68632_g1_i1	2.87313	5.45705	5.12592e-20	1.83883e-17
c58046_g10_i1	-3.80103	1.8973	5.38693e-20	1.92841e-17
c36982_g1_i1	5.82137	4.16003	5.67654e-20	2.02783e-17
c130825_g1_i1	9.15702	0.519687	6.14326e-20	2.18997e-17
c13097_g1_i1	9.31127	0.666654	6.17403e-20	2.19636e-17
c56128_g1_i7	3.91906	1.51778	6.25196e-20	2.21946e-17
c57673_g1_i1	3.92638	3.09631	6.8975e-20	2.44354e-17
c67635_g1_i1	7.11204	0.321168	7.0645e-20	2.49673e-17
c63573_g1_i1	5.57108	1.65076	7.07686e-20	2.49673e-17
c491_g1_i1	3.01355	5.15253	7.46512e-20	2.62828e-17
c120059_g1_i1	10.8312	2.1472	7.69957e-20	2.70524e-17
c14380_g1_i1	9.31749	0.673234	7.78981e-20	2.73133e-17
c16054_g1_i1	5.43791	1.77595	8.09655e-20	2.83306e-17
c58336_g1_i4	-8.95073	0.350282	8.1478e-20	2.84516e-17
c112420_g1_i1	2.46196	5.73983	8.31373e-20	2.89718e-17
c53308_g1_i1	4.86538	1.44409	8.62649e-20	3.00005e-17
c44966_g3_i1	5.05539	1.41486	8.67031e-20	3.00916e-17
c70165_g1_i1	3.5036	3.83873	8.72375e-20	3.02108e-17
c73416_g1_i1	3.20853	2.79297	8.74002e-20	3.02108e-17
c36651_g1_i1	2.56372	4.47421	9.47245e-20	3.26763e-17
c42875_g2_i1	7.43794	0.634264	9.50487e-20	3.27221e-17
c42724_g1_i2	5.81096	1.40208	1.00152e-19	3.44095e-17
c16106_g1_i2	3.97247	2.73191	1.10628e-19	3.79326e-17
c112176_g1_i1	2.92781	4.08388	1.16232e-19	3.97741e-17
c59766_g4_i3	3.21285	3.25444	1.29335e-19	4.41695e-17
c17996_g1_i1	4.70401	0.833839	1.34935e-19	4.59898e-17
c58391_g1_i1	6.02763	0.523914	1.56604e-19	5.32692e-17
c59310_g3_i2	-2.83544	4.94454	1.59113e-19	5.40151e-17
c112010_g1_i1	2.78308	7.89591	1.59989e-19	5.42047e-17
c56251_g1_i1	2.63765	5.8046	1.81793e-19	6.14699e-17
c71718_g1_i1	4.24512	2.09455	1.92106e-19	6.48286e-17
c55971_g2_i1	3.61211	3.38937	1.96364e-19	6.61349e-17
c56162_g1_i1	3.87055	1.42514	1.99585e-19	6.70873e-17
c52504_g1_i1	3.6396	3.55394	2.04915e-19	6.87437e-17
c38583_g1_i2	5.69068	2.32904	2.10523e-19	7.04865e-17
c58018_g3_i1	-3.48139	2.617	2.11431e-19	7.06518e-17
c84378_g1_i1	6.07681	0.568893	2.13254e-19	7.11219e-17
c35827_g2_i1	4.73321	1.73591	2.14638e-19	7.14438e-17
c56317_g1_i9	10.6811	2.00424	2.15512e-19	7.15952e-17
c60984_g1_i1	2.77019	5.05473	2.17803e-19	7.21333e-17
c60369_g6_i4	-4.33277	1.86621	2.17976e-19	7.21333e-17
c14873_g1_i1	-5.00119	0.770202	2.45785e-19	8.11786e-17
c28987_g1_i1	-3.15674	5.0721	2.4912e-19	8.21213e-17
c83644_g1_i1	9.17863	2.32243	2.91537e-19	9.59183e-17
c51080_g1_i2	2.43283	6.07502	3.05475e-19	1.00311e-16
c59682_g1_i1	-2.51131	6.5206	3.0644e-19	1.00435e-16
c45124_g3_i1	4.18829	2.19576	3.07304e-19	1.00525e-16
c60221_g2_i1	3.03667	3.25899	3.31083e-19	1.08096e-16
c602_g1_i1	5.70276	0.576342	3.41496e-19	1.11284e-16
c68325_g1_i1	7.19326	2.29921	3.506e-19	1.14032e-16
c56250_g2_i1	8.8085	0.192755	3.83624e-19	1.24536e-16
c60474_g6_i1	6.19443	2.6263	4.2366e-19	1.37272e-16
c60354_g2_i2	7.47613	0.671398	4.30532e-19	1.39235e-16
c60104_g13_i1	5.43559	2.1727	4.46206e-19	1.44007e-16
c40394_g1_i3	2.88502	4.9941	4.46976e-19	1.44007e-16
c57280_g4_i1	7.62343	0.81281	4.71965e-19	1.51772e-16
c60632_g5_i5	9.77153	1.11847	5.20506e-19	1.67067e-16
c16974_g1_i1	2.74443	5.8647	5.35967e-19	1.71706e-16
c47418_g1_i1	2.96266	3.08395	5.74466e-19	1.83696e-16
c44346_g1_i1	8.8247	0.208523	5.89835e-19	1.88258e-16
c3115_g1_i1	4.71082	3.07904	5.93157e-19	1.88965e-16
c54532_g1_i3	2.34488	5.58857	6.23976e-19	1.98413e-16
c59957_g4_i1	3.11878	3.61795	6.28557e-19	1.99498e-16
c31711_g2_i1	4.57647	1.26494	6.61742e-19	2.09641e-16
c58923_g1_i2	-4.16815	1.73659	6.6576e-19	2.10523e-16
c57548_g2_i1	3.18641	2.97811	6.6942e-19	2.11289e-16
c55657_g2_i3	4.84969	3.37982	7.003e-19	2.20628e-16
c42533_g1_i2	9.37962	0.732242	7.02439e-19	2.20894e-16
c42985_g3_i2	4.01988	1.56289	7.1316e-19	2.23854e-16
c66641_g1_i1	4.80956	0.932631	7.87413e-19	2.46707e-16
c31465_g1_i1	8.95874	0.33431	8.46856e-19	2.64846e-16
c49849_g1_i1	5.5134	0.396905	8.82175e-19	2.75387e-16
c66268_g1_i1	5.20622	1.16469	9.09975e-19	2.83547e-16
c48318_g1_i3	-2.84585	3.90392	1.01504e-18	3.15709e-16
c33860_g2_i1	5.41226	1.35833	1.12904e-18	3.50529e-16
c16105_g1_i1	4.0202	1.4555	1.23587e-18	3.82997e-16
c111923_g1_i1	2.97024	6.2339	1.29852e-18	4.01684e-16
c58875_g9_i1	3.23205	3.33666	1.30858e-18	4.04065e-16
c59941_g10_i1	3.46675	2.28769	1.33305e-18	4.10879e-16
c43080_g1_i1	8.77076	0.155365	1.45368e-18	4.47252e-16
c60066_g1_i4	9.06362	0.437155	1.51511e-18	4.65313e-16
c3156_g2_i1	2.40299	5.83801	1.59176e-18	4.87975e-16
c58877_g3_i1	6.59799	0.583647	1.64505e-18	5.03407e-16
c52737_g1_i3	3.44856	2.4934	1.66327e-18	5.08074e-16
c57673_g3_i1	-3.63191	2.61736	1.75142e-18	5.34045e-16
c58621_g4_i4	5.69512	0.568431	1.81268e-18	5.51741e-16
c60088_g14_i1	3.78968	3.76927	1.84127e-18	5.59444e-16
c57996_g1_i8	8.90358	0.282484	1.92913e-18	5.85098e-16
c115961_g1_i1	3.33086	1.98195	1.95404e-18	5.91604e-16
c111757_g1_i1	3.10748	6.59161	2.12964e-18	6.43626e-16
c45700_g1_i1	2.40353	8.0348	2.21253e-18	6.67495e-16
c53351_g1_i1	6.91409	0.880833	2.23255e-18	6.72349e-16
c49691_g1_i2	5.38615	0.797909	2.42715e-18	7.29667e-16
c69355_g1_i1	8.79734	0.183532	2.46249e-18	7.38988e-16
c17243_g1_i1	4.16522	8.02061	2.51638e-18	7.53835e-16
c56250_g2_i3	9.003	0.37723	2.52452e-18	7.54951e-16
c41734_g1_i1	-9.1447	0.532102	2.63022e-18	7.85185e-16
c77952_g1_i1	4.17371	2.92567	2.66794e-18	7.95055e-16
c15367_g1_i2	-2.25688	5.72522	2.69309e-18	8.01153e-16
c35031_g1_i1	6.68674	1.15442	2.72293e-18	8.0862e-16
c49581_g1_i4	-5.65108	1.54319	2.99454e-18	8.87737e-16
c58140_g2_i2	4.08515	1.94352	3.0362e-18	8.98527e-16
c50276_g1_i5	6.14648	1.28649	3.07395e-18	9.08124e-16
c15102_g1_i1	3.06617	3.23874	3.3976e-18	1.002e-15
c49337_g1_i1	4.88521	0.530242	3.4329e-18	1.01067e-15
c57471_g4_i1	2.58488	3.8431	3.66791e-18	1.078e-15
c52737_g1_i1	3.03206	3.01432	3.68371e-18	1.08078e-15
c61103_g1_i1	2.20102	8.38781	3.80774e-18	1.11526e-15
c50430_g1_i3	-3.24433	3.02629	3.9679e-18	1.16018e-15
c683_g1_i1	-5.20879	0.521018	4.00797e-18	1.16989e-15
c115941_g1_i1	5.58261	2.31502	4.34558e-18	1.26627e-15
c59332_g1_i12	-8.68541	0.103457	4.38726e-18	1.27624e-15
c36729_g1_i1	-3.42462	1.74415	4.51055e-18	1.30987e-15
c112336_g1_i1	2.99379	3.15859	4.65304e-18	1.34895e-15
c58489_g17_i1	4.32913	2.72082	4.76934e-18	1.38033e-15
c52893_g1_i1	6.11322	0.960297	4.83779e-18	1.39777e-15
c55450_g2_i1	4.12123	1.37131	5.51604e-18	1.59104e-15
c42596_g1_i1	6.39251	0.387561	5.53773e-18	1.5946e-15
c59684_g3_i1	2.69239	3.89057	5.82821e-18	1.67543e-15
c60298_g1_i7	-9.78561	1.14263	5.99613e-18	1.7208e-15
c45695_g1_i1	5.86566	0.729833	6.15522e-18	1.76349e-15
c82088_g1_i1	9.19443	0.562669	7.15172e-18	2.04556e-15
c56585_g1_i1	-8.66746	0.0868745	7.49257e-18	2.13947e-15
c16223_g1_i1	5.03243	1.49943	7.90248e-18	2.25275e-15
c36493_g2_i1	2.41065	5.65723	8.02156e-18	2.28288e-15
c33473_g1_i1	4.93065	1.04924	8.06092e-18	2.29027e-15
c46937_g1_i1	-3.70331	1.44597	8.75065e-18	2.4821e-15
c114373_g1_i1	2.83832	7.11424	9.13976e-18	2.58817e-15
c49890_g1_i2	8.66297	0.0571083	1.0011e-17	2.83019e-15
c46967_g1_i1	3.17122	2.88501	1.02089e-17	2.88137e-15
c59682_g2_i2	-2.31222	7.87719	1.13077e-17	3.18624e-15
c51767_g2_i1	2.47475	6.19806	1.23211e-17	3.46605e-15
c57722_g1_i1	7.2198	0.424576	1.28635e-17	3.61269e-15
c60500_g2_i2	-3.47476	2.11704	1.38702e-17	3.88903e-15
c56128_g1_i10	3.50381	3.30822	1.51741e-17	4.24765e-15
c53743_g1_i2	4.46364	3.53543	1.75694e-17	4.91013e-15
c45131_g2_i2	2.99101	5.57203	1.98583e-17	5.54071e-15
c113192_g1_i1	2.50593	7.79618	2.20579e-17	6.14439e-15
c60215_g4_i2	7.52796	0.720512	2.22441e-17	6.18617e-15
c40875_g1_i3	9.02745	0.393892	2.41581e-17	6.70753e-15
c73583_g1_i1	8.69262	0.0856795	2.45211e-17	6.79727e-15
c114663_g1_i1	4.60315	2.10171	2.5758e-17	7.12857e-15
c80075_g1_i1	3.90396	1.45378	2.64579e-17	7.31042e-15
c49832_g1_i1	3.42137	2.08597	2.93075e-17	8.08471e-15
c46869_g1_i1	5.31185	1.11246	3.10063e-17	8.53954e-15
c55305_g2_i3	2.90362	2.7175	3.31236e-17	9.10798e-15
c59016_g6_i4	-8.78153	0.192386	3.43196e-17	9.42167e-15
c123823_g1_i1	4.83837	1.41809	3.46668e-17	9.50172e-15
c53583_g3_i1	2.59993	4.93057	3.47571e-17	9.51119e-15
c8854_g1_i1	-3.02686	3.15084	3.48136e-17	9.51142e-15
c52754_g2_i1	2.20712	6.76938	3.51569e-17	9.58985e-15
c57876_g9_i1	2.56562	7.43462	3.76706e-17	1.02591e-14
c56976_g2_i1	2.55508	4.08918	3.80294e-17	1.03404e-14
c65339_g1_i1	4.11871	2.57359	3.90023e-17	1.0588e-14
c39222_g2_i1	2.51889	3.94995	3.92894e-17	1.06491e-14
c113157_g1_i1	3.58928	2.66048	4.08362e-17	1.10508e-14
c59034_g5_i3	10.2398	1.5759	4.2842e-17	1.15752e-14
c11212_g1_i1	4.53621	1.75503	4.3882e-17	1.18375e-14
c62686_g1_i1	5.61787	0.495085	4.44866e-17	1.19816e-14
c39809_g2_i1	4.761	1.60688	4.51079e-17	1.21298e-14
c65522_g1_i1	8.52334	-0.0745719	4.8129e-17	1.29219e-14
c44966_g2_i1	5.27269	0.691241	5.36856e-17	1.43911e-14
c53302_g1_i2	5.54558	0.94233	5.46184e-17	1.46182e-14
c58853_g3_i1	8.50306	-0.0928167	6.04343e-17	1.61324e-14
c56128_g1_i2	5.77958	1.17619	6.04647e-17	1.61324e-14
c60025_g6_i1	-2.63885	3.16262	6.29482e-17	1.67688e-14
c60234_g7_i1	3.81284	0.956989	6.36961e-17	1.69416e-14
c46873_g1_i1	2.16272	6.96423	6.45626e-17	1.71453e-14
c78363_g1_i1	4.25039	1.72374	6.85792e-17	1.81837e-14
c33372_g1_i1	5.55297	0.435286	7.20154e-17	1.90652e-14
c86224_g1_i1	-4.00866	2.46637	7.75294e-17	2.04932e-14
c19586_g1_i1	-2.16454	8.36765	7.96202e-17	2.10133e-14
c15975_g1_i2	2.35356	4.3023	8.05895e-17	2.12363e-14
c113337_g1_i1	3.00864	5.30052	8.45077e-17	2.22345e-14
c16598_g1_i1	-4.01138	1.45868	8.73714e-17	2.29526e-14
c14432_g1_i1	4.11755	3.25677	9.58469e-17	2.51404e-14
c63583_g1_i1	2.90836	5.56452	9.61628e-17	2.51846e-14
c52998_g1_i1	-3.3094	2.45362	9.6964e-17	2.53556e-14
c115473_g1_i1	2.26938	6.07744	9.80761e-17	2.56072e-14
c17826_g1_i2	-2.27691	4.78517	1.03749e-16	2.70469e-14
c58554_g4_i3	8.5123	-0.0848449	1.14886e-16	2.99047e-14
c57140_g1_i3	8.74595	0.137032	1.16307e-16	3.02285e-14
c59063_g3_i10	9.15615	0.527685	1.26991e-16	3.29551e-14
c38969_g1_i2	2.3044	6.13723	1.30977e-16	3.39379e-14
c60464_g3_i2	8.593	-0.00944751	1.31625e-16	3.40542e-14
c25262_g1_i1	-2.48999	6.1972	1.33864e-16	3.45811e-14
c8834_g1_i1	4.0993	2.28903	1.37287e-16	3.54118e-14
c120283_g1_i1	5.4921	2.8549	1.46026e-16	3.7609e-14
c59857_g3_i1	2.65003	4.95116	1.49749e-16	3.85099e-14
c33275_g1_i1	-3.1848	4.53841	1.5075e-16	3.87089e-14
c58621_g4_i3	6.30649	0.30769	1.57073e-16	4.02719e-14
c59724_g2_i1	2.95502	2.84026	1.70155e-16	4.35608e-14
c14420_g1_i1	8.53942	-0.0585128	1.75048e-16	4.47463e-14
c54513_g1_i1	-2.67973	6.68984	1.84083e-16	4.69854e-14
c64385_g1_i1	6.45243	0.4454	1.93402e-16	4.92903e-14
c54354_g1_i1	4.60649	0.451114	2.01485e-16	5.12739e-14
c58905_g10_i2	8.45004	-0.142851	2.06423e-16	5.24524e-14
c34202_g3_i1	-3.29414	1.84805	2.10579e-16	5.34289e-14
c48559_g1_i2	8.70301	0.0896881	2.15575e-16	5.46154e-14
c129450_g1_i1	4.88699	0.866562	2.267e-16	5.73488e-14
c54661_g6_i2	-4.07303	1.24161	2.27398e-16	5.74402e-14
c118835_g1_i1	-4.07435	1.37989	2.3047e-16	5.81303e-14
c57836_g4_i1	-3.52092	2.05372	2.32805e-16	5.86326e-14
c58489_g15_i1	4.53693	1.03506	2.34935e-16	5.90819e-14
c33257_g1_i2	-2.23608	6.02082	2.43307e-16	6.10974e-14
c58875_g6_i6	-4.24526	4.36497	2.50724e-16	6.28673e-14
c49471_g5_i1	5.45143	0.34097	2.61617e-16	6.54637e-14
c60448_g12_i4	-8.551	-0.0201314	2.62222e-16	6.54637e-14
c56791_g1_i2	3.11859	4.40213	2.62229e-16	6.54637e-14
c55678_g1_i2	-8.54116	-0.0291611	2.67332e-16	6.66402e-14
c4180_g1_i1	2.83064	3.43456	2.74192e-16	6.82507e-14
c49638_g1_i1	5.1151	0.547304	2.80974e-16	6.98369e-14
c54890_g2_i1	8.45364	-0.139841	2.94828e-16	7.3174e-14
c9779_g1_i1	5.17161	0.359491	3.01679e-16	7.47657e-14
c57704_g4_i1	10.1295	1.46933	3.46062e-16	8.56409e-14
c17023_g1_i1	2.41833	8.26039	3.64961e-16	9.01872e-14
c59262_g3_i1	6.01391	0.51317	3.66627e-16	9.04679e-14
c43118_g1_i1	4.2024	1.67686	3.98781e-16	9.826e-14
c56671_g1_i4	8.47069	-0.122771	4.01111e-16	9.86918e-14
c45177_g1_i4	-3.25721	1.98224	4.31868e-16	1.06107e-13
c55903_g1_i2	8.81001	0.197332	4.51877e-16	1.10863e-13
c69232_g1_i1	2.85264	2.53971	4.60359e-16	1.12782e-13
c55990_g6_i3	-6.30406	0.906629	4.67855e-16	1.14454e-13
c53632_g1_i1	-3.55315	2.0812	4.86745e-16	1.18905e-13
c50572_g2_i1	6.28695	0.76702	4.87553e-16	1.18932e-13
c55006_g1_i1	8.38722	-0.200669	5.31248e-16	1.29406e-13
c62643_g1_i1	2.16876	6.88929	5.41015e-16	1.31598e-13
c117385_g1_i1	-3.09331	1.84955	5.61477e-16	1.36381e-13
c62434_g1_i1	-2.39298	5.03139	5.99162e-16	1.45328e-13
c50112_g1_i1	-3.14969	2.62709	6.00462e-16	1.45436e-13
c115527_g1_i1	3.08001	3.11406	6.13714e-16	1.48435e-13
c25859_g1_i1	2.82738	3.38638	6.18587e-16	1.49402e-13
c58336_g1_i8	3.35146	2.40867	6.59966e-16	1.59171e-13
c59489_g1_i1	8.47864	-0.1151	7.23032e-16	1.74136e-13
c32957_g1_i1	-2.33642	7.86686	7.5061e-16	1.80523e-13
c45974_g1_i1	4.31444	1.19147	7.72551e-16	1.85538e-13
c47418_g1_i2	3.13472	2.1198	7.74328e-16	1.85704e-13
c42801_g3_i1	-3.45598	1.57755	7.96741e-16	1.90626e-13
c42594_g1_i2	-9.31138	0.689995	7.9808e-16	1.90626e-13
c57703_g1_i1	9.1022	0.477344	7.98202e-16	1.90626e-13
c63324_g1_i1	5.59465	0.471677	8.04171e-16	1.91783e-13
c55305_g2_i2	2.94953	3.12522	8.1016e-16	1.92942e-13
c34484_g1_i1	2.29365	5.35925	8.27956e-16	1.96906e-13
c59480_g6_i1	5.27292	0.457007	8.52205e-16	2.02391e-13
c41343_g1_i1	2.07077	8.59072	8.59147e-16	2.03756e-13
c118671_g1_i1	2.67954	3.72832	9.39008e-16	2.22387e-13
c52295_g1_i1	2.17891	5.60527	9.598e-16	2.26997e-13
c59124_g2_i3	7.39174	0.593232	9.7472e-16	2.30206e-13
c58690_g1_i1	-2.51228	5.63586	9.90568e-16	2.33626e-13
c60369_g6_i5	-2.88032	3.79291	1.02731e-15	2.41959e-13
c62916_g1_i1	2.51181	4.34426	1.0317e-15	2.42656e-13
c39291_g1_i1	3.68111	1.61103	1.09876e-15	2.58074e-13
c58909_g2_i2	-3.70407	0.991793	1.10909e-15	2.60143e-13
c113925_g1_i1	3.13321	3.2823	1.1232e-15	2.63092e-13
c58374_g9_i1	4.29496	2.14346	1.1864e-15	2.77513e-13
c112461_g1_i1	2.42419	7.47302	1.18874e-15	2.7768e-13
c57359_g1_i1	3.70157	2.50788	1.19603e-15	2.79003e-13
c66752_g1_i1	-4.92866	0.502383	1.19932e-15	2.79387e-13
c59579_g6_i2	8.55497	-0.0414659	1.33811e-15	3.11295e-13
c3077_g1_i1	2.35203	4.62257	1.38262e-15	3.21211e-13
c125399_g1_i1	8.42618	-0.163212	1.39709e-15	3.24132e-13
c55903_g2_i1	3.51984	1.46672	1.41975e-15	3.28943e-13
c63526_g1_i1	-2.36114	6.31596	1.43284e-15	3.31526e-13
c31463_g1_i2	3.55387	1.84849	1.44966e-15	3.34964e-13
c35001_g2_i1	4.56092	1.05677	1.45561e-15	3.35869e-13
c52402_g1_i3	4.02805	1.61543	1.45751e-15	3.35869e-13
c37637_g1_i1	-4.28463	1.2865	1.64257e-15	3.78003e-13
c33518_g1_i1	2.24973	5.93031	1.76969e-15	4.0671e-13
c115367_g1_i1	-2.3815	6.82663	1.78531e-15	4.09748e-13
c78524_g1_i1	-3.64373	1.24951	1.81801e-15	4.16692e-13
c59432_g2_i2	2.73522	5.43123	1.8328e-15	4.19519e-13
c58131_g10_i2	3.30327	1.65607	1.89145e-15	4.32364e-13
c32220_g1_i1	-2.56787	3.17137	1.99892e-15	4.56321e-13
c56136_g2_i1	3.61852	1.51891	2.00418e-15	4.56911e-13
c26655_g1_i1	2.43342	3.99851	2.02214e-15	4.60391e-13
c45490_g1_i1	4.7238	0.559451	2.1746e-15	4.94441e-13
c43905_g1_i1	3.23322	2.20794	2.20359e-15	5.00368e-13
c60022_g1_i3	2.78488	3.88636	2.24345e-15	5.08743e-13
c58413_g8_i1	5.16796	2.48628	2.26401e-15	5.12723e-13
c53989_g6_i1	3.7672	2.24519	2.3542e-15	5.32442e-13
c60172_g5_i2	-8.5066	-0.0611926	2.55167e-15	5.76339e-13
c46139_g2_i1	2.96276	3.62359	2.567e-15	5.79037e-13
c112568_g1_i1	3.13597	2.64755	2.67948e-15	6.03611e-13
c16911_g1_i1	-2.22945	7.89477	2.73215e-15	6.14666e-13
c54217_g2_i1	-3.68692	3.01909	2.73833e-15	6.15245e-13
c112213_g1_i1	-2.43669	5.2772	2.75562e-15	6.18317e-13
c44457_g1_i1	3.87539	1.66499	2.79778e-15	6.26952e-13
c60022_g8_i1	3.66846	1.28991	2.82238e-15	6.31635e-13
c63928_g1_i1	-3.07991	1.8621	3.01235e-15	6.73267e-13
c57673_g3_i2	2.96748	4.52621	3.03431e-15	6.77289e-13
c115599_g1_i1	3.405	2.54326	3.05645e-15	6.81146e-13
c49357_g2_i1	2.16539	9.67707	3.05956e-15	6.81146e-13
c28214_g1_i1	-2.62364	4.34818	3.1948e-15	7.10327e-13
c53195_g1_i3	3.92629	0.757307	3.21439e-15	7.13754e-13
c35436_g2_i1	3.91026	0.74309	3.30092e-15	7.32015e-13
c117778_g1_i1	4.01908	2.54208	3.53741e-15	7.83443e-13
c52129_g1_i5	3.80151	1.64091	3.54869e-15	7.84922e-13
c60415_g6_i5	-8.41602	-0.143391	3.70727e-15	8.18937e-13
c42504_g1_i1	4.79891	0.255666	3.77767e-15	8.32995e-13
c34005_g1_i1	2.11189	6.06705	3.78067e-15	8.32995e-13
c57423_g3_i1	4.10335	0.996739	3.79354e-15	8.34755e-13
c55392_g2_i1	8.68149	0.0678734	3.93113e-15	8.63919e-13
c59107_g2_i8	5.63122	1.2351	4.10054e-15	8.9999e-13
c64476_g1_i1	4.07964	2.01855	4.29957e-15	9.4246e-13
c47754_g1_i1	5.61179	0.138155	4.42359e-15	9.68404e-13
c53458_g1_i1	8.37527	-0.209757	4.45567e-15	9.74176e-13
c51846_g3_i3	2.79429	2.85518	4.75141e-15	1.03751e-12
c58442_g1_i1	5.24902	1.19765	4.8955e-15	1.06761e-12
c19347_g1_i1	6.49095	0.473783	5.02176e-15	1.09375e-12
c68703_g1_i1	2.69869	4.64882	5.18727e-15	1.12835e-12
c55962_g1_i1	3.76609	1.47707	5.33379e-15	1.15875e-12
c4932_g1_i1	-3.06544	2.5497	5.52607e-15	1.199e-12
c51808_g1_i1	6.10764	0.118455	5.61099e-15	1.21588e-12
c58934_g3_i1	2.72632	2.77777	5.75997e-15	1.24658e-12
c59084_g4_i1	3.66754	3.91148	5.82946e-15	1.26002e-12
c51517_g3_i1	2.90219	2.21859	5.86065e-15	1.26516e-12
c64198_g1_i1	2.75966	2.65843	5.87158e-15	1.26592e-12
c48848_g1_i1	3.05688	2.04895	5.93055e-15	1.27702e-12
c9890_g1_i1	2.16064	5.10431	6.05443e-15	1.30205e-12
c58056_g2_i1	6.93119	0.153401	6.07642e-15	1.30514e-12
c33458_g1_i2	1.99404	5.59879	6.73333e-15	1.44442e-12
c50228_g1_i1	3.70393	1.05106	6.82578e-15	1.46241e-12
c58862_g2_i2	3.41796	2.92575	6.91269e-15	1.47918e-12
c63745_g1_i1	8.2721	-0.307336	6.9262e-15	1.48021e-12
c47112_g1_i1	5.20886	0.832579	7.1544e-15	1.52707e-12
c57251_g6_i2	4.31506	1.67338	7.75243e-15	1.65265e-12
c59635_g1_i1	-2.55989	7.4666	7.8831e-15	1.67841e-12
c50551_g1_i2	-5.39233	0.473684	7.96827e-15	1.69443e-12
c54407_g4_i2	-2.39929	5.06919	8.00382e-15	1.69988e-12
c124016_g1_i1	-2.99949	1.79476	8.01455e-15	1.70004e-12
c49793_g1_i2	-8.27099	-0.274993	8.09179e-15	1.71429e-12
c53998_g1_i1	8.31632	-0.266295	8.12702e-15	1.71962e-12
c120264_g1_i1	-3.26883	2.14304	8.19172e-15	1.73117e-12
c58486_g4_i3	4.99213	0.812949	8.22359e-15	1.73576e-12
c49561_g2_i1	2.5127	3.06634	8.45078e-15	1.78151e-12
c38532_g1_i2	5.56283	0.0910927	8.63722e-15	1.81857e-12
c18783_g1_i1	6.67062	2.24397	8.79419e-15	1.84934e-12
c49661_g1_i2	4.71089	0.369821	8.91132e-15	1.87166e-12
c96906_g1_i1	4.34035	0.746514	8.96036e-15	1.87965e-12
c120241_g1_i1	2.45212	4.24498	9.28559e-15	1.94549e-12
c59158_g6_i3	9.365	0.711755	9.33241e-15	1.95185e-12
c56871_g11_i1	2.2044	4.71967	9.33884e-15	1.95185e-12
c51930_g1_i5	3.77663	1.22899	9.40419e-15	1.96311e-12
c41164_g3_i1	6.553	0.535639	9.50808e-15	1.98237e-12
c49638_g1_i2	2.97093	2.27565	9.75538e-15	2.03145e-12
c59098_g13_i1	8.72842	0.109041	1.00259e-14	2.08372e-12
c40779_g1_i1	6.76214	-0.00396697	1.00308e-14	2.08372e-12
c23406_g1_i1	3.44208	2.97469	1.03002e-14	2.1354e-12
c112242_g1_i1	3.77404	3.52788	1.03046e-14	2.1354e-12
c32278_g1_i2	4.09207	2.28467	1.0322e-14	2.13641e-12
c60645_g1_i2	6.28408	0.288605	1.048e-14	2.16591e-12
c58329_g3_i5	2.69057	3.13606	1.04899e-14	2.16591e-12
c57659_g1_i1	5.9421	0.446741	1.08439e-14	2.23631e-12
c59740_g8_i1	8.45602	-0.132735	1.09492e-14	2.25529e-12
c111909_g1_i1	3.25617	4.08632	1.15189e-14	2.36979e-12
c59977_g12_i2	-8.45488	-0.108479	1.16082e-14	2.38461e-12
c61890_g1_i1	2.27948	4.18854	1.16189e-14	2.38461e-12
c57708_g1_i1	4.6944	1.37398	1.18836e-14	2.43601e-12
c51110_g1_i1	2.84483	3.5007	1.2201e-14	2.49808e-12
c125390_g1_i1	6.11849	0.1319	1.2292e-14	2.51368e-12
c42556_g1_i2	-2.58728	2.97717	1.27533e-14	2.60492e-12
c51411_g2_i1	8.7661	0.159496	1.30187e-14	2.65467e-12
c65343_g1_i1	4.62955	0.627686	1.30437e-14	2.65467e-12
c113566_g1_i1	8.21206	-0.360607	1.30546e-14	2.65467e-12
c125566_g1_i1	8.44317	-0.144397	1.30591e-14	2.65467e-12
c67997_g1_i1	2.46404	3.4929	1.31656e-14	2.67314e-12
c26487_g1_i1	2.37793	5.46267	1.32992e-14	2.69706e-12
c58987_g3_i1	-3.52063	0.845094	1.36804e-14	2.77107e-12
c59562_g8_i1	3.40215	2.48989	1.38659e-14	2.80532e-12
c38820_g1_i1	3.05604	3.35067	1.40173e-14	2.83258e-12
c58966_g7_i1	4.44059	2.9029	1.49925e-14	3.02607e-12
c52129_g1_i3	6.69066	-0.0729529	1.5583e-14	3.14154e-12
c57355_g2_i4	8.44834	-0.149043	1.69937e-14	3.42191e-12
c65245_g1_i1	-2.84796	2.98098	1.70501e-14	3.42922e-12
c45821_g2_i1	3.10198	6.37017	1.79536e-14	3.60669e-12
c59016_g6_i3	-3.74603	0.643837	1.8393e-14	3.69061e-12
c49985_g1_i1	2.23913	3.77625	1.86028e-14	3.72834e-12
c61083_g1_i1	2.48219	5.27341	1.93979e-14	3.88313e-12
c59899_g3_i1	8.91518	0.299682	2.08513e-14	4.16918e-12
c52647_g1_i1	-3.86889	3.54003	2.11517e-14	4.2243e-12
c59388_g21_i1	-2.71828	2.9964	2.13393e-14	4.25679e-12
c34781_g1_i3	2.77819	3.19281	2.19781e-14	4.3791e-12
c72761_g1_i1	3.54861	1.99728	2.23055e-14	4.43916e-12
c45106_g1_i2	6.56192	-0.190125	2.2615e-14	4.49552e-12
c45131_g2_i1	2.35582	4.10738	2.3712e-14	4.7081e-12
c59074_g3_i1	2.84423	2.78386	2.47046e-14	4.89948e-12
c35463_g1_i4	4.1541	0.686643	2.48598e-14	4.92037e-12
c59677_g2_i2	8.56319	-0.0337561	2.48675e-14	4.92037e-12
c18601_g1_i1	7.66175	0.85097	2.55432e-14	5.04822e-12
c41122_g1_i2	-2.03235	6.8411	2.57165e-14	5.07659e-12
c59443_g6_i3	5.87285	-0.0954116	2.58744e-14	5.10185e-12
c48819_g1_i2	2.64658	5.3039	2.59089e-14	5.10277e-12
c63365_g1_i1	2.40578	4.63099	2.62658e-14	5.1671e-12
c14725_g1_i1	2.90386	3.35956	2.67242e-14	5.25124e-12
c16394_g1_i1	8.29558	-0.282237	2.67628e-14	5.25277e-12
c60018_g1_i1	2.0468	5.87491	2.73905e-14	5.36979e-12
c124097_g1_i1	-4.60551	1.61713	2.77038e-14	5.42499e-12
c58923_g1_i1	-3.05877	2.97809	2.97097e-14	5.81112e-12
c59145_g2_i2	8.35086	-0.235402	3.06989e-14	5.99773e-12
c60223_g3_i2	8.51343	-0.08979	3.20418e-14	6.25295e-12
c55008_g2_i1	2.40626	5.2019	3.30859e-14	6.44933e-12
c58231_g1_i3	-2.2348	3.67322	3.34688e-14	6.51652e-12
c54970_g1_i3	3.21305	3.62832	3.36627e-14	6.54683e-12
c41187_g1_i1	2.16685	5.1233	3.49728e-14	6.79388e-12
c54500_g1_i1	3.16515	3.05621	3.55241e-14	6.89313e-12
c112267_g1_i1	-1.97278	7.11466	3.66557e-14	7.10463e-12
c32641_g1_i3	8.61248	0.0154948	3.80186e-14	7.36044e-12
c59374_g3_i1	4.01619	2.39591	3.94802e-14	7.63475e-12
c64312_g1_i1	3.59844	2.64941	4.07594e-14	7.8732e-12
c51990_g1_i3	-8.35436	-0.199731	4.0847e-14	7.8812e-12
c18187_g1_i2	-2.52189	5.03201	4.10791e-14	7.91706e-12
c55017_g1_i3	-3.1485	2.31382	4.12595e-14	7.94285e-12
c60608_g5_i1	5.89014	2.31298	4.21923e-14	8.11328e-12
c16655_g1_i1	2.35425	4.48222	4.32955e-14	8.31605e-12
c114526_g1_i1	4.01728	1.70433	4.35449e-14	8.35456e-12
c113030_g1_i1	2.28838	4.97248	4.36424e-14	8.36386e-12
c5915_g1_i1	2.32234	3.74392	4.50149e-14	8.61722e-12
c31880_g1_i1	4.23394	1.04003	4.78224e-14	9.14442e-12
c58437_g9_i6	2.55607	4.37774	4.81921e-14	9.20479e-12
c83556_g1_i1	3.72824	0.580563	4.83066e-14	9.21637e-12
c119711_g1_i1	5.9941	1.58004	4.90986e-14	9.35552e-12
c114800_g1_i1	-2.55034	2.96043	4.91456e-14	9.35552e-12
c58518_g1_i1	3.98182	0.803597	5.43247e-14	1.03299e-11
c60461_g3_i2	-6.36153	-0.253075	5.55781e-14	1.05565e-11
c113940_g1_i1	2.59318	3.74933	5.7729e-14	1.09529e-11
c139683_g1_i1	8.26604	-0.308625	5.84207e-14	1.10718e-11
c55102_g7_i1	2.58221	2.34631	5.94389e-14	1.12523e-11
c66044_g1_i1	2.80192	2.96368	6.16178e-14	1.16518e-11
c59322_g3_i1	4.52794	0.20308	6.17072e-14	1.16558e-11
c75276_g1_i1	2.70462	3.74052	6.42866e-14	1.21296e-11
c52569_g1_i1	-5.93756	0.125574	6.4738e-14	1.22013e-11
c59107_g2_i13	8.34964	-0.231351	6.49496e-14	1.22277e-11
c60244_g6_i1	3.50974	2.36943	7.0054e-14	1.31742e-11
c56079_g1_i2	8.28747	-0.296457	7.10932e-14	1.33549e-11
c48138_g1_i1	3.07041	3.49552	7.13247e-14	1.33837e-11
c2098_g1_i1	2.94412	2.06358	7.27914e-14	1.36439e-11
c61646_g1_i1	3.16842	1.40679	7.30849e-14	1.36839e-11
c47399_g1_i3	3.69231	3.35487	7.3879e-14	1.38174e-11
c50186_g3_i1	3.74022	2.30471	7.64598e-14	1.42844e-11
c120148_g1_i1	6.99272	0.212031	7.87232e-14	1.46912e-11
c52629_g1_i1	8.17475	-0.397599	7.92816e-14	1.47793e-11
c122375_g1_i1	-3.23084	1.27423	8.34813e-14	1.55452e-11
c60667_g1_i2	5.95064	0.458054	8.43864e-14	1.56966e-11
c43727_g1_i1	-2.52374	2.53937	8.67034e-14	1.611e-11
c13562_g1_i1	2.79151	3.88819	9.14742e-14	1.6978e-11
c3325_g1_i1	-2.35903	7.37694	9.2467e-14	1.71436e-11
c22010_g1_i1	3.4108	1.01235	9.36941e-14	1.73523e-11
c11315_g1_i1	2.10144	5.59435	9.49268e-14	1.75616e-11
c57620_g8_i2	2.69339	2.59375	9.57131e-14	1.76879e-11
c55791_g2_i2	-2.29791	6.37731	9.71872e-14	1.79409e-11
c48239_g1_i1	4.04232	1.16368	1.01174e-13	1.86567e-11
c52129_g1_i2	8.19635	-0.377294	1.03336e-13	1.90347e-11
c59394_g3_i2	9.23909	0.611032	1.10462e-13	2.03255e-11
c60088_g7_i1	2.12377	6.94674	1.11029e-13	2.04078e-11
c56162_g2_i1	3.59752	1.57852	1.15998e-13	2.12982e-11
c5139_g1_i1	2.7136	3.97849	1.17685e-13	2.15848e-11
c7504_g1_i1	-1.95817	7.00888	1.19917e-13	2.19705e-11
c124052_g1_i1	6.91591	0.130339	1.34538e-13	2.46229e-11
c58651_g3_i2	-2.99009	5.05751	1.37635e-13	2.51628e-11
c51258_g1_i2	-3.33237	1.07431	1.41606e-13	2.5861e-11
c49120_g2_i1	2.0172	5.35866	1.46925e-13	2.68037e-11
c58029_g1_i2	5.37894	1.16575	1.50127e-13	2.73587e-11
c54407_g4_i3	-2.1545	4.40164	1.50688e-13	2.74317e-11
c57146_g3_i3	-3.21172	1.53515	1.52676e-13	2.77639e-11
c113359_g1_i1	2.04876	4.60294	1.60433e-13	2.91434e-11
c54049_g1_i2	-2.88543	2.80307	1.66873e-13	3.02615e-11
c61538_g1_i1	-1.98135	6.00904	1.66942e-13	3.02615e-11
c50829_g1_i1	3.50088	3.56826	1.79808e-13	3.25591e-11
c58775_g3_i1	3.9552	2.52648	1.82689e-13	3.30459e-11
c59941_g13_i2	2.74452	2.97614	1.84328e-13	3.3307e-11
c118245_g1_i1	-2.22482	5.59671	1.8925e-13	3.41603e-11
c142547_g1_i1	4.38489	0.245899	1.91097e-13	3.44572e-11
c16068_g1_i1	-2.54355	3.24087	1.92138e-13	3.46083e-11
c77128_g1_i1	-4.95722	0.0156822	1.96073e-13	3.52799e-11
c112435_g2_i1	5.40453	0.297949	1.97326e-13	3.5468e-11
c35509_g1_i1	3.36571	1.36916	1.98139e-13	3.55767e-11
c50584_g2_i1	2.58654	2.46851	2.04649e-13	3.6707e-11
c49230_g1_i1	2.39338	4.08197	2.11478e-13	3.78921e-11
c33600_g1_i1	-2.52765	3.78908	2.15602e-13	3.85905e-11
c115481_g1_i1	-3.05239	2.08411	2.19813e-13	3.93029e-11
c52295_g1_i2	1.85415	5.90118	2.29239e-13	4.09455e-11
c54000_g1_i1	8.17191	-0.401623	2.37038e-13	4.22942e-11
c57845_g2_i2	-3.20558	2.49877	2.38377e-13	4.24889e-11
c57355_g2_i3	3.46894	1.71185	2.48123e-13	4.41798e-11
c48007_g2_i1	-4.52041	0.163935	2.49386e-13	4.43584e-11
c111756_g2_i1	-2.26363	4.19465	2.58501e-13	4.59319e-11
c60342_g5_i1	8.36495	-0.216158	2.73405e-13	4.85297e-11
c58486_g4_i2	2.64092	2.85117	3.50552e-13	6.21588e-11
c19347_g2_i1	8.50778	-0.0936126	3.52509e-13	6.24409e-11
c2146_g1_i1	4.56535	0.413701	3.59772e-13	6.36613e-11
c113324_g1_i1	-1.87027	6.92118	3.60878e-13	6.3791e-11
c57876_g8_i3	2.4334	3.53781	3.67849e-13	6.4956e-11
c56620_g2_i1	3.97464	1.99942	3.77971e-13	6.66744e-11
c55873_g1_i1	3.33043	1.37659	3.84842e-13	6.78164e-11
c58615_g2_i1	2.04469	4.1987	3.89203e-13	6.85141e-11
c57671_g1_i1	-1.82008	9.41262	3.96455e-13	6.97188e-11
c58018_g2_i3	-3.06888	1.035	4.3514e-13	7.64432e-11
c58496_g2_i2	3.48505	0.797019	4.36264e-13	7.65619e-11
c59094_g5_i2	3.61906	1.63577	4.60693e-13	8.07661e-11
c58962_g3_i3	3.48168	1.65313	5.17844e-13	9.06923e-11
c55668_g1_i1	3.51279	1.71778	5.39006e-13	9.42966e-11
c40121_g1_i2	2.004	6.38918	5.39529e-13	9.42966e-11
c46239_g1_i1	6.65726	-0.10784	5.48715e-13	9.58041e-11
c5800_g1_i1	2.08711	5.7194	5.70874e-13	9.95712e-11
c40875_g1_i4	8.17208	-0.401903	5.9505e-13	1.03682e-10
c54880_g2_i2	3.09797	2.86965	6.3929e-13	1.11277e-10
c3128_g1_i1	8.01872	-0.538356	6.60383e-13	1.14805e-10
c60298_g1_i2	-1.99469	5.57857	6.60905e-13	1.14805e-10
c60806_g1_i1	2.99564	9.58856	6.72074e-13	1.16627e-10
c55806_g1_i1	2.52144	5.16111	6.74192e-13	1.16876e-10
c58810_g9_i4	2.31743	3.39355	7.04566e-13	1.22017e-10
c59609_g7_i6	-10.2374	1.57938	7.29385e-13	1.26187e-10
c52436_g2_i1	3.33815	1.77669	7.33054e-13	1.26694e-10
c49003_g3_i1	2.37983	6.76253	7.50101e-13	1.29509e-10
c46928_g1_i1	6.63173	-0.130364	7.66434e-13	1.32195e-10
c82269_g1_i1	8.17148	-0.392623	7.76908e-13	1.33866e-10
c60711_g1_i1	1.97382	6.94365	8.2309e-13	1.41681e-10
c115747_g1_i1	2.03408	6.29667	8.57293e-13	1.4742e-10
c54701_g3_i1	2.14885	6.33421	8.74399e-13	1.5021e-10
c43262_g3_i1	3.20012	1.14118	8.76029e-13	1.50339e-10
c58144_g2_i6	-3.0546	1.28424	8.78578e-13	1.50625e-10
c78385_g1_i1	-2.42422	3.18256	8.89083e-13	1.52273e-10
c60201_g3_i1	-2.39423	2.54437	8.94354e-13	1.53022e-10
c59482_g2_i8	3.76622	1.04866	9.48053e-13	1.62048e-10
c58916_g13_i6	3.49461	1.03528	9.56428e-13	1.63316e-10
c60104_g13_i2	2.6652	3.62203	9.87556e-13	1.68394e-10
c59276_g2_i5	-8.221	-0.31984	9.88142e-13	1.68394e-10
c16606_g1_i1	-1.8625	6.0154	9.92158e-13	1.6891e-10
c57636_g5_i2	3.28968	1.30095	1.00726e-12	1.71311e-10
c4242_g1_i1	4.38235	0.663173	1.03799e-12	1.7636e-10
c58496_g1_i1	3.86849	0.94087	1.04699e-12	1.77714e-10
c59543_g6_i3	-7.96796	-0.545677	1.04985e-12	1.78023e-10
c48067_g1_i1	-2.11572	5.08227	1.08395e-12	1.83622e-10
c37226_g1_i1	8.71357	0.11364	1.10164e-12	1.86433e-10
c83089_g1_i1	2.17281	3.70173	1.10468e-12	1.86763e-10
c60184_g1_i1	-3.42537	1.86395	1.11073e-12	1.876e-10
c56830_g1_i3	-8.17731	-0.359695	1.13938e-12	1.92249e-10
c58278_g1_i2	7.9738	-0.577422	1.15633e-12	1.94917e-10
c53458_g1_i2	8.20945	-0.362636	1.15827e-12	1.9505e-10
c57393_g1_i5	8.31888	-0.265842	1.16137e-12	1.9538e-10
c6272_g1_i2	-1.96609	4.21836	1.19526e-12	2.00884e-10
c117487_g1_i1	-1.88625	7.71132	1.20105e-12	2.01658e-10
c58807_g1_i3	3.09464	1.67344	1.22203e-12	2.0498e-10
c112723_g1_i1	-1.91527	6.84736	1.23867e-12	2.07567e-10
c58095_g7_i6	-8.10615	-0.422791	1.29239e-12	2.16356e-10
c54309_g5_i1	-2.55507	3.0531	1.33382e-12	2.23073e-10
c57534_g1_i6	-7.92417	-0.584376	1.351e-12	2.25726e-10
c59379_g1_i1	-2.89798	2.87652	1.35958e-12	2.26937e-10
c59679_g3_i4	8.23434	-0.334512	1.36244e-12	2.27193e-10
c55082_g1_i3	9.15906	0.535901	1.39132e-12	2.31782e-10
c57166_g2_i1	-8.70631	0.123205	1.39842e-12	2.32737e-10
c46574_g1_i1	2.84165	2.53018	1.42128e-12	2.36312e-10
c58367_g11_i1	8.19648	-0.379541	1.42561e-12	2.36801e-10
c116017_g1_i1	4.00075	0.433328	1.4443e-12	2.39673e-10
c122186_g1_i1	-3.10802	2.28503	1.45371e-12	2.41e-10
c33540_g1_i1	2.10498	5.33506	1.51712e-12	2.51268e-10
c63769_g1_i1	2.97899	2.52099	1.65405e-12	2.73645e-10
c47112_g1_i2	4.11527	0.541239	1.65544e-12	2.73645e-10
c59295_g6_i3	3.32548	0.593666	1.72013e-12	2.84065e-10
c55422_g3_i1	8.01326	-0.539355	1.87006e-12	3.08525e-10
c32241_g1_i2	-2.68128	4.4857	1.88138e-12	3.10094e-10
c57103_g2_i1	-5.21753	-0.0597818	1.94411e-12	3.20124e-10
c64377_g1_i1	6.60372	0.596311	1.97422e-12	3.24769e-10
c59454_g5_i3	4.41755	0.930926	1.98186e-12	3.25711e-10
c19006_g1_i1	2.57962	5.29058	2.02092e-12	3.31811e-10
c46910_g1_i1	4.78161	0.00206006	2.0512e-12	3.36459e-10
c60077_g5_i4	5.17777	0.089335	2.08497e-12	3.41503e-10
c54957_g1_i1	3.75251	0.599573	2.08595e-12	3.41503e-10
c54986_g1_i1	5.28217	-0.164608	2.10046e-12	3.4355e-10
c16252_g1_i2	1.85247	5.41509	2.18842e-12	3.57594e-10
c40875_g1_i2	7.99654	-0.559688	2.21347e-12	3.61341e-10
c53830_g1_i1	4.37317	1.98266	2.22058e-12	3.62155e-10
c43727_g1_i2	-1.86487	5.43151	2.25713e-12	3.67767e-10
c60015_g9_i2	3.56085	3.72607	2.29722e-12	3.73941e-10
c26776_g1_i1	6.57023	-0.187148	2.3735e-12	3.8599e-10
c59740_g11_i1	-1.80107	5.46468	2.44678e-12	3.97528e-10
c44700_g1_i1	-3.88399	0.388753	2.469e-12	4.00757e-10
c56250_g2_i4	8.09357	-0.474699	2.5083e-12	4.06749e-10
c39485_g1_i1	2.1434	4.20555	2.56671e-12	4.15827e-10
c58785_g3_i1	1.94534	6.18383	2.60373e-12	4.21425e-10
c62271_g1_i1	2.27995	3.11815	2.64522e-12	4.27735e-10
c86376_g1_i1	5.41108	0.818317	2.72112e-12	4.39591e-10
c33745_g1_i2	-2.55042	2.24971	2.87444e-12	4.6392e-10
c40735_g1_i1	3.10157	0.839783	2.93456e-12	4.73176e-10
c51662_g1_i4	2.32917	3.6795	3.00691e-12	4.84384e-10
c39222_g1_i1	2.63928	2.03659	3.01532e-12	4.85282e-10
c60215_g4_i3	4.04341	0.473829	3.04189e-12	4.89085e-10
c4086_g1_i1	3.05003	3.7483	3.04468e-12	4.89085e-10
c59762_g7_i5	-5.14067	1.56165	3.07366e-12	4.93277e-10
c54694_g2_i1	2.29692	4.5837	3.1717e-12	5.08532e-10
c55659_g1_i1	1.74415	10.1609	3.19844e-12	5.12339e-10
c47109_g1_i2	5.54204	0.0739282	3.33605e-12	5.3388e-10
c96826_g1_i1	7.98027	-0.566739	3.35566e-12	5.36516e-10
c38078_g1_i2	2.29605	4.12913	3.44242e-12	5.49872e-10
c48573_g1_i2	2.70547	3.20354	3.45008e-12	5.50582e-10
c59688_g4_i3	9.58794	2.72204	3.4683e-12	5.52973e-10
c43568_g1_i1	5.26996	-0.177151	3.51446e-12	5.59809e-10
c57134_g8_i1	1.8679	4.7554	3.52692e-12	5.6081e-10
c58923_g1_i8	-3.04877	2.3194	3.52731e-12	5.6081e-10
c54094_g1_i2	2.38764	5.05858	3.54982e-12	5.63863e-10
c57589_g2_i2	4.474	0.483127	3.59005e-12	5.69724e-10
c19031_g1_i1	6.52413	-0.220306	3.59967e-12	5.7072e-10
c57059_g1_i2	-2.20992	2.78982	3.63584e-12	5.75908e-10
c114552_g1_i1	2.40394	5.45221	3.64002e-12	5.75908e-10
c17883_g1_i1	2.45506	3.94352	3.64251e-12	5.75908e-10
c52616_g1_i3	4.95825	0.400434	3.85509e-12	6.08954e-10
c57823_g5_i1	3.16193	1.64897	3.87886e-12	6.12142e-10
c52841_g1_i1	7.86111	-0.676608	3.9733e-12	6.26469e-10
c59832_g1_i2	-2.91005	2.25337	4.0521e-12	6.38302e-10
c46928_g4_i1	5.75513	-0.20603	4.06929e-12	6.4042e-10
c60382_g7_i3	-7.95351	-0.55845	4.07492e-12	6.40715e-10
c58875_g6_i1	-2.44281	3.47238	4.10824e-12	6.4536e-10
c65942_g1_i1	3.28008	1.77953	4.1416e-12	6.50003e-10
c120098_g1_i1	3.23096	3.29781	4.15286e-12	6.51171e-10
c65994_g1_i1	3.82824	1.33321	4.44364e-12	6.96127e-10
c56897_g6_i1	3.79329	1.63697	4.53229e-12	7.09364e-10
c130210_g1_i1	2.58004	1.82626	4.61521e-12	7.21679e-10
c51016_g1_i1	4.29698	0.169069	4.73924e-12	7.40396e-10
c59482_g2_i5	3.92778	2.45316	4.86096e-12	7.58718e-10
c59219_g4_i3	4.64747	0.490233	4.89593e-12	7.63479e-10
c31657_g2_i1	7.88738	-0.656328	5.33195e-12	8.30713e-10
c14354_g1_i1	2.10705	5.08153	5.33723e-12	8.30779e-10
c60463_g3_i4	-7.81409	-0.680887	5.42723e-12	8.4353e-10
c14020_g1_i1	1.84897	7.13951	5.42903e-12	8.4353e-10
c54392_g3_i1	-3.01209	4.10657	5.49779e-12	8.53436e-10
c63136_g1_i1	8.13616	-0.430619	5.54701e-12	8.60296e-10
c114892_g1_i1	2.36314	3.25515	5.70343e-12	8.83751e-10
c46910_g2_i1	5.91102	-0.0667693	5.76547e-12	8.92555e-10
c54402_g2_i1	-1.93065	4.42667	5.83417e-12	9.02373e-10
c114651_g1_i1	-2.07697	6.98283	6.00057e-12	9.2727e-10
c49716_g2_i1	3.39348	0.775134	6.0411e-12	9.3269e-10
c58875_g6_i2	-3.68906	2.48541	6.06242e-12	9.35135e-10
c58367_g11_i3	5.95373	0.819831	6.084e-12	9.37617e-10
c36404_g1_i1	3.70276	0.859349	6.10321e-12	9.39728e-10
c17172_g1_i1	-2.38966	2.71924	6.1087e-12	9.39728e-10
c112362_g1_i1	2.49007	3.52153	6.26332e-12	9.62646e-10
c35056_g1_i1	1.91277	5.05459	6.53476e-12	1.00346e-09
c64316_g1_i1	2.029	3.87029	6.56217e-12	1.00676e-09
c56871_g4_i1	3.31703	1.96929	6.60787e-12	1.01287e-09
c44802_g1_i1	5.11194	-0.316326	6.69589e-12	1.02544e-09
c53862_g1_i1	1.77607	5.07953	6.86e-12	1.04963e-09
c53148_g1_i1	4.0695	0.257888	7.04438e-12	1.07688e-09
c89563_g1_i1	-3.3496	2.60802	7.07656e-12	1.08083e-09
c33593_g1_i1	-2.15716	6.05326	7.13567e-12	1.08888e-09
c39592_g1_i1	4.28644	1.16999	7.224e-12	1.10138e-09
c27003_g1_i1	-3.22614	0.723431	7.24788e-12	1.10403e-09
c60310_g1_i2	7.90674	-0.633157	7.33978e-12	1.11703e-09
c5024_g1_i1	2.25195	5.04381	7.47303e-12	1.1363e-09
c67695_g1_i1	-6.26481	-0.340329	7.49841e-12	1.13914e-09
c13510_g1_i1	3.13438	0.768946	7.55691e-12	1.14701e-09
c58206_g6_i1	3.07613	2.29033	7.90059e-12	1.19811e-09
c46659_g2_i1	2.27989	2.7761	7.94775e-12	1.20419e-09
c54335_g6_i3	-3.04426	1.5547	7.9664e-12	1.205e-09
c115280_g1_i1	2.68558	2.79441	7.96719e-12	1.205e-09
c124088_g1_i1	3.42597	4.85167	7.9801e-12	1.20589e-09
c50501_g3_i1	2.88636	1.63614	8.04329e-12	1.21436e-09
c62930_g1_i1	-2.38491	2.7354	8.15848e-12	1.23066e-09
c41164_g2_i1	4.66271	0.321489	8.18599e-12	1.23372e-09
c42572_g1_i1	-2.30624	4.77357	8.53993e-12	1.28593e-09
c63898_g1_i1	-2.4028	4.58312	8.88923e-12	1.33735e-09
c56128_g1_i4	9.92308	1.27115	8.90693e-12	1.33883e-09
c55678_g1_i3	8.06583	-0.486558	9.15554e-12	1.37499e-09
c54975_g2_i1	3.18221	0.909836	9.22664e-12	1.38445e-09
c60091_g1_i1	-2.85968	2.5592	9.32977e-12	1.39869e-09
c18728_g2_i1	-4.29239	0.155559	9.77797e-12	1.4646e-09
c59580_g1_i2	3.00207	2.35069	1.04634e-11	1.5659e-09
c42698_g1_i2	3.66004	1.00959	1.08805e-11	1.62689e-09
c59948_g5_i7	-7.78073	-0.709923	1.10858e-11	1.65584e-09
c4688_g1_i1	2.98083	2.00149	1.10935e-11	1.65584e-09
c54800_g2_i1	2.47954	2.34445	1.14766e-11	1.71153e-09
c124784_g1_i1	1.88384	4.84017	1.1508e-11	1.71471e-09
c60144_g4_i1	3.2511	2.48981	1.16378e-11	1.73254e-09
c59916_g3_i2	2.43421	2.41758	1.16649e-11	1.73506e-09
c47493_g1_i1	3.32495	1.33566	1.20714e-11	1.79396e-09
c59539_g3_i1	3.25972	0.53474	1.21348e-11	1.80181e-09
c16634_g1_i1	-2.76308	3.70013	1.25654e-11	1.86413e-09
c117766_g1_i1	-3.06707	0.750535	1.26907e-11	1.88062e-09
c61107_g1_i1	1.85107	5.48871	1.26986e-11	1.88062e-09
c49179_g1_i1	-2.99506	1.36357	1.30222e-11	1.92688e-09
c64172_g1_i1	-1.91715	5.14862	1.32971e-11	1.96585e-09
c58444_g7_i1	7.8282	-0.708326	1.35222e-11	1.99741e-09
c57140_g1_i5	6.25315	-0.468116	1.38341e-11	2.0417e-09
c64520_g1_i1	5.68607	0.200757	1.38826e-11	2.04709e-09
c40817_g1_i1	3.20879	3.00723	1.39745e-11	2.05887e-09
c114255_g1_i1	-1.79183	6.61514	1.39979e-11	2.06053e-09
c25388_g1_i1	2.9378	2.23408	1.40147e-11	2.06123e-09
c120838_g1_i1	6.27015	-0.454967	1.40729e-11	2.06801e-09
c59570_g12_i1	3.79215	0.139691	1.41153e-11	2.07245e-09
c59276_g2_i2	-7.87794	-0.624994	1.41654e-11	2.07803e-09
c5365_g1_i1	4.35216	0.644227	1.43162e-11	2.09835e-09
c58934_g3_i2	4.43762	1.60236	1.43741e-11	2.10503e-09
c58466_g3_i1	2.91916	1.5965	1.44994e-11	2.12156e-09
c52216_g1_i3	2.5952	2.13762	1.45156e-11	2.12211e-09
c62013_g1_i1	1.92503	3.69147	1.46761e-11	2.14374e-09
c56183_g1_i1	8.31992	-0.253081	1.57921e-11	2.30479e-09
c121002_g1_i1	2.26937	3.74367	1.62501e-11	2.36961e-09
c59609_g8_i1	2.72326	1.63697	1.62954e-11	2.37418e-09
c60654_g1_i1	2.23553	4.83221	1.63308e-11	2.37731e-09
c16275_g1_i1	2.80524	6.21188	1.63804e-11	2.3825e-09
c47842_g1_i2	3.17511	2.32338	1.66395e-11	2.41813e-09
c60107_g3_i1	7.77952	-0.749737	1.81842e-11	2.64037e-09
c48314_g2_i1	-1.72521	6.98526	1.82489e-11	2.6475e-09
c61954_g1_i1	-8.09466	-0.433197	1.83474e-11	2.65953e-09
c64348_g1_i1	-1.69263	6.53855	1.85617e-11	2.68831e-09
c56450_g3_i2	-7.89039	-0.613732	1.87802e-11	2.71765e-09
c49790_g2_i1	3.23434	1.47012	1.89072e-11	2.73371e-09
c58719_g1_i3	-8.47218	-0.0912644	1.91971e-11	2.77329e-09
c30980_g1_i1	5.48693	-0.445129	1.9388e-11	2.79849e-09
c115586_g1_i1	4.40181	0.417662	1.94229e-11	2.80117e-09
c58212_g10_i1	2.86814	1.1498	1.96624e-11	2.83331e-09
c60160_g10_i2	2.9204	3.49551	1.98999e-11	2.86511e-09
c119300_g1_i1	2.88876	1.84394	2.00715e-11	2.88738e-09
c50223_g4_i1	-3.14402	2.50245	2.07933e-11	2.9887e-09
c45635_g3_i2	-2.45463	3.45296	2.12939e-11	3.05808e-09
c115261_g2_i1	2.33771	7.51579	2.14641e-11	3.07993e-09
c58336_g1_i1	4.98869	0.80815	2.21267e-11	3.17234e-09
c52716_g1_i2	2.46477	3.4121	2.22614e-11	3.18899e-09
c60487_g4_i1	8.63114	0.0388182	2.28201e-11	3.26628e-09
c59596_g2_i3	5.73759	1.51946	2.38421e-11	3.40969e-09
c57921_g2_i5	8.04781	-0.502004	2.39055e-11	3.41591e-09
c58934_g3_i3	1.76677	4.92807	2.41486e-11	3.44776e-09
c5037_g1_i1	3.36692	1.16426	2.42444e-11	3.45855e-09
c64208_g1_i1	-2.5447	5.78826	2.44952e-11	3.49141e-09
c50242_g1_i1	7.79269	-0.737426	2.45186e-11	3.49182e-09
c113375_g1_i1	-2.63554	2.01057	2.52499e-11	3.59054e-09
c54770_g3_i1	1.90332	5.00246	2.52538e-11	3.59054e-09
c111934_g1_i1	-1.76003	8.81619	2.53357e-11	3.59919e-09
c112153_g1_i1	-1.66951	6.89224	2.62582e-11	3.72713e-09
c54062_g1_i2	4.56107	0.0400358	2.64739e-11	3.75463e-09
c57355_g2_i5	2.907	1.92225	2.6652e-11	3.77676e-09
c42724_g1_i3	4.05129	0.86934	2.67289e-11	3.78451e-09
c115441_g1_i1	-2.26901	3.5226	2.72873e-11	3.86037e-09
c16252_g1_i1	2.08958	3.15526	2.81239e-11	3.97543e-09
c18398_g1_i1	-1.78764	7.70817	2.81545e-11	3.97646e-09
c29148_g1_i1	-6.34987	-0.26485	2.82058e-11	3.98041e-09
c46297_g1_i2	2.96727	3.23967	2.85408e-11	4.02437e-09
c58723_g4_i5	-2.50641	3.86463	2.86696e-11	4.03919e-09
c51103_g1_i1	4.18616	1.66842	2.87707e-11	4.0501e-09
c46139_g1_i1	2.20329	3.95894	2.91699e-11	4.10291e-09
c58464_g3_i1	2.85155	0.997536	2.94789e-11	4.14296e-09
c114309_g1_i1	-2.35215	4.29716	2.95074e-11	4.14355e-09
c58118_g2_i3	-4.95937	0.694112	2.97988e-11	4.18104e-09
c111723_g1_i1	1.78367	11.6692	3.10211e-11	4.34896e-09
c49996_g3_i1	2.44022	4.1747	3.18612e-11	4.46028e-09
c74412_g1_i1	3.21033	0.936229	3.18673e-11	4.46028e-09
c57910_g2_i1	-3.57339	0.51918	3.20646e-11	4.48422e-09
c47255_g2_i1	2.86733	4.17043	3.21047e-11	4.48615e-09
c64547_g1_i1	2.64568	3.99862	3.31172e-11	4.62385e-09
c19546_g1_i2	2.04185	4.9813	3.33841e-11	4.6573e-09
c53041_g1_i1	8.05048	-0.510413	3.43993e-11	4.79446e-09
c58620_g1_i1	2.86904	2.92284	3.44234e-11	4.79446e-09
c60904_g1_i1	2.00187	5.72061	3.47657e-11	4.83819e-09
c9731_g1_i2	-8.53224	-0.0362606	3.48475e-11	4.84562e-09
c50057_g2_i2	-1.80443	4.93917	3.51353e-11	4.88166e-09
c60400_g1_i3	7.75052	-0.776504	3.60441e-11	5.00386e-09
c117369_g1_i1	3.81788	0.737642	3.63129e-11	5.03707e-09
c112201_g1_i1	2.68354	6.28451	3.65719e-11	5.06889e-09
c52696_g1_i1	3.02738	2.41967	3.72471e-11	5.15828e-09
c56128_g1_i9	3.62703	0.649587	3.73209e-11	5.16432e-09
c59379_g1_i3	-1.75174	4.82938	3.78904e-11	5.23867e-09
c55308_g1_i1	-2.68312	1.59458	3.79196e-11	5.23867e-09
c56843_g1_i4	-4.60425	0.197928	3.87396e-11	5.34763e-09
c43928_g1_i1	1.86875	5.67064	3.88076e-11	5.3527e-09
c56871_g3_i1	2.23908	2.24371	3.92633e-11	5.41118e-09
c52110_g1_i3	3.68886	1.20633	3.95219e-11	5.44242e-09
c56151_g1_i2	-5.50204	-0.303323	4.01056e-11	5.51834e-09
c58595_g4_i1	4.22992	1.65401	4.03163e-11	5.54288e-09
c26697_g1_i1	8.0288	-0.518128	4.03995e-11	5.54984e-09
c118616_g1_i1	-4.30111	-0.0593394	4.06411e-11	5.57855e-09
c26561_g1_i1	3.0064	0.605884	4.12733e-11	5.66078e-09
c119860_g1_i1	-2.94546	0.716371	4.16284e-11	5.7049e-09
c69841_g1_i1	3.93135	0.674885	4.16621e-11	5.70493e-09
c44894_g1_i3	2.16406	3.77983	4.17381e-11	5.71077e-09
c57350_g1_i2	-7.81202	-0.682447	4.26618e-11	5.83248e-09
c60497_g1_i1	-1.91906	3.89039	4.35582e-11	5.95026e-09
c30517_g1_i1	3.19798	0.660831	4.41045e-11	6.02007e-09
c25327_g1_i1	-2.01762	5.48827	4.44998e-11	6.06917e-09
c59607_g5_i1	2.45357	1.85058	4.46189e-11	6.07973e-09
c32695_g1_i2	7.90956	-0.640336	4.46484e-11	6.07973e-09
c57772_g3_i2	-1.73138	5.03523	4.47301e-11	6.086e-09
c33857_g1_i2	2.29251	2.81637	4.52154e-11	6.14714e-09
c123827_g1_i1	7.74406	-0.783862	4.57349e-11	6.21282e-09
c57881_g2_i1	-4.21066	-0.139587	4.59757e-11	6.24057e-09
c46027_g2_i1	8.51713	-0.0941112	4.7309e-11	6.41644e-09
c68538_g1_i1	-2.78594	1.18256	4.75746e-11	6.44734e-09
c51077_g1_i1	3.97078	0.0331754	4.78751e-11	6.48292e-09
c54392_g3_i2	2.43305	4.42133	4.89889e-11	6.62849e-09
c58089_g1_i2	-8.31206	-0.237127	4.95111e-11	6.69384e-09
c58336_g1_i6	3.24803	2.38797	5.00519e-11	6.75932e-09
c59927_g1_i6	9.05305	0.435371	5.00746e-11	6.75932e-09
c62988_g1_i1	-1.65914	6.5057	5.14118e-11	6.93434e-09
c112840_g1_i1	-1.64858	5.93948	5.16012e-11	6.95439e-09
c51329_g1_i5	2.9021	1.89482	5.34464e-11	7.1974e-09
c42556_g1_i1	-3.22241	0.513407	5.3512e-11	7.20055e-09
c83083_g1_i1	2.80348	1.12998	5.4294e-11	7.30002e-09
c57140_g1_i2	7.73275	-0.792361	5.45998e-11	7.33536e-09
c53611_g6_i1	4.03486	-0.0621087	5.46593e-11	7.33758e-09
c57782_g1_i4	7.72903	-0.797602	5.76125e-11	7.7265e-09
c52244_g1_i2	-1.78401	4.88694	5.76469e-11	7.7265e-09
c15349_g1_i1	2.68592	1.31875	5.86331e-11	7.85251e-09
c56585_g4_i1	-2.04003	2.78414	5.87766e-11	7.86556e-09
c44994_g1_i1	7.66862	-0.845172	6.01258e-11	8.03982e-09
c52998_g1_i2	-3.9874	0.027768	6.05956e-11	8.09629e-09
c58449_g1_i4	5.60041	-0.335816	6.06437e-11	8.09639e-09
c49713_g1_i1	-4.73807	-0.181308	6.09375e-11	8.12926e-09
c50674_g1_i1	-2.63077	1.91861	6.18745e-11	8.24781e-09
c24499_g1_i1	7.76439	-0.763526	6.32689e-11	8.4271e-09
c142378_g1_i1	-3.02095	0.981879	6.33408e-11	8.4301e-09
c58812_g1_i2	-8.20341	-0.33494	6.34779e-11	8.44177e-09
c59432_g2_i4	1.83764	4.93391	6.38426e-11	8.48366e-09
c64607_g1_i1	-1.96952	5.11339	6.47355e-11	8.59562e-09
c54117_g1_i1	-2.75114	2.39015	6.52981e-11	8.66359e-09
c68160_g1_i1	-2.03324	4.15018	6.54971e-11	8.68324e-09
c59679_g4_i1	3.58033	0.748722	6.72978e-11	8.91505e-09
c56752_g4_i4	-8.03743	-0.483827	6.79475e-11	8.99415e-09
c69937_g1_i1	-3.06291	2.47207	6.92249e-11	9.15613e-09
c64512_g1_i1	2.33648	3.55102	7.11241e-11	9.40005e-09
c46064_g1_i2	-2.54601	1.87387	7.26677e-11	9.59663e-09
c48318_g1_i1	-2.92164	4.10941	7.28404e-11	9.61201e-09
c112254_g1_i1	-1.83355	9.6306	7.2935e-11	9.61705e-09
c54507_g2_i1	-7.83512	-0.663064	7.30993e-11	9.63128e-09
c59686_g3_i5	1.99579	4.40377	7.39099e-11	9.73058e-09
c32919_g1_i1	1.95366	5.92819	7.54793e-11	9.92955e-09
c66805_g1_i1	4.92933	-0.130669	7.69914e-11	1.01207e-08
c58056_g2_i2	4.22195	0.525942	7.85015e-11	1.03112e-08
c57171_g3_i1	2.00405	8.03378	7.87942e-11	1.03417e-08
c59614_g9_i1	-2.54659	2.37294	7.97033e-11	1.0453e-08
c16276_g1_i1	-2.27192	2.08851	8.24036e-11	1.07989e-08
c63576_g2_i1	-2.33213	4.16773	8.31519e-11	1.08886e-08
c51125_g1_i1	1.82248	5.92781	8.49618e-11	1.1117e-08
c58367_g11_i4	5.89044	0.408717	8.60237e-11	1.12474e-08
c58497_g7_i1	-2.17735	3.10519	8.80932e-11	1.15091e-08
c53766_g2_i5	5.71742	2.52982	8.89657e-11	1.16142e-08
c25923_g1_i1	-2.41466	4.52138	9.12798e-11	1.19072e-08
c20397_g1_i1	2.18468	3.74544	9.24476e-11	1.20504e-08
c53690_g1_i2	-7.85798	-0.641974	9.25475e-11	1.20542e-08
c38415_g2_i1	2.03543	4.01545	9.48546e-11	1.23453e-08
c49105_g1_i3	-1.78818	6.47075	9.61227e-11	1.25008e-08
c57146_g3_i7	-4.09701	0.506508	9.6392e-11	1.25263e-08
c14354_g1_i2	4.06639	1.54262	9.77712e-11	1.26958e-08
c49109_g2_i4	-2.4119	2.45186	9.8897e-11	1.28323e-08
c2560_g1_i2	7.71226	-0.81284	9.97872e-11	1.29379e-08
c4200_g1_i1	6.15055	-0.558417	1.00079e-10	1.2966e-08
c119779_g1_i1	4.18201	0.706979	1.00592e-10	1.30225e-08
c30495_g1_i1	7.99577	-0.549123	1.00843e-10	1.30451e-08
c111783_g1_i1	1.80785	6.9864	1.01432e-10	1.3104e-08
c59027_g4_i1	-2.45331	3.83204	1.01451e-10	1.3104e-08
c45177_g1_i2	-3.10868	0.424044	1.03242e-10	1.33252e-08
c58610_g7_i1	8.27725	-0.290457	1.03603e-10	1.33616e-08
c53743_g1_i1	2.64929	5.19159	1.04154e-10	1.34226e-08
c58923_g1_i3	-4.76014	3.3676	1.05248e-10	1.35533e-08
c43286_g1_i3	-4.8787	-0.395642	1.05408e-10	1.35637e-08
c15284_g1_i1	-5.01111	-0.25913	1.06212e-10	1.36569e-08
c42019_g1_i1	2.10816	3.40772	1.0661e-10	1.36978e-08
c50223_g4_i2	-2.8337	1.18992	1.0671e-10	1.37002e-08
c47136_g1_i1	5.35607	-0.561171	1.08103e-10	1.38687e-08
c114578_g1_i1	-2.18605	2.40377	1.08799e-10	1.39476e-08
c59652_g4_i4	2.98962	1.46461	1.1119e-10	1.42433e-08
c43042_g1_i1	4.34365	-0.153462	1.11961e-10	1.43313e-08
c111857_g1_i1	-1.58087	9.12082	1.14051e-10	1.45879e-08
c17973_g1_i1	-3.04497	0.501231	1.15118e-10	1.47134e-08
c124040_g1_i1	4.24949	-0.0457052	1.1697e-10	1.49389e-08
c60597_g5_i2	-3.27376	0.315807	1.19396e-10	1.52373e-08
c16106_g1_i1	7.8904	-0.647292	1.19845e-10	1.52833e-08
c53170_g1_i2	1.82542	4.69858	1.21752e-10	1.55148e-08
c129216_g1_i1	3.89659	0.102288	1.23897e-10	1.57764e-08
c113924_g1_i1	1.94205	6.55773	1.27603e-10	1.62362e-08
c49615_g1_i2	4.33925	0.0383933	1.28496e-10	1.63377e-08
c58877_g2_i2	4.29873	1.59673	1.30147e-10	1.65353e-08
c59654_g1_i2	8.12646	-0.426792	1.30991e-10	1.66301e-08
c60255_g1_i1	-3.0051	0.593001	1.33147e-10	1.68912e-08
c57628_g4_i1	1.82273	5.80405	1.35859e-10	1.72226e-08
c54385_g2_i1	7.61536	-0.89524	1.36603e-10	1.7304e-08
c35428_g1_i2	6.01228	-0.684468	1.38747e-10	1.75625e-08
c112798_g1_i1	1.7541	4.48079	1.3895e-10	1.75752e-08
c36533_g2_i1	2.54694	1.88446	1.40087e-10	1.7706e-08
c34310_g1_i3	3.38286	0.192436	1.42824e-10	1.80385e-08
c57311_g1_i2	1.95748	4.04661	1.43276e-10	1.80822e-08
c45906_g1_i3	-7.91841	-0.588712	1.467e-10	1.85007e-08
c56697_g1_i4	-8.2437	-0.299103	1.46934e-10	1.85165e-08
c58601_g16_i3	4.72363	-0.0443338	1.50294e-10	1.89124e-08
c16066_g1_i1	-1.62085	6.24814	1.50297e-10	1.89124e-08
c16019_g1_i1	2.28667	2.35437	1.52604e-10	1.91886e-08
c53528_g5_i2	3.44153	0.879867	1.53044e-10	1.92297e-08
c55994_g6_i1	7.66013	-0.851133	1.54518e-10	1.94006e-08
c99192_g1_i1	-4.3825	-0.193515	1.54659e-10	1.9404e-08
c7412_g1_i1	3.30365	2.09895	1.56368e-10	1.96041e-08
c49441_g1_i1	7.09074	0.316588	1.56553e-10	1.96128e-08
c59385_g3_i4	2.69105	2.77941	1.57401e-10	1.97046e-08
c54357_g1_i2	4.63229	-0.132747	1.61329e-10	2.01816e-08
c40919_g2_i1	3.45193	0.250559	1.63501e-10	2.04383e-08
c119633_g1_i1	-1.78354	5.12188	1.63813e-10	2.04623e-08
c54178_g1_i1	1.63119	8.32988	1.64964e-10	2.05911e-08
c49252_g1_i2	-7.58503	-0.878882	1.68174e-10	2.09765e-08
c60088_g3_i1	5.74471	-0.222516	1.76139e-10	2.19538e-08
c60255_g2_i1	-1.90949	7.30221	1.79587e-10	2.23673e-08
c53594_g1_i1	1.94013	5.27241	1.8334e-10	2.28181e-08
c60051_g3_i5	-7.70884	-0.771869	1.91091e-10	2.37654e-08
c114954_g1_i1	1.97594	6.03478	1.92033e-10	2.38653e-08
c112096_g1_i1	2.17594	5.21829	1.92714e-10	2.39325e-08
c51662_g1_i2	4.31966	1.55309	1.93616e-10	2.4019e-08
c57618_g2_i8	-7.56486	-0.896017	1.93693e-10	2.4019e-08
c58923_g1_i6	-2.32283	3.39601	1.97253e-10	2.44427e-08
c14808_g1_i1	2.97404	1.09921	2.00222e-10	2.47927e-08
c41698_g1_i1	2.02339	5.30856	2.0562e-10	2.54426e-08
c121329_g1_i1	-2.71333	1.25253	2.0756e-10	2.5664e-08
c115263_g1_i1	1.69772	4.6636	2.09117e-10	2.58379e-08
c48543_g1_i1	3.49912	0.3789	2.11222e-10	2.60792e-08
c111858_g1_i1	2.01495	5.24172	2.12759e-10	2.62499e-08
c55990_g7_i3	2.66799	2.80281	2.19587e-10	2.70728e-08
c57172_g1_i9	2.37575	2.81197	2.22502e-10	2.74124e-08
c47013_g1_i1	-2.75148	1.30835	2.25406e-10	2.77502e-08
c112852_g1_i1	-2.31193	2.73285	2.27316e-10	2.79457e-08
c59250_g12_i3	7.69807	-0.817581	2.27322e-10	2.79457e-08
c57996_g1_i4	3.2292	1.04419	2.34986e-10	2.88671e-08
c60519_g4_i4	-7.85636	-0.64315	2.36865e-10	2.9077e-08
c27315_g1_i1	6.01574	-0.679872	2.43166e-10	2.9829e-08
c47399_g1_i2	2.34861	2.70803	2.44434e-10	2.99631e-08
c57077_g1_i1	1.7802	4.43543	2.46246e-10	3.01636e-08
c60439_g9_i1	3.57475	0.60575	2.50496e-10	3.06621e-08
c72663_g1_i1	-2.49006	5.08135	2.50904e-10	3.06901e-08
c60066_g1_i1	8.89533	0.289761	2.51232e-10	3.07082e-08
c49648_g1_i1	-1.5806	5.6075	2.518e-10	3.07556e-08
c52245_g3_i1	3.27421	0.894476	2.53512e-10	3.09426e-08
c56653_g3_i6	2.36499	1.80937	2.56703e-10	3.13097e-08
c50938_g3_i1	2.48319	3.60711	2.57921e-10	3.14358e-08
c60648_g1_i3	-3.30581	0.333557	2.59493e-10	3.16048e-08
c59480_g7_i1	5.25612	0.166745	2.64368e-10	3.21757e-08
c114518_g1_i1	2.24281	3.74584	2.64824e-10	3.22082e-08
c37057_g1_i1	-2.13975	2.41942	2.66769e-10	3.24216e-08
c61946_g1_i1	4.97446	-0.441204	2.68625e-10	3.2624e-08
c34218_g1_i2	5.58925	-0.357738	2.69582e-10	3.27169e-08
c58374_g9_i5	1.8378	6.03317	2.72638e-10	3.30643e-08
c56085_g1_i1	7.59562	-0.906732	2.74911e-10	3.33163e-08
c63156_g1_i1	1.73815	4.36516	2.79499e-10	3.38279e-08
c60490_g1_i2	4.72839	-0.0341156	2.79528e-10	3.38279e-08
c122372_g1_i1	2.91797	1.57073	2.81622e-10	3.40572e-08
c18577_g1_i1	3.0423	1.11926	2.84027e-10	3.43237e-08
c59572_g3_i3	2.92239	0.429518	2.85151e-10	3.44351e-08
c116382_g1_i1	-1.63114	8.20927	2.89261e-10	3.49068e-08
c48097_g1_i1	6.09863	-0.60426	2.94568e-10	3.55221e-08
c52961_g1_i3	7.70643	-0.820485	3.01813e-10	3.63701e-08
c56890_g1_i3	-1.80581	3.72146	3.02997e-10	3.64869e-08
c101092_g1_i1	7.55095	-0.94813	3.08887e-10	3.71701e-08
c21271_g2_i1	3.29559	4.0223	3.10707e-10	3.73627e-08
c58132_g7_i3	-2.28949	2.88108	3.14261e-10	3.77635e-08
c45465_g2_i1	2.04495	6.35269	3.15457e-10	3.78805e-08
c58104_g9_i1	7.54099	-0.958239	3.16331e-10	3.79588e-08
c58601_g8_i2	2.13085	3.0106	3.22784e-10	3.8706e-08
c54309_g5_i3	-4.03958	0.579251	3.26033e-10	3.90681e-08
c17047_g1_i1	1.8928	9.52486	3.2793e-10	3.92679e-08
c60171_g19_i3	7.78592	-0.736791	3.30934e-10	3.95998e-08
c53758_g2_i6	7.88372	-0.668443	3.32445e-10	3.97527e-08
c46221_g1_i2	7.76215	-0.774252	3.3388e-10	3.98964e-08
c59480_g5_i1	3.18167	1.24469	3.34593e-10	3.99537e-08
c16745_g1_i1	2.80926	7.63268	3.3661e-10	4.01664e-08
c9559_g1_i1	2.0845	5.14442	3.40272e-10	4.05751e-08
c16884_g1_i1	2.06804	4.73978	3.40781e-10	4.06074e-08
c57882_g6_i2	-8.71723	0.134125	3.41306e-10	4.06415e-08
c70027_g1_i1	6.31867	-0.409069	3.50798e-10	4.17428e-08
c11201_g1_i1	-2.339	2.31774	3.52714e-10	4.19416e-08
c60354_g2_i3	3.57059	-0.0555633	3.5702e-10	4.2424e-08
c54149_g1_i3	-8.02784	-0.492908	3.5822e-10	4.25371e-08
c55091_g2_i1	2.1666	4.00482	3.5935e-10	4.26415e-08
c28871_g1_i1	7.52574	-0.969349	3.60564e-10	4.27558e-08
c54037_g2_i2	3.47831	0.270678	3.62076e-10	4.29054e-08
c16964_g1_i1	2.7837	2.0822	3.68075e-10	4.3586e-08
c54134_g1_i3	-2.19974	3.20594	3.69808e-10	4.37608e-08
c34520_g1_i1	3.70117	0.472052	3.7034e-10	4.37935e-08
c57523_g1_i1	2.77049	1.87999	3.71504e-10	4.39007e-08
c56129_g1_i2	2.27221	3.47824	3.74103e-10	4.41773e-08
c77145_g1_i1	3.45157	0.337991	3.8158e-10	4.50291e-08
c50674_g1_i2	-1.67059	4.85359	3.83284e-10	4.51989e-08
c48439_g1_i1	-8.10709	-0.421979	3.84953e-10	4.53644e-08
c92437_g1_i1	3.53166	0.706993	3.87985e-10	4.56902e-08
c57276_g2_i3	7.55516	-0.941952	3.93262e-10	4.62796e-08
c61455_g1_i1	-1.74518	4.62513	3.93827e-10	4.63041e-08
c49321_g1_i4	2.52409	1.10136	3.94011e-10	4.63041e-08
c45670_g1_i1	2.05757	3.02298	3.96643e-10	4.65813e-08
c31807_g1_i1	-2.21223	2.61067	3.98992e-10	4.6825e-08
c56246_g2_i3	1.71212	4.23067	3.99283e-10	4.6827e-08
c48033_g1_i1	-2.61068	1.33612	4.03743e-10	4.73174e-08
c55790_g1_i2	2.08319	4.81835	4.06419e-10	4.75984e-08
c82101_g1_i1	5.04412	-0.380362	4.11958e-10	4.82141e-08
c56871_g3_i2	3.12408	0.955114	4.29377e-10	5.02183e-08
c56904_g4_i2	3.54783	1.89916	4.30145e-10	5.02568e-08
c55664_g1_i1	1.56744	5.94801	4.30295e-10	5.02568e-08
c15716_g1_i1	4.83229	-0.22864	4.36794e-10	5.09472e-08
c62931_g1_i1	-2.61707	1.53831	4.36803e-10	5.09472e-08
c127903_g1_i1	1.78685	4.83472	4.52931e-10	5.27922e-08
c49599_g1_i1	-1.83326	9.63173	4.56677e-10	5.31926e-08
c60495_g3_i1	-2.1148	3.00016	4.59186e-10	5.34484e-08
c43764_g1_i3	2.83769	1.21973	4.61947e-10	5.37331e-08
c60615_g15_i2	7.69435	-0.829582	4.63002e-10	5.38192e-08
c111786_g1_i1	-1.95182	12.3831	4.69023e-10	5.4482e-08
c15947_g1_i1	7.49258	-0.99937	4.72083e-10	5.48002e-08
c43031_g2_i1	8.00722	-0.537468	4.73871e-10	5.49703e-08
c44821_g1_i1	4.34907	-0.375713	4.85218e-10	5.62484e-08
c64342_g1_i1	2.60697	2.41435	4.86025e-10	5.63037e-08
c56201_g2_i3	-2.13399	3.00067	4.87714e-10	5.64611e-08
c3367_g1_i1	1.7741	4.11464	5.04632e-10	5.838e-08
c32930_g2_i1	4.4085	0.269166	5.0541e-10	5.84304e-08
c119913_g1_i1	2.22044	1.89582	5.21904e-10	6.02965e-08
c59357_g3_i1	7.70198	-0.827262	5.29666e-10	6.11519e-08
c60540_g2_i1	4.31498	0.191011	5.32879e-10	6.14813e-08
c20561_g1_i1	6.02666	-0.670389	5.38349e-10	6.20704e-08
c121783_g1_i1	3.90561	0.234617	5.40698e-10	6.22992e-08
c58449_g5_i1	7.63533	-0.881173	5.47309e-10	6.30184e-08
c58526_g3_i1	4.35772	-0.374497	5.52413e-10	6.35633e-08
c60144_g4_i2	2.18311	3.09373	5.53044e-10	6.35929e-08
c56009_g2_i1	4.20942	-0.273944	5.66097e-10	6.50501e-08
c78335_g1_i1	-2.5458	1.3391	5.66525e-10	6.50555e-08
c33643_g1_i2	-8.22947	-0.313247	5.68789e-10	6.52715e-08
c52676_g3_i1	2.01777	4.26785	5.77862e-10	6.62682e-08
c36729_g2_i1	-3.05449	0.948347	5.80579e-10	6.65352e-08
c129393_g1_i1	3.01816	1.18057	5.81491e-10	6.6595e-08
c15924_g1_i1	2.15563	3.97001	5.8411e-10	6.68501e-08
c40121_g1_i1	2.16018	3.11209	5.88133e-10	6.72654e-08
c35875_g1_i2	-4.32672	-0.262315	5.90944e-10	6.75416e-08
c16915_g1_i1	-1.63871	4.76606	5.93515e-10	6.77901e-08
c59602_g2_i16	3.86795	1.20317	5.9468e-10	6.78778e-08
c57986_g3_i2	1.8777	3.81711	5.95184e-10	6.789e-08
c59953_g1_i2	-4.99006	-0.235708	6.08683e-10	6.93833e-08
c51930_g1_i1	7.54519	-0.951976	6.12743e-10	6.97995e-08
c58862_g1_i3	2.02887	3.6483	6.23994e-10	7.10338e-08
c28699_g1_i1	-1.7617	8.32462	6.30861e-10	7.17677e-08
c50276_g1_i3	2.30497	1.58034	6.60773e-10	7.51205e-08
c60521_g3_i1	5.01797	-0.406223	6.67899e-10	7.58801e-08
c59262_g3_i2	4.76199	-0.291395	6.89946e-10	7.83327e-08
c52472_g1_i2	2.1011	3.50856	7.17336e-10	8.13883e-08
c126719_g1_i1	3.75929	0.766669	7.29931e-10	8.27623e-08
c82066_g1_i1	3.03175	1.29514	7.36091e-10	8.34054e-08
c6011_g1_i1	3.61518	1.03077	7.52235e-10	8.51781e-08
c55331_g1_i1	1.60324	5.05954	7.54954e-10	8.54294e-08
c44880_g2_i1	-2.53202	2.17233	7.56395e-10	8.55358e-08
c58711_g5_i1	3.3992	1.05589	7.86907e-10	8.89272e-08
c39036_g1_i1	-2.44875	1.36517	7.89607e-10	8.91734e-08
c48318_g1_i2	-2.90037	0.943034	7.976e-10	9.00166e-08
c45916_g1_i1	-1.94545	2.9142	8.01016e-10	9.03423e-08
c24198_g1_i1	7.48512	-1.00798	8.02307e-10	9.04282e-08
c57576_g2_i1	-2.25385	2.46505	8.21541e-10	9.2535e-08
c57224_g1_i1	-1.83694	7.04733	8.34136e-10	9.38917e-08
c83523_g1_i1	-2.31128	2.59111	8.39241e-10	9.44041e-08
c64050_g1_i1	-3.47135	-0.00625388	8.4947e-10	9.54918e-08
c58374_g4_i1	-1.70105	5.93122	8.56274e-10	9.61934e-08
c63161_g1_i1	2.10435	4.33077	8.57434e-10	9.62603e-08
c57881_g2_i4	-3.78916	0.20509	8.59456e-10	9.6424e-08
c47482_g1_i2	3.74616	-0.165689	8.61219e-10	9.65584e-08
c59717_g2_i4	-7.86476	-0.636894	8.65601e-10	9.69859e-08
c59500_g5_i1	5.04496	-0.0330632	8.67577e-10	9.71436e-08
c114815_g1_i1	1.77683	4.16443	8.71594e-10	9.75294e-08
c57742_g2_i5	7.46786	-1.02366	8.78342e-10	9.82201e-08
c54954_g1_i3	-3.20637	1.13138	8.99224e-10	1.00489e-07
c28100_g1_i1	-2.81059	1.39213	9.04036e-10	1.00961e-07
c60464_g3_i1	7.53454	-0.963061	9.05392e-10	1.01046e-07
c34634_g1_i3	5.4544	-0.476539	9.14621e-10	1.0201e-07
c66534_g1_i1	-1.71451	4.09367	9.16436e-10	1.02146e-07
c118211_g1_i1	3.60618	0.196302	9.30601e-10	1.03657e-07
c57033_g2_i1	-3.50242	0.150769	9.55011e-10	1.06306e-07
c40467_g1_i2	5.81826	-0.139461	9.75672e-10	1.08535e-07
c55990_g6_i1	-5.83978	-0.691549	9.82879e-10	1.09266e-07
c61415_g1_i1	2.28897	3.77596	9.90276e-10	1.10017e-07
c18113_g1_i1	2.40535	2.12273	1.01566e-09	1.12763e-07
c41853_g3_i1	2.24544	1.58527	1.03783e-09	1.1515e-07
c43000_g1_i3	1.78005	4.35001	1.04463e-09	1.15829e-07
c55614_g1_i1	3.97426	1.36118	1.04933e-09	1.16275e-07
c59652_g5_i1	5.26159	-0.179016	1.05477e-09	1.16802e-07
c50057_g2_i3	-1.51026	6.26032	1.05871e-09	1.17163e-07
c57988_g2_i2	2.40528	2.95659	1.06299e-09	1.1756e-07
c60354_g4_i2	-2.89777	0.518341	1.07642e-09	1.18967e-07
c55817_g1_i1	1.78931	3.41561	1.08744e-09	1.20108e-07
c58521_g3_i5	3.05244	1.82894	1.09834e-09	1.21233e-07
c69036_g1_i1	2.19115	2.13952	1.10576e-09	1.21973e-07
c116031_g1_i1	1.96088	8.05199	1.10658e-09	1.21985e-07
c111767_g1_i1	-1.57528	8.28481	1.11193e-09	1.22496e-07
c2522_g2_i1	2.85171	2.88859	1.13051e-09	1.24462e-07
c60074_g16_i1	3.27453	1.2479	1.13202e-09	1.24548e-07
c40483_g1_i1	2.14139	5.39492	1.1414e-09	1.25499e-07
c60547_g1_i1	-1.69069	5.70635	1.16214e-09	1.27698e-07
c71215_g1_i1	5.41573	-0.506088	1.17728e-09	1.29278e-07
c35148_g1_i1	3.98987	0.0533273	1.18082e-09	1.29583e-07
c42940_g1_i1	2.93772	0.44266	1.18612e-09	1.30082e-07
c61296_g1_i1	-1.82198	3.38791	1.20344e-09	1.31896e-07
c52269_g4_i1	3.15173	1.91665	1.21889e-09	1.33505e-07
c54352_g2_i1	-1.7317	4.26339	1.22398e-09	1.33976e-07
c52046_g1_i4	2.71691	2.20774	1.24439e-09	1.36123e-07
c58905_g22_i3	3.90455	1.60621	1.25303e-09	1.36979e-07
c120061_g1_i1	7.41397	-1.06523	1.28244e-09	1.40105e-07
c57215_g3_i2	2.57815	1.28088	1.28828e-09	1.40488e-07
c42261_g1_i1	-4.30746	-0.259898	1.2883e-09	1.40488e-07
c5313_g1_i1	7.40006	-1.07847	1.28841e-09	1.40488e-07
c40394_g1_i1	3.91983	1.30644	1.30352e-09	1.42045e-07
c57376_g2_i1	-8.16284	-0.372571	1.30945e-09	1.426e-07
c59580_g1_i6	3.16837	2.43804	1.33239e-09	1.45006e-07
c119184_g1_i1	3.01147	0.898889	1.33661e-09	1.45372e-07
c59952_g4_i1	7.93428	-0.598035	1.34047e-09	1.45699e-07
c57898_g1_i1	3.78185	3.50525	1.34749e-09	1.46369e-07
c10242_g1_i1	2.54899	1.61292	1.35007e-09	1.46556e-07
c38416_g2_i1	3.17843	2.30594	1.35411e-09	1.46901e-07
c146267_g1_i1	-2.50935	0.931268	1.36474e-09	1.4796e-07
c41886_g1_i1	1.98799	2.49648	1.36888e-09	1.48315e-07
c94627_g1_i1	5.95512	-0.0308157	1.37304e-09	1.48671e-07
c25857_g1_i1	2.06256	2.85772	1.38916e-09	1.50321e-07
c61960_g1_i1	-1.8009	4.9142	1.39245e-09	1.50583e-07
c58810_g9_i2	2.0073	2.77851	1.39666e-09	1.50942e-07
c5747_g1_i1	-1.76559	3.59028	1.41051e-09	1.52342e-07
c117272_g1_i1	2.55428	3.57735	1.42029e-09	1.53301e-07
c47207_g2_i1	3.32436	0.778951	1.42805e-09	1.54021e-07
c63546_g1_i1	-1.84113	3.25422	1.42876e-09	1.54021e-07
c48051_g1_i1	-5.23756	-0.542303	1.43146e-09	1.54214e-07
c67617_g1_i1	5.16934	-0.720606	1.43674e-09	1.54595e-07
c63554_g1_i1	-3.24936	0.28456	1.4368e-09	1.54595e-07
c131988_g1_i1	3.49466	-0.00676465	1.44412e-09	1.55285e-07
c56710_g1_i2	-2.24318	2.67738	1.45263e-09	1.56102e-07
c57267_g3_i1	-3.88852	0.147677	1.47012e-09	1.57881e-07
c47429_g3_i2	-2.37876	1.13887	1.47145e-09	1.57925e-07
c56665_g1_i3	2.93264	1.4438	1.48402e-09	1.59174e-07
c59706_g1_i6	-7.81964	-0.676806	1.5059e-09	1.6142e-07
c59181_g1_i5	9.45949	0.819231	1.51596e-09	1.62396e-07
c56904_g4_i3	-1.75688	4.43898	1.51694e-09	1.62399e-07
c56223_g4_i3	-4.38779	-0.0113775	1.54279e-09	1.65063e-07
c62826_g1_i1	3.33533	1.13672	1.6247e-09	1.73718e-07
c62833_g1_i1	2.62892	4.50943	1.6403e-09	1.75276e-07
c58923_g1_i4	-2.18469	4.53823	1.6421e-09	1.75358e-07
c59870_g1_i2	-8.09844	-0.428463	1.64702e-09	1.75775e-07
c59002_g1_i3	-1.65104	4.93475	1.65811e-09	1.76847e-07
c52569_g1_i5	-5.03393	0.0660038	1.6796e-09	1.79027e-07
c55469_g2_i1	2.25091	1.22451	1.68477e-09	1.79466e-07
c57416_g1_i2	1.62495	9.5616	1.69442e-09	1.80382e-07
c119132_g1_i1	-2.14727	1.93464	1.76241e-09	1.87503e-07
c47534_g1_i1	-3.36427	0.506433	1.78087e-09	1.89348e-07
c57823_g5_i2	5.55128	-0.387336	1.83447e-09	1.94927e-07
c45796_g2_i2	1.95534	4.91033	1.84186e-09	1.9559e-07
c116527_g1_i1	1.92572	3.36332	1.85741e-09	1.97118e-07
c57876_g8_i2	1.659	5.1921	1.86249e-09	1.97534e-07
c60957_g1_i1	1.7449	6.51534	1.87169e-09	1.98388e-07
c58638_g1_i5	7.46449	-1.01906	1.89751e-09	2.00999e-07
c36729_g3_i1	-2.46506	1.55155	1.91183e-09	2.02391e-07
c40065_g1_i2	-2.19655	2.9522	1.93836e-09	2.05072e-07
c58248_g2_i1	-2.51998	2.26376	1.94868e-09	2.06036e-07
c58923_g9_i5	1.8421	5.49638	1.95336e-09	2.06404e-07
c65120_g1_i1	-1.6538	6.01218	1.98532e-09	2.09651e-07
c121217_g1_i1	-1.65567	4.45523	1.98679e-09	2.09662e-07
c49962_g2_i1	4.18821	-0.290627	1.98788e-09	2.09662e-07
c43758_g1_i1	-3.97108	0.0699291	2.01364e-09	2.12247e-07
c45918_g1_i3	2.92513	0.594314	2.01543e-09	2.12305e-07
c43339_g1_i1	2.23365	2.0934	2.03164e-09	2.13881e-07
c58798_g1_i3	-7.37914	-1.05313	2.05534e-09	2.16243e-07
c58153_g1_i2	-2.2902	2.4322	2.07711e-09	2.18399e-07
c63427_g1_i1	1.93889	4.06878	2.10436e-09	2.21128e-07
c62104_g1_i1	2.04879	2.72611	2.13219e-09	2.23914e-07
c41156_g2_i1	1.52419	8.15568	2.16978e-09	2.27722e-07
c1749_g1_i1	2.63415	1.76102	2.19437e-09	2.30161e-07
c57140_g1_i4	7.34742	-1.12254	2.19999e-09	2.30609e-07
c54086_g1_i2	-1.82652	4.55656	2.202e-09	2.30678e-07
c7693_g1_i1	-1.93678	5.16533	2.22739e-09	2.33194e-07
c13831_g1_i1	-1.6478	4.03722	2.23938e-09	2.34306e-07
c44560_g1_i3	4.17792	2.06376	2.24625e-09	2.34881e-07
c58466_g3_i3	1.57278	5.53858	2.30439e-09	2.40813e-07
c55905_g2_i4	3.00405	0.550241	2.31698e-09	2.41981e-07
c38969_g1_i1	2.10273	2.49811	2.34613e-09	2.44875e-07
c57041_g1_i2	-2.04835	3.59748	2.35367e-09	2.45294e-07
c31578_g2_i1	-3.09214	0.582234	2.35426e-09	2.45294e-07
c54087_g1_i1	3.95168	-0.131419	2.35445e-09	2.45294e-07
c15827_g1_i1	1.58907	4.97143	2.35696e-09	2.45405e-07
c57894_g1_i1	-5.20715	-0.0339654	2.43445e-09	2.53319e-07
c54659_g1_i1	2.76831	0.510691	2.46331e-09	2.56166e-07
c57996_g1_i3	2.17677	1.87466	2.48457e-09	2.5822e-07
c61310_g1_i1	2.3177	5.83316	2.49947e-09	2.59611e-07
c37661_g1_i2	2.93831	1.02981	2.50153e-09	2.59666e-07
c54355_g1_i1	3.51648	1.97251	2.52032e-09	2.61458e-07
c42728_g2_i1	3.01769	0.124297	2.53543e-09	2.62866e-07
c59866_g7_i10	5.93299	-0.0238547	2.54388e-09	2.63582e-07
c59635_g2_i1	-1.67241	8.72159	2.5599e-09	2.65081e-07
c59500_g2_i5	-1.67227	4.6231	2.57243e-09	2.66216e-07
c71174_g1_i1	-2.52151	2.14323	2.5766e-09	2.66487e-07
c60153_g6_i8	-1.64507	4.3988	2.58015e-09	2.66692e-07
c47213_g1_i1	1.65653	7.3232	2.60137e-09	2.68723e-07
c58472_g1_i1	4.72133	-0.313909	2.62469e-09	2.70968e-07
c114032_g1_i1	2.58584	5.15912	2.63013e-09	2.71366e-07
c62431_g1_i1	-2.20284	3.03109	2.63261e-09	2.71457e-07
c50546_g1_i2	-5.66353	-0.862968	2.63422e-09	2.7146e-07
c58261_g3_i3	3.97157	1.15703	2.64451e-09	2.72322e-07
c52269_g1_i1	3.61748	0.787874	2.64578e-09	2.72322e-07
c41396_g1_i1	4.6955	0.169354	2.65338e-09	2.72869e-07
c56710_g1_i1	-2.17592	1.68187	2.65429e-09	2.72869e-07
c59443_g6_i4	2.47994	1.95579	2.67809e-09	2.7515e-07
c59665_g2_i2	2.35287	1.90615	2.70015e-09	2.7725e-07
c59988_g5_i1	4.1641	0.352346	2.71326e-09	2.78429e-07
c57816_g3_i3	2.89597	1.13801	2.71871e-09	2.7882e-07
c32986_g2_i1	-1.66007	4.87638	2.7453e-09	2.81378e-07
c54402_g3_i1	-1.67163	7.19549	2.78818e-09	2.85602e-07
c114783_g1_i1	-1.42463	8.14103	2.8897e-09	2.95823e-07
c68739_g1_i1	-1.9354	3.88694	2.91395e-09	2.98127e-07
c58435_g2_i1	4.54734	-0.205543	2.93511e-09	3.00113e-07
c38490_g1_i1	-2.24008	2.25547	2.94153e-09	3.00588e-07
c46873_g1_i2	1.91983	2.96168	2.96901e-09	3.03215e-07
c57172_g1_i6	2.13441	1.77136	2.99624e-09	3.05813e-07
c59682_g3_i4	-3.15992	0.56318	3.00402e-09	3.06424e-07
c76637_g1_i1	3.30507	0.807409	3.00941e-09	3.06791e-07
c58302_g1_i1	-1.57749	5.13807	3.012e-09	3.06852e-07
c54644_g1_i1	3.00823	2.18592	3.01361e-09	3.06852e-07
c55327_g2_i3	4.07165	-0.0213898	3.07049e-09	3.12458e-07
c65666_g1_i1	3.43113	3.33644	3.089e-09	3.14155e-07
c60407_g1_i1	3.1847	0.473234	3.11709e-09	3.16822e-07
c62126_g1_i1	1.76438	4.18714	3.12372e-09	3.17308e-07
c79376_g1_i1	2.29848	2.2066	3.23426e-09	3.2834e-07
c59313_g1_i4	3.15572	0.511798	3.27829e-09	3.32613e-07
c47791_g1_i1	2.93022	0.644501	3.30083e-09	3.34701e-07
c28752_g1_i1	7.91741	-0.614875	3.3159e-09	3.3603e-07
c60508_g2_i1	2.1425	1.66089	3.47392e-09	3.51834e-07
c58661_g5_i1	7.35189	-1.1155	3.52992e-09	3.57294e-07
c49981_g1_i1	5.76018	-0.904033	3.54691e-09	3.58801e-07
c60790_g1_i1	-1.44892	8.80327	3.60362e-09	3.64321e-07
c57636_g4_i4	-1.74348	3.29376	3.70905e-09	3.74759e-07
c43928_g1_i2	2.22118	3.27119	3.78391e-09	3.82097e-07
c58756_g1_i2	-7.50204	-0.94896	3.79081e-09	3.82567e-07
c58788_g10_i1	7.52456	-0.973796	3.82306e-09	3.85594e-07
c9601_g1_i1	2.34825	2.106	3.86688e-09	3.89783e-07
c42384_g1_i1	-1.55523	5.25908	3.89658e-09	3.92545e-07
c37661_g1_i1	3.10152	0.267277	3.91823e-09	3.94494e-07
c67303_g1_i1	1.95204	4.28745	4.01476e-09	4.03975e-07
c16768_g1_i1	1.80193	3.96019	4.03272e-09	4.05543e-07
c62349_g1_i1	-1.53803	7.00904	4.05202e-09	4.07243e-07
c36685_g1_i1	-2.07871	2.06579	4.0679e-09	4.08599e-07
c70277_g1_i1	1.90709	2.44195	4.07894e-09	4.09467e-07
c55045_g1_i2	3.97402	0.410885	4.09787e-09	4.11126e-07
c5117_g1_i1	-2.3905	1.3291	4.11616e-09	4.12718e-07
c60667_g1_i3	3.85385	0.199073	4.13731e-09	4.14595e-07
c40822_g1_i2	1.93378	4.06333	4.21537e-09	4.2217e-07
c60104_g14_i1	3.99949	0.644802	4.23772e-09	4.2416e-07
c43899_g1_i4	-7.26549	-1.14789	4.27164e-09	4.27305e-07
c60223_g12_i1	7.44945	-1.02892	4.29705e-09	4.29594e-07
c38103_g1_i2	-1.9026	3.66738	4.34766e-09	4.344e-07
c63003_g1_i1	1.70984	4.63373	4.35204e-09	4.34583e-07
c57652_g6_i2	2.20074	2.08938	4.40622e-09	4.39736e-07
c116268_g1_i1	1.89457	4.14609	4.46504e-09	4.45346e-07
c11197_g1_i1	7.27053	-1.18711	4.48676e-09	4.47251e-07
c2815_g1_i1	7.53058	-0.977429	4.53441e-09	4.51737e-07
c49735_g2_i1	1.77954	3.1092	4.60584e-09	4.58586e-07
c127925_g1_i1	3.50609	0.462603	4.64678e-09	4.62392e-07
c41182_g2_i1	2.75272	0.983442	4.66058e-09	4.63495e-07
c61912_g1_i1	1.95477	3.86492	4.68942e-09	4.66092e-07
c58255_g1_i3	4.33545	-0.159256	4.76332e-09	4.73162e-07
c19920_g1_i1	-3.76067	-0.168761	4.91672e-09	4.88116e-07
c30376_g1_i2	1.88096	4.09427	5.00539e-09	4.9663e-07
c51562_g1_i2	7.39224	-1.09207	5.03398e-09	4.99177e-07
c17222_g1_i1	1.47096	6.52449	5.04068e-09	4.99551e-07
c32853_g2_i1	7.26348	-1.1919	5.05186e-09	5.00369e-07
c59373_g1_i1	-2.11368	2.72633	5.06325e-09	5.01206e-07
c54422_g1_i3	-7.83109	-0.666113	5.07072e-09	5.01654e-07
c53795_g1_i1	1.57428	6.00427	5.1045e-09	5.04704e-07
c39992_g1_i1	6.16524	-0.563436	5.10921e-09	5.04734e-07
c47792_g1_i1	4.38913	-0.346162	5.11072e-09	5.04734e-07
c111758_g1_i1	-2.10889	7.17035	5.12301e-09	5.05588e-07
c60838_g1_i1	-1.38709	9.44919	5.12528e-09	5.05588e-07
c67128_g1_i1	-2.52532	0.979526	5.19755e-09	5.12421e-07
c60088_g3_i3	2.75895	0.726561	5.28311e-09	5.20556e-07
c49661_g1_i1	5.2692	-0.643941	5.29485e-09	5.21411e-07
c58231_g1_i2	-4.92008	0.0736251	5.33669e-09	5.25228e-07
c64808_g1_i1	-1.94794	4.69357	5.36113e-09	5.27331e-07
c3789_g1_i1	7.3236	-1.14683	5.39751e-09	5.30603e-07
c31898_g2_i2	3.66221	-0.101059	5.42068e-09	5.32574e-07
c114839_g1_i1	-1.56239	7.29453	5.47917e-09	5.37826e-07
c39085_g1_i2	3.54148	-0.202095	5.48043e-09	5.37826e-07
c58734_g2_i1	-1.52404	4.83642	5.54553e-09	5.43901e-07
c52018_g4_i1	2.01552	3.20228	5.67614e-09	5.56392e-07
c17276_g1_i1	1.55798	6.71049	5.85635e-09	5.73727e-07
c57673_g5_i2	1.67901	4.03744	5.8904e-09	5.76733e-07
c59267_g5_i3	3.79689	-0.270208	5.9898e-09	5.86129e-07
c35463_g1_i3	1.92142	2.6877	6.04054e-09	5.90755e-07
c47352_g2_i1	7.61413	-0.881894	6.13542e-09	5.99691e-07
c58169_g3_i3	7.43409	-1.0511	6.15871e-09	6.01623e-07
c43827_g1_i1	3.88867	-0.196828	6.17044e-09	6.02424e-07
c59793_g1_i3	1.87109	2.69793	6.29658e-09	6.14153e-07
c60885_g1_i1	1.69949	5.16494	6.29776e-09	6.14153e-07
c54641_g1_i2	-2.09731	2.06551	6.30271e-09	6.14284e-07
c54593_g2_i1	-1.80686	4.45958	6.35435e-09	6.18964e-07
c51440_g3_i2	2.09151	2.19838	6.36006e-09	6.19167e-07
c61480_g1_i1	1.46753	6.40265	6.48927e-09	6.31386e-07
c58662_g6_i3	-1.43378	6.51887	6.50258e-09	6.3232e-07
c53163_g2_i2	-2.17712	1.74759	6.51564e-09	6.3323e-07
c60502_g1_i1	1.52641	6.62812	6.52484e-09	6.33576e-07
c54750_g1_i2	1.7949	6.18746	6.52662e-09	6.33576e-07
c60403_g6_i13	-7.50479	-0.947001	6.63913e-09	6.44132e-07
c57916_g1_i1	2.55197	1.0945	6.85756e-09	6.64945e-07
c16783_g1_i1	1.61995	5.31745	6.86254e-09	6.65051e-07
c58916_g14_i1	2.88448	0.398385	6.88283e-09	6.66639e-07
c54456_g1_i2	2.37436	1.66708	6.90916e-09	6.6881e-07
c51629_g1_i1	-7.54869	-0.91029	6.94248e-09	6.71654e-07
c45612_g1_i1	-1.55553	4.84915	6.95502e-09	6.7244e-07
c12509_g1_i1	-4.38275	-0.495918	6.95848e-09	6.7244e-07
c60310_g1_i1	7.87204	-0.653106	7.00152e-09	6.76217e-07
c49478_g1_i1	3.20977	0.98079	7.04216e-09	6.79758e-07
c33361_g1_i1	1.74558	9.48799	7.11721e-09	6.86614e-07
c16152_g1_i1	-1.80654	4.35325	7.16915e-09	6.91234e-07
c59108_g3_i3	-8.29581	-0.254322	7.2554e-09	6.99155e-07
c58601_g16_i1	1.86922	2.75486	7.31552e-09	7.04551e-07
c38583_g1_i1	4.9335	0.133471	7.46279e-09	7.1833e-07
c40790_g1_i1	7.37222	-1.10165	7.46883e-09	7.18505e-07
c58264_g4_i2	4.75859	-0.00133232	7.49191e-09	7.2032e-07
c116057_g1_i1	1.64751	6.35754	7.53071e-09	7.23644e-07
c54087_g2_i3	4.75021	0.585953	7.72591e-09	7.41983e-07
c56317_g1_i4	3.34375	3.481	7.74609e-09	7.43503e-07
c32131_g2_i2	-1.47679	5.08958	7.92088e-09	7.59853e-07
c38078_g1_i1	1.77062	5.37986	8.01374e-09	7.68329e-07
c121654_g1_i1	1.68806	4.52594	8.20373e-09	7.86103e-07
c112097_g1_i1	1.9382	5.24948	8.27892e-09	7.92863e-07
c50463_g1_i1	-1.51977	6.39117	8.47615e-09	8.11297e-07
c58532_g1_i3	-1.7154	5.54037	8.48094e-09	8.113e-07
c60978_g2_i1	5.63547	-1.0092	8.53738e-09	8.16242e-07
c57732_g1_i4	1.93648	2.67986	8.56316e-09	8.18249e-07
c118328_g1_i1	-1.7567	3.79308	8.59654e-09	8.20979e-07
c27185_g1_i1	2.39643	1.75823	8.63814e-09	8.24491e-07
c46613_g1_i3	8.35961	-0.249524	8.69344e-09	8.29306e-07
c13908_g2_i1	-2.46027	1.90986	8.7203e-09	8.31403e-07
c58669_g1_i1	-7.23912	-1.16937	8.74002e-09	8.32818e-07
c59431_g1_i6	-4.65923	-0.583922	8.82554e-09	8.40498e-07
c111729_g1_i1	-1.45421	9.02664	8.98771e-09	8.55466e-07
c56365_g1_i2	-2.00701	3.77574	9.14287e-09	8.6975e-07
c33252_g1_i1	-1.39961	6.3764	9.20125e-09	8.74815e-07
c38769_g1_i4	-2.26741	2.83078	9.22432e-09	8.7652e-07
c57673_g5_i1	1.59089	6.14961	9.25109e-09	8.78576e-07
c49173_g1_i4	-3.48165	1.15962	9.31141e-09	8.83813e-07
c58981_g1_i5	2.85887	2.51049	9.39713e-09	8.91454e-07
c57958_g1_i3	-2.06652	2.75835	9.40898e-09	8.92082e-07
c113083_g1_i1	-1.96064	5.35623	9.46477e-09	8.96874e-07
c60441_g12_i2	1.54111	4.58898	9.67429e-09	9.1622e-07
c58367_g10_i1	7.69714	-0.806674	9.71366e-09	9.19438e-07
c77106_g1_i1	2.76194	0.881981	9.74426e-09	9.21823e-07
c31310_g1_i1	7.29081	-1.16468	9.76748e-09	9.23509e-07
c46421_g1_i1	7.34025	-1.13177	9.86954e-09	9.32642e-07
c56890_g1_i1	-1.40541	6.01852	9.90721e-09	9.35683e-07
c62050_g1_i1	-1.57644	8.16116	1.00827e-08	9.51734e-07
c123122_g1_i1	2.39778	3.15062	1.013e-08	9.55668e-07
c61719_g1_i1	-1.6023	4.37629	1.01953e-08	9.61296e-07
c117394_g1_i1	-2.40991	2.81484	1.0327e-08	9.72862e-07
c114747_g1_i1	7.20318	-1.24536	1.03293e-08	9.72862e-07
c67623_g1_i1	-7.2643	-1.14871	1.03898e-08	9.78013e-07
c51480_g1_i2	2.08133	2.61879	1.04857e-08	9.86498e-07
c59868_g2_i1	-1.9419	4.24677	1.05057e-08	9.87838e-07
c58575_g13_i4	-1.69357	4.61296	1.05497e-08	9.91431e-07
c58221_g3_i4	5.61417	-1.0234	1.06293e-08	9.9836e-07
c61082_g1_i1	-1.67606	8.94255	1.0644e-08	9.99188e-07
c28327_g1_i1	2.85759	1.32467	1.07212e-08	1.00589e-06
c62939_g1_i1	2.42392	2.88307	1.09163e-08	1.02363e-06
c46297_g2_i1	5.18579	-0.264489	1.09636e-08	1.0275e-06
c125954_g1_i1	2.55635	0.889446	1.09789e-08	1.02837e-06
c545_g1_i1	7.29497	-1.17062	1.10099e-08	1.0307e-06
c55464_g1_i1	3.2322	0.308927	1.10359e-08	1.03257e-06
c56647_g1_i3	-7.24376	-1.16618	1.10591e-08	1.03418e-06
c59825_g1_i7	7.68136	-0.851254	1.11045e-08	1.03786e-06
c61776_g1_i1	-1.44555	6.60395	1.11765e-08	1.04401e-06
c32701_g1_i1	-2.02918	2.89513	1.12756e-08	1.05269e-06
c36651_g1_i2	4.30581	0.341127	1.13487e-08	1.05894e-06
c59348_g1_i1	-7.19211	-1.20836	1.15381e-08	1.07602e-06
c60426_g4_i1	7.45837	-1.01826	1.17178e-08	1.09218e-06
c58586_g3_i2	-2.32459	1.16791	1.17468e-08	1.0943e-06
c51361_g1_i1	-1.94574	5.0579	1.17891e-08	1.09763e-06
c128390_g1_i1	2.98186	3.38652	1.18839e-08	1.10585e-06
c113401_g1_i1	1.77473	6.56109	1.20275e-08	1.11861e-06
c53208_g3_i1	-1.71638	3.30111	1.20724e-08	1.12218e-06
c32921_g1_i1	1.59369	4.9136	1.21218e-08	1.12615e-06
c55271_g3_i1	2.78182	0.864436	1.24003e-08	1.15141e-06
c12834_g1_i1	3.08035	0.385031	1.24463e-08	1.15505e-06
c60201_g1_i1	-1.74878	4.16682	1.24915e-08	1.15861e-06
c59577_g1_i1	-1.61753	3.64494	1.25633e-08	1.16463e-06
c37471_g1_i1	-2.23494	1.54884	1.26215e-08	1.1694e-06
c59580_g1_i5	2.7246	2.34178	1.26958e-08	1.17564e-06
c60144_g4_i3	2.21389	3.52684	1.28913e-08	1.1931e-06
c113687_g1_i1	-1.89579	4.4463	1.29968e-08	1.20221e-06
c59467_g16_i1	-1.61106	3.75974	1.30137e-08	1.20313e-06
c111808_g1_i1	-1.40402	6.91328	1.31893e-08	1.21869e-06
c59034_g5_i1	3.57373	0.931655	1.32303e-08	1.22182e-06
c53998_g2_i2	7.23592	-1.21468	1.32844e-08	1.22615e-06
c59467_g18_i1	-1.93318	3.52869	1.32941e-08	1.22639e-06
c113537_g1_i1	4.82377	0.0400363	1.34005e-08	1.23554e-06
c60434_g3_i1	2.42632	1.64379	1.3572e-08	1.25068e-06
c59857_g1_i6	2.77619	0.777966	1.36188e-08	1.25431e-06
c8639_g1_i1	1.80406	5.01425	1.37237e-08	1.26329e-06
c57105_g1_i4	-7.83851	-0.658278	1.37439e-08	1.26447e-06
c58861_g12_i1	1.50735	5.34444	1.38206e-08	1.27084e-06
c60519_g4_i13	-7.44739	-0.996284	1.38511e-08	1.27296e-06
c58628_g6_i3	-2.73185	0.70672	1.39954e-08	1.28553e-06
c55340_g1_i5	2.5451	0.549933	1.40871e-08	1.29326e-06
c54908_g1_i1	-1.66971	4.15994	1.41672e-08	1.29991e-06
c56535_g2_i2	1.72527	4.03486	1.45174e-08	1.33132e-06
c49173_g1_i1	-5.67866	-0.827338	1.49704e-08	1.37213e-06
c64077_g1_i1	1.44935	5.86288	1.50063e-08	1.37454e-06
c58621_g3_i1	3.458	0.345002	1.50128e-08	1.37454e-06
c43819_g1_i2	-2.82118	0.480971	1.50604e-08	1.37816e-06
c51383_g1_i1	1.7233	3.45383	1.51233e-08	1.38318e-06
c3077_g1_i2	2.21036	1.60338	1.51824e-08	1.38784e-06
c53767_g1_i2	-3.76421	0.0222702	1.54559e-08	1.41209e-06
c117695_g1_i1	7.33365	-1.13132	1.55613e-08	1.42096e-06
c120670_g1_i1	-4.19049	-0.636744	1.56329e-08	1.42673e-06
c78345_g1_i1	4.81336	-0.228817	1.57567e-08	1.43726e-06
c57551_g1_i1	1.38714	7.14416	1.58341e-08	1.44355e-06
c60503_g4_i2	7.52298	-0.962022	1.58563e-08	1.4448e-06
c57520_g2_i1	3.37839	0.878515	1.5874e-08	1.44564e-06
c55448_g2_i1	-3.75797	-0.158182	1.59291e-08	1.44989e-06
c112211_g1_i1	-1.4052	5.73799	1.60025e-08	1.45579e-06
c58482_g1_i4	4.76447	-0.629868	1.62528e-08	1.47777e-06
c54814_g3_i2	5.19582	-0.702339	1.63175e-08	1.48286e-06
c60124_g6_i3	-8.02888	-0.490001	1.65683e-08	1.50486e-06
c56359_g1_i10	7.53147	-0.952455	1.66712e-08	1.5134e-06
c125814_g1_i1	-2.13203	2.80758	1.67148e-08	1.51655e-06
c54355_g3_i1	5.06666	-0.812513	1.67712e-08	1.52086e-06
c59379_g1_i5	-2.94409	2.39574	1.6795e-08	1.52221e-06
c54964_g3_i1	-1.86306	3.65245	1.68807e-08	1.52917e-06
c58255_g1_i12	2.393	2.03355	1.69209e-08	1.532e-06
c36364_g1_i1	5.734	-0.918425	1.69557e-08	1.53434e-06
c58875_g6_i5	-2.80246	3.67296	1.69935e-08	1.53694e-06
c60033_g4_i2	-4.79686	-0.911456	1.70209e-08	1.5386e-06
c50805_g1_i5	2.23362	1.2525	1.70807e-08	1.54319e-06
c40819_g1_i2	-2.86647	0.805619	1.74439e-08	1.57517e-06
c3810_g1_i1	-2.15452	2.15082	1.75373e-08	1.58277e-06
c53950_g1_i1	-2.92319	0.239645	1.77059e-08	1.59714e-06
c52571_g1_i2	-1.70736	4.42317	1.78303e-08	1.60751e-06
c61844_g1_i1	-1.78716	5.39537	1.79155e-08	1.61434e-06
c49561_g1_i1	4.11811	-0.576751	1.82758e-08	1.64594e-06
c13141_g1_i1	-1.46342	4.9965	1.84351e-08	1.65941e-06
c33116_g1_i1	-2.06339	5.79236	1.84694e-08	1.66163e-06
c36232_g1_i1	2.98855	0.170912	1.86759e-08	1.67846e-06
c56710_g1_i4	-2.35358	1.0814	1.86762e-08	1.67846e-06
c36016_g1_i1	3.66204	-0.238213	1.87183e-08	1.68135e-06
c116605_g1_i1	4.39147	-0.608376	1.87971e-08	1.68755e-06
c3152_g1_i1	-1.7448	11.7853	1.89322e-08	1.69879e-06
c59232_g2_i1	-2.28569	1.80432	1.90622e-08	1.70955e-06
c15243_g2_i1	3.65046	-0.241439	1.93052e-08	1.73043e-06
c16829_g1_i2	1.91993	6.72614	1.95173e-08	1.74853e-06
c85887_g1_i1	3.39451	0.0150169	1.96584e-08	1.76024e-06
c56957_g1_i1	-2.61747	0.650324	1.97582e-08	1.76825e-06
c58018_g2_i2	-2.87618	0.761545	1.98689e-08	1.77723e-06
c16874_g1_i1	1.94656	3.24838	1.99845e-08	1.78664e-06
c1903_g1_i1	3.24339	0.15912	2.02311e-08	1.80773e-06
c62185_g1_i1	1.84619	6.4306	2.0545e-08	1.83482e-06
c56151_g1_i6	-5.59342	-0.235142	2.07049e-08	1.84813e-06
c62587_g1_i1	1.38274	6.65366	2.09965e-08	1.87319e-06
c54752_g1_i1	1.92269	3.47069	2.10495e-08	1.87693e-06
c65179_g1_i1	2.1301	1.68316	2.11013e-08	1.88057e-06
c38794_g1_i1	-4.12496	-0.0368688	2.11305e-08	1.88142e-06
c59948_g5_i5	-2.14623	2.752	2.11328e-08	1.88142e-06
c44775_g1_i1	3.39116	-0.328966	2.11815e-08	1.88454e-06
c13488_g1_i2	-1.52208	5.88458	2.119e-08	1.88454e-06
c33242_g1_i1	-1.65574	3.84303	2.16218e-08	1.92194e-06
c58559_g12_i2	-1.88226	2.8415	2.16748e-08	1.92565e-06
c44031_g1_i1	2.63053	1.32686	2.17847e-08	1.9341e-06
c60540_g1_i5	3.63276	0.649864	2.17925e-08	1.9341e-06
c33909_g1_i2	-4.05825	1.8119	2.20197e-08	1.95324e-06
c60525_g4_i1	2.95388	0.8049	2.20568e-08	1.95465e-06
c57958_g1_i1	-1.7604	2.88677	2.20585e-08	1.95465e-06
c44031_g2_i1	5.44172	-0.483281	2.24983e-08	1.9926e-06
c113060_g1_i1	-1.97629	4.79236	2.25812e-08	1.9989e-06
c56128_g1_i11	3.74101	0.823212	2.26059e-08	2.00005e-06
c52731_g1_i1	2.76365	1.27845	2.27014e-08	2.00746e-06
c17744_g1_i1	7.55183	-0.942446	2.28826e-08	2.02244e-06
c3325_g1_i2	-2.58835	4.39002	2.3137e-08	2.04386e-06
c59077_g5_i3	-3.58766	1.46232	2.3177e-08	2.04633e-06
c58757_g2_i2	-1.92572	2.95227	2.33258e-08	2.05841e-06
c122048_g1_i1	2.00469	2.9626	2.35606e-08	2.07806e-06
c57191_g9_i1	1.68521	7.336	2.37148e-08	2.09057e-06
c48432_g1_i1	2.27657	1.44562	2.3898e-08	2.10564e-06
c55102_g6_i1	5.6317	-1.01715	2.3936e-08	2.10789e-06
c60525_g4_i2	7.19507	-1.24588	2.39831e-08	2.11096e-06
c23065_g1_i1	1.83257	3.43853	2.41142e-08	2.1214e-06
c47399_g2_i1	4.59922	-0.758825	2.42889e-08	2.13567e-06
c43819_g1_i1	-1.81884	4.06096	2.43426e-08	2.13929e-06
c32278_g1_i1	4.71196	-0.0682551	2.44539e-08	2.14797e-06
c115912_g1_i1	1.59616	4.34449	2.45763e-08	2.15761e-06
c74697_g1_i1	2.61667	1.80397	2.47359e-08	2.1705e-06
c119911_g1_i1	1.97282	2.05355	2.50891e-08	2.20037e-06
c33800_g1_i1	-1.63604	4.11452	2.52295e-08	2.21154e-06
c85142_g1_i1	7.42208	-1.05516	2.53967e-08	2.22506e-06
c51224_g1_i2	2.86413	0.489658	2.55634e-08	2.23852e-06
c34457_g1_i1	2.60054	1.2475	2.55886e-08	2.23957e-06
c55172_g5_i1	3.45221	0.329282	2.57955e-08	2.25652e-06
c49832_g1_i2	4.32086	-0.173336	2.59359e-08	2.26765e-06
c57881_g2_i5	-3.72098	-0.355482	2.60543e-08	2.27683e-06
c55896_g2_i1	1.4619	5.39661	2.61609e-08	2.28401e-06
c61519_g1_i1	-1.46964	8.69874	2.61632e-08	2.28401e-06
c47791_g1_i2	1.81332	2.99542	2.64683e-08	2.30946e-06
c54877_g1_i6	7.28049	-1.17099	2.65137e-08	2.31216e-06
c52569_g1_i3	-2.39507	2.36963	2.65263e-08	2.31216e-06
c57167_g3_i1	-1.48753	6.50469	2.66696e-08	2.32347e-06
c115044_g1_i1	-1.49466	5.21513	2.68313e-08	2.33636e-06
c59771_g1_i4	-2.33068	0.776774	2.68688e-08	2.33844e-06
c40222_g1_i1	-1.72628	5.86952	2.68852e-08	2.33867e-06
c34781_g1_i1	1.97586	2.14602	2.70503e-08	2.35184e-06
c58969_g5_i3	2.2269	3.53333	2.72949e-08	2.3719e-06
c55154_g3_i1	-1.34118	6.89639	2.74879e-08	2.38745e-06
c54456_g1_i3	1.79567	4.48426	2.75062e-08	2.38782e-06
c59681_g11_i10	7.17367	-1.26957	2.75332e-08	2.38895e-06
c45315_g3_i1	1.46498	4.49973	2.78295e-08	2.41343e-06
c21462_g1_i2	7.18071	-1.26523	2.81567e-08	2.44057e-06
c52616_g1_i2	3.29203	1.2635	2.82197e-08	2.44479e-06
c12615_g1_i1	-1.52532	8.10044	2.86146e-08	2.47774e-06
c43654_g1_i1	4.27867	-0.431046	2.8782e-08	2.49098e-06
c49270_g1_i1	2.05427	2.2213	2.89355e-08	2.50299e-06
c40930_g1_i1	-2.35407	0.979622	2.90247e-08	2.50944e-06
c39685_g3_i1	-1.83308	3.76176	2.93917e-08	2.53988e-06
c56136_g2_i2	1.83388	5.2481	2.95128e-08	2.54906e-06
c38779_g1_i1	1.89828	3.62723	2.95573e-08	2.55161e-06
c64951_g1_i1	1.51458	4.56772	2.98874e-08	2.5788e-06
c155183_g1_i1	7.23443	-1.22516	2.99632e-08	2.58404e-06
c32357_g1_i1	-2.29757	1.11797	3.0068e-08	2.59176e-06
c41614_g1_i2	1.68775	4.36242	3.01164e-08	2.59463e-06
c16905_g1_i1	-1.49964	5.0588	3.01827e-08	2.59903e-06
c59276_g2_i3	-4.56747	0.179954	3.04993e-08	2.62497e-06
c60083_g5_i1	8.47399	-0.153829	3.0567e-08	2.62947e-06
c56431_g2_i1	2.01315	2.21353	3.06117e-08	2.63199e-06
c13647_g1_i1	5.42356	-0.510156	3.07406e-08	2.64174e-06
c44044_g1_i1	2.12583	2.13324	3.10127e-08	2.66378e-06
c54853_g1_i1	-7.14358	-1.24847	3.13394e-08	2.69049e-06
c149840_g1_i1	2.53966	1.54407	3.18048e-08	2.72908e-06
c15804_g1_i1	-2.88644	0.643553	3.18598e-08	2.73242e-06
c59621_g4_i2	2.37691	1.21085	3.18903e-08	2.73367e-06
c44915_g1_i1	-4.74915	0.659388	3.21354e-08	2.75286e-06
c48527_g1_i1	-2.44013	1.39694	3.21464e-08	2.75286e-06
c37841_g1_i1	1.44644	4.78349	3.23797e-08	2.77145e-06
c59476_g4_i1	4.01506	-0.443705	3.2457e-08	2.77666e-06
c50510_g1_i2	-1.51306	4.60362	3.26867e-08	2.79492e-06
c31624_g1_i1	-2.27996	1.91229	3.2811e-08	2.80415e-06
[truncated: 168,758 more rows]
